# Supplementary material for: Polymorphism of Alpha-Synuclein Amyloid Fibrils Depends on Ionic Strength and Protein Concentration
Source: Int J Mol Sci. 2021 Nov 17;22(22):12382. doi: 10.3390/ijms222212382 (PMC8621411; doi:10.3390/ijms222212382)
Supplement: Supplementary file 1 [file ijms-22-12382-s001.zip]

Archive with 3 entries (3 files):
- Asyn EEM Raw Data.zip
- FTIR Raw data.xlsx
- Kinetic Raw Data.xlsx
