# Supplementary material for: Polymorphism of Alpha-Synuclein Amyloid Fibrils Depends on Ionic Strength and Protein Concentration
Source: Int J Mol Sci. 2021 Nov 17;22(22):12382. doi: 10.3390/ijms222212382 (PMC8621411; doi:10.3390/ijms222212382)
Supplement: Supplementary file 1 [file ijms-22-12382-s001.zip › FTIR Raw data.xlsx]

## Sheet: Sheet1
	Asyn-NaCl
Wavenumber (cm-1)	250-500 Low	250-500 Medium	250-500 High	200-500 Low	200-500 Medium	200-500 High	150-500 Low	150-500 Medium	150-500 High	100-500 Outlier1	100-500 Outlier2	100-500 Low	100-500 Medium	100-500 High	50-500 Outlier1	50-500 Outlier2	50-500 Medium	50-500 High	250-400 Outlier1	250-400 Low	250-400 Medium	250-400 High	200-400 Outlier1	200-400 Low	200-400 Medium	200-400 High	150-400 Outlier 1	150-400 Low	150-400 Medium	150-400 High	100-400 Low	100-400 Medium	100-400 High	50-400 Outlier	50-400 Low	50-400 Medium	50-400 High	250-300 Outlier	250-300 Low	250-300 Medium	250-300 High	200-300 Outlier	200-300 Low	200-300 Medium	200-300 High	150-300 Outlier	150-300 Low	150-300 Medium	150-300 High
1699.86	7.89051e-06	1.05465e-05	1.01267e-05	1.08191e-05	8.8988e-06	8.79453e-06	9.74292e-06	9.57758e-06	9.81373e-06	1.03219e-05	1.08867e-05	1.09747e-05	1.06348e-05	1.15219e-05	8.37933e-06	9.433e-06	1.06824e-05	1.25115e-05	4.55069e-06	4.8699e-06	1.03528e-05	9.12618e-06	9.40439e-06	9.08617e-06	9.28114e-06	9.68896e-06	4.95714e-06	4.77745e-06	9.01324e-06	9.00137e-06	1.02783e-05	8.5549e-06	9.25824e-06	7.99689e-06	8.58885e-06	9.21128e-06	6.84374e-06	1.06083e-05	8.54528e-06	9.46167e-06	1.03887e-05	1.08623e-05	1.00058e-05	1.09243e-05	1.03169e-05	5.50641e-06	5.68001e-06	1.23363e-05	1.09741e-05
1699.15	7.3759e-06	1.14916e-05	1.09765e-05	1.17559e-05	9.71148e-06	9.6747e-06	1.07847e-05	1.03902e-05	1.05955e-05	1.11484e-05	1.17274e-05	1.18939e-05	1.15143e-05	1.25398e-05	8.00289e-06	1.0296e-05	1.09673e-05	1.32456e-05	4.73549e-06	4.98522e-06	1.13677e-05	1.00787e-05	1.06007e-05	1.02784e-05	1.05657e-05	1.07962e-05	5.30242e-06	5.16385e-06	1.02102e-05	1.02237e-05	1.1648e-05	1.00958e-05	1.08964e-05	9.5801e-06	9.80425e-06	1.07062e-05	8.22081e-06	1.18207e-05	9.5863e-06	1.05032e-05	1.19237e-05	1.2086e-05	1.14457e-05	1.22126e-05	1.17204e-05	5.78863e-06	6.07547e-06	1.37894e-05	1.2491e-05
1698.43	6.38433e-06	1.19559e-05	1.13231e-05	1.20865e-05	1.01181e-05	1.01758e-05	1.13811e-05	1.07205e-05	1.08656e-05	1.14641e-05	1.22988e-05	1.23449e-05	1.18556e-05	1.29778e-05	7.65212e-06	1.11622e-05	1.06177e-05	1.31525e-05	4.84899e-06	4.9942e-06	1.18545e-05	1.06727e-05	1.13988e-05	1.11094e-05	1.13279e-05	1.13938e-05	5.56641e-06	5.46458e-06	1.10014e-05	1.09911e-05	1.25048e-05	1.12232e-05	1.20041e-05	1.08839e-05	1.0558e-05	1.16739e-05	9.19552e-06	1.24458e-05	1.02221e-05	1.10772e-05	1.28538e-05	1.27101e-05	1.22866e-05	1.29352e-05	1.25456e-05	5.89035e-06	6.30544e-06	1.45841e-05	1.3387e-05
1697.72	5.11476e-06	1.20047e-05	1.12701e-05	1.19203e-05	1.01869e-05	1.03286e-05	1.15819e-05	1.06872e-05	1.07029e-05	1.13748e-05	1.27067e-05	1.24259e-05	1.17761e-05	1.2985e-05	7.78326e-06	1.21995e-05	1.00538e-05	1.24717e-05	4.97885e-06	4.98035e-06	1.1898e-05	1.10111e-05	1.18004e-05	1.16621e-05	1.15607e-05	1.15124e-05	5.7757e-06	5.69839e-06	1.13835e-05	1.13005e-05	1.28496e-05	1.1788e-05	1.24833e-05	1.18371e-05	1.08066e-05	1.20539e-05	9.63683e-06	1.24775e-05	1.04782e-05	1.12151e-05	1.32073e-05	1.2749e-05	1.25714e-05	1.31002e-05	1.2788e-05	5.82335e-06	6.40051e-06	1.47133e-05	1.36253e-05
1697.01	3.79726e-06	1.17077e-05	1.09212e-05	1.14332e-05	9.98549e-06	1.01586e-05	1.14552e-05	1.04203e-05	1.02592e-05	1.09644e-05	1.29983e-05	1.22492e-05	1.14127e-05	1.27226e-05	8.47163e-06	1.34092e-05	9.55603e-06	1.15624e-05	5.18772e-06	4.99562e-06	1.16133e-05	1.11747e-05	1.18133e-05	1.20037e-05	1.1337e-05	1.12339e-05	5.97241e-06	5.89063e-06	1.13789e-05	1.12019e-05	1.27304e-05	1.1715e-05	1.23596e-05	1.25082e-05	1.05913e-05	1.18793e-05	9.54439e-06	1.19907e-05	1.04111e-05	1.09855e-05	1.31543e-05	1.23087e-05	1.24522e-05	1.27718e-05	1.25173e-05	5.67489e-06	6.45758e-06	1.42635e-05	1.33015e-05
1696.3	2.56393e-06	1.10151e-05	1.0234e-05	1.06108e-05	9.45257e-06	9.60969e-06	1.09212e-05	9.83719e-06	9.5105e-06	1.01863e-05	1.30132e-05	1.17833e-05	1.06964e-05	1.20992e-05	9.27697e-06	1.44843e-05	8.86933e-06	1.05341e-05	5.39535e-06	4.99125e-06	1.09582e-05	1.1033e-05	1.134e-05	1.19672e-05	1.06799e-05	1.05701e-05	6.1514e-06	6.01966e-06	1.09441e-05	1.06777e-05	1.21187e-05	1.10086e-05	1.16405e-05	1.2863e-05	9.96843e-06	1.11665e-05	8.99376e-06	1.10775e-05	1.00052e-05	1.03915e-05	1.2681e-05	1.14535e-05	1.19096e-05	1.19694e-05	1.17509e-05	5.52425e-06	6.51695e-06	1.32805e-05	1.24855e-05
1695.58	1.46911e-06	9.79888e-06	9.06455e-06	9.24468e-06	8.44634e-06	8.61971e-06	9.79466e-06	8.69475e-06	8.23611e-06	8.91145e-06	1.24634e-05	1.08169e-05	9.39126e-06	1.08097e-05	9.60042e-06	1.49376e-05	7.49549e-06	9.14317e-06	5.45635e-06	4.8931e-06	9.75286e-06	1.02949e-05	1.02298e-05	1.12224e-05	9.51013e-06	9.45908e-06	6.28413e-06	6.05943e-06	9.97261e-06	9.63425e-06	1.09095e-05	9.7008e-06	1.02426e-05	1.26775e-05	8.90972e-06	9.85916e-06	8.02098e-06	9.78495e-06	9.1703e-06	9.36244e-06	1.15618e-05	1.01535e-05	1.07394e-05	1.06517e-05	1.04214e-05	5.38574e-06	6.54546e-06	1.17202e-05	1.11337e-05
1694.87	6.17574e-07	8.02561e-06	7.36216e-06	7.22184e-06	6.92518e-06	7.23314e-06	8.01151e-06	6.89875e-06	6.31081e-06	7.09667e-06	1.11793e-05	9.17332e-06	7.40582e-06	8.67738e-06	9.20056e-06	1.44261e-05	5.33214e-06	7.13016e-06	5.36281e-06	4.74614e-06	7.91468e-06	8.7866e-06	8.46295e-06	9.59584e-06	7.76241e-06	7.88383e-06	6.4117e-06	6.08127e-06	8.40914e-06	8.02633e-06	9.05819e-06	7.87932e-06	8.15021e-06	1.17478e-05	7.39726e-06	7.97501e-06	6.66139e-06	8.13847e-06	7.85491e-06	7.86187e-06	9.64113e-06	8.38458e-06	8.82378e-06	8.81609e-06	8.51834e-06	5.29295e-06	6.5744e-06	9.56715e-06	9.20878e-06
1694.16	1.85819e-07	5.81938e-06	5.24986e-06	4.71109e-06	5.01046e-06	5.58472e-06	5.72159e-06	4.64654e-06	3.9062e-06	4.87876e-06	9.22736e-06	6.90935e-06	4.93514e-06	5.87569e-06	8.28668e-06	1.29092e-05	2.80511e-06	4.53147e-06	5.26934e-06	4.70315e-06	5.58335e-06	6.61373e-06	6.20298e-06	7.23054e-06	5.50877e-06	5.93005e-06	6.63036e-06	6.22549e-06	6.32008e-06	5.93651e-06	6.66087e-06	5.70684e-06	5.55322e-06	1.00327e-05	5.55131e-06	5.70531e-06	5.01746e-06	6.18793e-06	6.11413e-06	5.95247e-06	7.0246e-06	6.21949e-06	6.30969e-06	6.55673e-06	6.1787e-06	5.34544e-06	6.73897e-06	6.93323e-06	6.79948e-06
1693.44	3.3286e-07	3.38972e-06	2.95341e-06	2.07725e-06	2.9076e-06	3.81322e-06	3.19319e-06	2.27913e-06	1.40118e-06	2.50691e-06	6.82907e-06	4.2659e-06	2.31705e-06	2.79095e-06	7.19156e-06	1.0567e-05	4.72053e-07	1.667e-06	5.35215e-06	4.90372e-06	3.03297e-06	4.09322e-06	3.69613e-06	4.47402e-06	2.97443e-06	3.75166e-06	7.01062e-06	6.58903e-06	3.8833e-06	3.54799e-06	3.92523e-06	3.35895e-06	2.77578e-06	7.63375e-06	3.5778e-06	3.32338e-06	3.21366e-06	4.02014e-06	4.09052e-06	3.77861e-06	4.05139e-06	3.83036e-06	3.55094e-06	4.03852e-06	3.6337e-06	5.63643e-06	7.16284e-06	4.03661e-06	4.10321e-06
1692.73	1.10616e-06	9.61727e-07	7.20745e-07	-3.25997e-07	8.30936e-07	2.01859e-06	6.95919e-07	7.21102e-08	-8.23162e-07	2.12436e-07	4.23147e-06	1.51238e-06	-1.25416e-07	-2.37793e-07	6.0774e-06	7.65698e-06	-1.36673e-06	-1.04419e-06	5.69903e-06	5.40184e-06	5.53082e-07	1.581e-06	1.17271e-06	1.68899e-06	4.64431e-07	1.53954e-06	7.57211e-06	7.17814e-06	1.3539e-06	1.09835e-06	1.12576e-06	1.0026e-06	1.37956e-07	4.73757e-06	1.62037e-06	1.05404e-06	1.37976e-06	1.77928e-06	1.98606e-06	1.54851e-06	1.09897e-06	1.44672e-06	9.09629e-07	1.47525e-06	1.13814e-06	6.1863e-06	7.86042e-06	1.14586e-06	1.36671e-06
1692.02	2.40651e-06	-1.25263e-06	-1.23034e-06	-2.28963e-06	-1.02767e-06	2.7984e-07	-1.54631e-06	-1.83828e-06	-2.53602e-06	-1.84131e-06	1.61914e-06	-1.11553e-06	-2.14961e-06	-2.98406e-06	4.91835e-06	4.424e-06	-2.73013e-06	-3.24871e-06	6.28596e-06	6.14843e-06	-1.61844e-06	-6.68471e-07	-1.15985e-06	-8.57652e-07	-1.74452e-06	-5.04118e-07	8.2847e-06	7.92086e-06	-9.89169e-07	-1.16537e-06	-1.4412e-06	-1.17271e-06	-2.12556e-06	1.5937e-06	-2.76144e-07	-9.64112e-07	-3.19822e-07	-3.32181e-07	2.38051e-08	-4.98621e-07	-1.56145e-06	-7.10428e-07	-1.38268e-06	-8.93647e-07	-1.07633e-06	6.92207e-06	8.72114e-06	-1.4761e-06	-1.16384e-06
1691.3	4.04496e-06	-3.04951e-06	-2.73695e-06	-3.71273e-06	-2.49834e-06	-1.27246e-06	-3.32587e-06	-3.37043e-06	-3.66163e-06	-3.48165e-06	-8.57573e-07	-3.36929e-06	-3.60598e-06	-5.18799e-06	3.66019e-06	1.11917e-06	-3.74694e-06	-4.7375e-06	7.01782e-06	7.0232e-06	-3.30521e-06	-2.50124e-06	-3.06922e-06	-2.98444e-06	-3.45543e-06	-2.18656e-06	9.076e-06	8.71053e-06	-2.89172e-06	-3.01091e-06	-3.50053e-06	-2.95352e-06	-3.85105e-06	-1.46455e-06	-2.0281e-06	-2.62045e-06	-1.68509e-06	-2.08457e-06	-1.59422e-06	-2.14185e-06	-3.71309e-06	-2.4632e-06	-3.17426e-06	-2.83152e-06	-2.81887e-06	7.72128e-06	9.59371e-06	-3.5914e-06	-3.25958e-06
1690.59	5.85771e-06	-4.20924e-06	-3.66976e-06	-4.47131e-06	-3.41605e-06	-2.39233e-06	-4.41216e-06	-4.35526e-06	-4.13389e-06	-4.45528e-06	-2.97944e-06	-4.95367e-06	-4.40331e-06	-6.50578e-06	2.41434e-06	-1.92125e-06	-4.41069e-06	-5.40871e-06	7.80249e-06	7.91994e-06	-4.35774e-06	-3.75426e-06	-4.28602e-06	-4.51514e-06	-4.51373e-06	-3.32205e-06	9.87034e-06	9.474e-06	-4.13315e-06	-4.21771e-06	-4.81521e-06	-4.12537e-06	-4.88471e-06	-4.00782e-06	-3.36298e-06	-3.76126e-06	-2.50166e-06	-3.24398e-06	-2.69308e-06	-3.19547e-06	-5.09745e-06	-3.63683e-06	-4.283e-06	-4.11211e-06	-3.92272e-06	8.51248e-06	1.04075e-05	-4.96831e-06	-4.6878e-06
1689.88	7.72687e-06	-4.52865e-06	-3.91589e-06	-4.39446e-06	-3.63367e-06	-2.79561e-06	-4.59202e-06	-4.54219e-06	-3.81951e-06	-4.53314e-06	-4.46383e-06	-5.61249e-06	-4.46372e-06	-6.68589e-06	1.45287e-06	-4.28065e-06	-4.51048e-06	-5.19356e-06	8.58807e-06	8.7842e-06	-4.6387e-06	-4.22847e-06	-4.60347e-06	-5.24627e-06	-4.78164e-06	-3.74138e-06	1.06117e-05	1.01895e-05	-4.5442e-06	-4.5934e-06	-5.20572e-06	-4.5145e-06	-5.08443e-06	-5.59142e-06	-3.90212e-06	-4.19902e-06	-2.58061e-06	-3.62939e-06	-3.12716e-06	-3.51897e-06	-5.43608e-06	-4.04575e-06	-4.48857e-06	-4.54827e-06	-4.25449e-06	9.29104e-06	1.11806e-05	-5.40779e-06	-5.23113e-06
1689.17	9.52945e-06	-3.88392e-06	-3.36736e-06	-3.35324e-06	-3.04684e-06	-2.3321e-06	-3.74002e-06	-3.72016e-06	-2.59397e-06	-3.6678e-06	-5.06231e-06	-5.22459e-06	-3.67438e-06	-5.66108e-06	1.03837e-06	-5.55801e-06	-3.69821e-06	-3.97102e-06	9.36435e-06	9.58962e-06	-4.03156e-06	-3.75472e-06	-3.9635e-06	-4.98069e-06	-4.14242e-06	-3.31357e-06	1.12686e-05	1.08607e-05	-4.02847e-06	-4.00862e-06	-4.56664e-06	-4.01051e-06	-4.33908e-06	-5.88515e-06	-3.38906e-06	-3.75082e-06	-1.80241e-06	-3.16721e-06	-2.79155e-06	-3.02892e-06	-4.54403e-06	-3.53281e-06	-3.61424e-06	-4.02825e-06	-3.72101e-06	1.00638e-05	1.19412e-05	-4.79153e-06	-4.74363e-06
1688.45	1.11095e-05	-2.2715e-06	-1.92827e-06	-1.34141e-06	-1.61469e-06	-1.09141e-06	-1.8664e-06	-1.82384e-06	-4.64177e-07	-1.99638e-06	-4.6203e-06	-3.77977e-06	-1.88198e-06	-3.45724e-06	1.27426e-06	-5.47032e-06	-1.70807e-06	-1.58728e-06	1.01495e-05	1.03297e-05	-2.46302e-06	-2.27232e-06	-2.42648e-06	-3.60834e-06	-2.51522e-06	-1.96685e-06	1.18536e-05	1.15064e-05	-2.56849e-06	-2.42378e-06	-2.86992e-06	-2.54557e-06	-2.54677e-06	-4.77605e-06	-1.82364e-06	-2.24505e-06	-1.31993e-07	-1.85188e-06	-1.6303e-06	-1.69522e-06	-2.47233e-06	-2.01709e-06	-1.64719e-06	-2.51989e-06	-2.22749e-06	1.08595e-05	1.27029e-05	-3.07458e-06	-3.16595e-06
1687.74	1.22765e-05	1.2241e-07	3.45433e-07	1.41479e-06	5.37051e-07	6.15501e-07	7.8459e-07	9.31741e-07	2.29499e-06	2.44821e-07	-3.12775e-06	-1.37246e-06	8.72924e-07	-2.18199e-07	2.05608e-06	-3.97405e-06	1.26928e-06	1.85599e-06	1.09101e-05	1.09738e-05	-3.28982e-08	4.71609e-08	-1.51716e-07	-1.26752e-06	1.81517e-08	2.13337e-07	1.23792e-05	1.21151e-05	-2.95202e-07	1.4642e-08	-2.48396e-07	-1.84802e-07	2.77114e-07	-2.42993e-06	5.32655e-07	2.9578e-07	2.28873e-06	2.42043e-07	2.76648e-07	3.81973e-07	4.22675e-07	3.89597e-07	1.15506e-06	-1.48547e-07	2.26388e-07	1.17023e-05	1.34285e-05	-3.59468e-07	-6.0536e-07
1687.03	1.2818e-05	2.86388e-06	3.06108e-06	4.36227e-06	2.99647e-06	2.38301e-06	3.66972e-06	3.94079e-06	5.06893e-06	2.72682e-06	-7.88546e-07	1.65445e-06	4.02712e-06	3.586e-06	3.13385e-06	-1.31243e-06	4.42828e-06	5.65477e-06	1.14849e-05	1.13915e-05	2.83048e-06	2.69284e-06	2.51505e-06	1.54616e-06	3.02624e-06	2.84538e-06	1.27564e-05	1.25641e-05	2.40097e-06	2.85301e-06	2.85943e-06	2.66414e-06	3.71618e-06	7.05153e-07	3.18101e-06	3.34543e-06	4.97315e-06	2.78904e-06	2.57383e-06	2.82627e-06	3.59638e-06	3.23083e-06	4.26362e-06	2.66066e-06	3.26366e-06	1.24487e-05	1.39336e-05	2.91149e-06	2.49274e-06
1686.31	1.26083e-05	5.43544e-06	5.62415e-06	6.81366e-06	5.21329e-06	3.92457e-06	6.15073e-06	6.43355e-06	7.17362e-06	5.05097e-06	2.02142e-06	4.73204e-06	6.7084e-06	7.16011e-06	4.37265e-06	2.10662e-06	6.80758e-06	8.72676e-06	1.16881e-05	1.1437e-05	5.52045e-06	5.00841e-06	5.06173e-06	4.17822e-06	5.83647e-06	5.34805e-06	1.28505e-05	1.26998e-05	4.97812e-06	5.47055e-06	5.80821e-06	5.39862e-06	6.99547e-06	4.01479e-06	5.58407e-06	6.05905e-06	7.30742e-06	5.2673e-06	4.72769e-06	5.09097e-06	6.45184e-06	5.84604e-06	7.00021e-06	5.30931e-06	6.17252e-06	1.28279e-05	1.39814e-05	6.03812e-06	5.44088e-06
1685.6	1.17939e-05	7.60468e-06	7.70801e-06	8.47167e-06	6.92444e-06	5.29462e-06	7.95823e-06	8.06158e-06	8.42722e-06	6.98914e-06	4.9923e-06	7.42108e-06	8.46772e-06	9.85115e-06	5.9419e-06	5.94954e-06	8.12118e-06	1.04781e-05	1.15319e-05	1.11501e-05	7.71024e-06	6.69857e-06	7.13439e-06	6.27359e-06	8.00306e-06	7.33238e-06	1.26593e-05	1.25273e-05	7.11863e-06	7.52021e-06	8.16892e-06	7.68855e-06	9.51004e-06	6.99797e-06	7.52944e-06	7.96328e-06	9.06485e-06	7.34317e-06	6.42526e-06	6.88046e-06	8.59372e-06	7.82577e-06	8.89191e-06	7.46046e-06	8.43006e-06	1.27205e-05	1.35432e-05	8.53897e-06	7.76868e-06
1684.89	1.08231e-05	9.63036e-06	9.5554e-06	9.78107e-06	8.42612e-06	6.91784e-06	9.47448e-06	9.26334e-06	9.42928e-06	8.75938e-06	8.07523e-06	9.74878e-06	9.70169e-06	1.16654e-05	8.12155e-06	1.00646e-05	9.18615e-06	1.14225e-05	1.12661e-05	1.07788e-05	9.64194e-06	8.14712e-06	8.87918e-06	8.05988e-06	9.68903e-06	8.94124e-06	1.23392e-05	1.22256e-05	9.02036e-06	9.24954e-06	1.00945e-05	9.71164e-06	1.12997e-05	9.56416e-06	9.32482e-06	9.37976e-06	1.05564e-05	9.15217e-06	7.88529e-06	8.45464e-06	1.02454e-05	9.35815e-06	1.01259e-05	9.34284e-06	1.01518e-05	1.22771e-05	1.28682e-05	1.05475e-05	9.60823e-06
1684.17	1.0178e-05	1.20945e-05	1.18163e-05	1.16639e-05	1.04235e-05	9.37082e-06	1.15089e-05	1.0992e-05	1.11885e-05	1.09696e-05	1.13848e-05	1.21732e-05	1.13426e-05	1.32967e-05	1.0847e-05	1.43028e-05	1.13105e-05	1.28103e-05	1.11544e-05	1.0576e-05	1.19688e-05	1.01656e-05	1.09011e-05	1.01561e-05	1.1609e-05	1.08421e-05	1.20655e-05	1.19809e-05	1.13206e-05	1.13881e-05	1.22787e-05	1.20368e-05	1.3061e-05	1.20302e-05	1.16342e-05	1.11876e-05	1.23438e-05	1.12705e-05	9.79301e-06	1.05259e-05	1.22466e-05	1.11768e-05	1.15466e-05	1.16583e-05	1.20635e-05	1.17774e-05	1.22763e-05	1.27703e-05	1.16686e-05
1683.46	1.00755e-05	1.55032e-05	1.50875e-05	1.48429e-05	1.35848e-05	1.30807e-05	1.47407e-05	1.40278e-05	1.43817e-05	1.41922e-05	1.49314e-05	1.52042e-05	1.41601e-05	1.56445e-05	1.35034e-05	1.82321e-05	1.51741e-05	1.56034e-05	1.12547e-05	1.0627e-05	1.52985e-05	1.33733e-05	1.3854e-05	1.3081e-05	1.4576e-05	1.38645e-05	1.19333e-05	1.18713e-05	1.47027e-05	1.46844e-05	1.5521e-05	1.53129e-05	1.57163e-05	1.47812e-05	1.50915e-05	1.42159e-05	1.48999e-05	1.44382e-05	1.28977e-05	1.38358e-05	1.54634e-05	1.41488e-05	1.40967e-05	1.51723e-05	1.50502e-05	1.14382e-05	1.19273e-05	1.60463e-05	1.48132e-05
1682.75	1.04826e-05	1.9935e-05	1.94922e-05	1.93607e-05	1.81043e-05	1.80906e-05	1.92771e-05	1.84703e-05	1.89062e-05	1.85229e-05	1.85083e-05	1.8992e-05	1.8279e-05	1.91879e-05	1.53439e-05	2.1181e-05	2.04012e-05	1.98204e-05	1.14924e-05	1.08968e-05	1.97728e-05	1.77837e-05	1.79858e-05	1.69097e-05	1.89365e-05	1.84538e-05	1.19913e-05	1.19192e-05	1.94075e-05	1.93918e-05	2.01671e-05	1.98157e-05	1.97589e-05	1.79472e-05	1.98993e-05	1.86915e-05	1.83584e-05	1.90665e-05	1.74981e-05	1.86528e-05	2.02002e-05	1.87022e-05	1.8218e-05	2.01905e-05	1.95431e-05	1.13405e-05	1.18176e-05	2.07588e-05	1.94642e-05
1682.03	1.12937e-05	2.49306e-05	2.45605e-05	2.45955e-05	2.35334e-05	2.39194e-05	2.45723e-05	2.37229e-05	2.40299e-05	2.34626e-05	2.17599e-05	2.31812e-05	2.32049e-05	2.36131e-05	1.60757e-05	2.2628e-05	2.59942e-05	2.47331e-05	1.18817e-05	1.14031e-05	2.49446e-05	2.2846e-05	2.29243e-05	2.12637e-05	2.42735e-05	2.42911e-05	1.23229e-05	1.2207e-05	2.49634e-05	2.50293e-05	2.57993e-05	2.51351e-05	2.48464e-05	2.12587e-05	2.55653e-05	2.40791e-05	2.24164e-05	2.48333e-05	2.31652e-05	2.4512e-05	2.59316e-05	2.44581e-05	2.35405e-05	2.62499e-05	2.51747e-05	1.1532e-05	1.19575e-05	2.65092e-05	2.52582e-05
1681.32	1.23466e-05	2.9571e-05	2.93528e-05	2.94899e-05	2.88684e-05	2.95436e-05	2.95741e-05	2.87328e-05	2.87184e-05	2.80755e-05	2.42078e-05	2.69869e-05	2.80119e-05	2.79017e-05	1.58665e-05	2.24309e-05	3.07541e-05	2.9279e-05	1.25395e-05	1.22305e-05	2.98834e-05	2.76512e-05	2.7744e-05	2.54072e-05	2.95192e-05	3.02936e-05	1.30201e-05	1.28569e-05	3.02785e-05	3.04952e-05	3.13119e-05	3.02374e-05	2.98865e-05	2.40829e-05	3.09236e-05	2.92657e-05	2.63717e-05	3.06596e-05	2.88308e-05	3.03004e-05	3.14041e-05	3.02722e-05	2.89402e-05	3.21786e-05	3.08436e-05	1.20933e-05	1.24312e-05	3.21805e-05	3.11013e-05
1680.61	1.34009e-05	3.26903e-05	3.26921e-05	3.28052e-05	3.28114e-05	3.36282e-05	3.30026e-05	3.22598e-05	3.18416e-05	3.12216e-05	2.52787e-05	2.93772e-05	3.14792e-05	3.07508e-05	1.49358e-05	2.07504e-05	3.34723e-05	3.2222e-05	1.35288e-05	1.33957e-05	3.33739e-05	3.10899e-05	3.12367e-05	2.83534e-05	3.33206e-05	3.49471e-05	1.40921e-05	1.39078e-05	3.401e-05	3.44117e-05	3.52649e-05	3.37885e-05	3.34606e-05	2.56786e-05	3.45255e-05	3.2891e-05	2.92799e-05	3.50372e-05	3.31142e-05	3.45821e-05	3.51359e-05	3.46068e-05	3.29751e-05	3.6444e-05	3.5047e-05	1.30446e-05	1.32711e-05	3.6261e-05	3.54852e-05
1679.9	1.42736e-05	3.32787e-05	3.35451e-05	3.35046e-05	3.42144e-05	3.5008e-05	3.37998e-05	3.32541e-05	3.24711e-05	3.18788e-05	2.45166e-05	2.94469e-05	3.24563e-05	3.1113e-05	1.34781e-05	1.79315e-05	3.32668e-05	3.24761e-05	1.482e-05	1.48342e-05	3.42994e-05	3.21459e-05	3.23278e-05	2.91586e-05	3.45121e-05	3.68569e-05	1.54745e-05	1.53085e-05	3.50496e-05	3.56072e-05	3.64027e-05	3.46705e-05	3.43883e-05	2.55467e-05	3.52683e-05	3.38443e-05	3.03002e-05	3.66047e-05	3.47925e-05	3.61006e-05	3.59814e-05	3.61058e-05	3.44274e-05	3.77111e-05	3.64275e-05	1.43242e-05	1.44213e-05	3.73864e-05	3.70117e-05
1679.18	1.49608e-05	3.08816e-05	3.14063e-05	3.11385e-05	3.24991e-05	3.31012e-05	3.1527e-05	3.12432e-05	3.02465e-05	2.95122e-05	2.18356e-05	2.6834e-05	3.03742e-05	2.85676e-05	1.19048e-05	1.4457e-05	3.00221e-05	2.9643e-05	1.63575e-05	1.64781e-05	3.20838e-05	3.02998e-05	3.04646e-05	2.73399e-05	3.25131e-05	3.5244e-05	1.70719e-05	1.69693e-05	3.28824e-05	3.35214e-05	3.40937e-05	3.24219e-05	3.21439e-05	2.36492e-05	3.28261e-05	3.1698e-05	2.90429e-05	3.46481e-05	3.32227e-05	3.42248e-05	3.34646e-05	3.40788e-05	3.26766e-05	3.53249e-05	3.43043e-05	1.58634e-05	1.57929e-05	3.4857e-05	3.49143e-05
1678.47	1.5549e-05	2.56825e-05	2.63997e-05	2.59204e-05	2.77425e-05	2.79833e-05	2.63923e-05	2.64258e-05	2.54611e-05	2.42693e-05	1.7542e-05	2.18394e-05	2.53979e-05	2.33454e-05	1.08182e-05	1.08338e-05	2.43923e-05	2.41782e-05	1.80142e-05	1.82046e-05	2.68487e-05	2.5703e-05	2.5733e-05	2.30535e-05	2.74207e-05	3.00779e-05	1.86777e-05	1.86901e-05	2.76252e-05	2.82791e-05	2.84281e-05	2.72506e-05	2.68785e-05	2.02528e-05	2.75659e-05	2.6694e-05	2.56004e-05	2.92018e-05	2.84464e-05	2.90393e-05	2.77964e-05	2.85924e-05	2.77736e-05	2.9392e-05	2.8784e-05	1.75334e-05	1.72128e-05	2.87698e-05	2.92197e-05
1677.76	1.60141e-05	1.83038e-05	1.91165e-05	1.85063e-05	2.04917e-05	2.02279e-05	1.90076e-05	1.94378e-05	1.87729e-05	1.6848e-05	1.21558e-05	1.51764e-05	1.81559e-05	1.60923e-05	1.05822e-05	7.41784e-06	1.7274e-05	1.69618e-05	1.94779e-05	1.97167e-05	1.92253e-05	1.89768e-05	1.86955e-05	1.68936e-05	1.98377e-05	2.19202e-05	1.98971e-05	2.00795e-05	1.98691e-05	2.05069e-05	2.00476e-05	1.97609e-05	1.92024e-05	1.56549e-05	2.01922e-05	1.94562e-05	2.03703e-05	2.08796e-05	2.10276e-05	2.11575e-05	1.96683e-05	2.0271e-05	2.0288e-05	2.05814e-05	2.05203e-05	1.90297e-05	1.83313e-05	1.98176e-05	2.05715e-05
1677.04	1.61168e-05	9.58704e-06	1.0414e-05	9.74093e-06	1.15789e-05	1.0718e-05	1.01871e-05	1.10875e-05	1.08998e-05	8.19073e-06	6.22455e-06	7.63715e-06	9.46516e-06	7.63821e-06	1.09856e-05	4.34238e-06	9.35536e-06	8.79583e-06	2.02643e-05	2.05552e-05	1.00974e-05	1.09125e-05	1.01708e-05	9.57687e-06	1.06515e-05	1.17284e-05	2.02223e-05	2.06152e-05	1.05159e-05	1.11264e-05	9.93359e-06	1.07478e-05	9.99449e-06	1.01069e-05	1.14615e-05	1.07866e-05	1.39124e-05	1.06737e-05	1.18561e-05	1.15163e-05	1.00002e-05	1.00777e-05	1.1073e-05	9.91182e-06	1.04476e-05	1.9859e-05	1.86347e-05	9.03359e-06	9.98065e-06
1676.33	1.54611e-05	4.31704e-07	1.24353e-06	4.92877e-07	1.97982e-06	4.63681e-07	8.36367e-07	2.22596e-06	2.52936e-06	-7.72936e-07	1.76262e-07	-1.02795e-07	2.16054e-07	-1.1386e-06	1.13394e-05	1.55794e-06	1.09212e-06	3.06409e-07	1.98568e-05	2.02212e-05	4.30122e-07	2.3062e-06	1.07399e-06	1.75824e-06	8.64188e-07	6.71002e-07	1.91753e-05	1.978e-05	6.12825e-07	1.18337e-06	-7.95742e-07	1.13106e-06	2.63901e-07	3.9099e-06	2.1025e-06	1.60044e-06	6.85853e-06	-2.58087e-07	1.98411e-06	1.20489e-06	-2.39739e-07	-8.58356e-07	1.06368e-06	-1.43232e-06	-3.77517e-07	1.94591e-05	1.75625e-05	-2.42111e-06	-1.38287e-06
1675.62	1.36848e-05	-8.30924e-06	-7.49181e-06	-8.41108e-06	-7.32672e-06	-9.52207e-06	-8.14173e-06	-6.28763e-06	-5.59508e-06	-9.18908e-06	-5.69773e-06	-7.47815e-06	-8.68539e-06	-9.37411e-06	1.09443e-05	-1.09079e-06	-7.04249e-06	-7.86084e-06	1.78572e-05	1.83226e-05	-8.81867e-06	-6.04994e-06	-7.66572e-06	-5.95189e-06	-8.51642e-06	-1.00578e-05	1.64312e-05	1.72069e-05	-8.81083e-06	-8.28853e-06	-1.10483e-05	-8.05067e-06	-8.96147e-06	-2.53214e-06	-7.04057e-06	-7.13503e-06	-1.06022e-07	-1.07563e-05	-7.5204e-06	-8.67947e-06	-1.01145e-05	-1.13814e-05	-8.81326e-06	-1.22619e-05	-1.08446e-05	1.74033e-05	1.47106e-05	-1.33971e-05	-1.23354e-05
1674.9	1.06714e-05	-1.58446e-05	-1.49854e-05	-1.61388e-05	-1.54382e-05	-1.82284e-05	-1.58878e-05	-1.36072e-05	-1.26158e-05	-1.62078e-05	-1.10696e-05	-1.39177e-05	-1.63495e-05	-1.62468e-05	9.51705e-06	-3.73037e-06	-1.42928e-05	-1.49086e-05	1.41102e-05	1.47121e-05	-1.67392e-05	-1.33181e-05	-1.51391e-05	-1.28714e-05	-1.65517e-05	-1.93628e-05	1.19179e-05	1.28192e-05	-1.68306e-05	-1.63385e-05	-1.98343e-05	-1.57335e-05	-1.6718e-05	-8.75703e-06	-1.49266e-05	-1.44996e-05	-6.25626e-06	-1.97183e-05	-1.56715e-05	-1.71183e-05	-1.87382e-05	-2.04133e-05	-1.76296e-05	-2.14757e-05	-1.98369e-05	1.35923e-05	1.00471e-05	-2.28065e-05	-2.1755e-05
1674.19	6.63126e-06	-2.14382e-05	-2.05218e-05	-2.18308e-05	-2.15411e-05	-2.46609e-05	-2.1587e-05	-1.89463e-05	-1.76723e-05	-2.1022e-05	-1.54558e-05	-1.88228e-05	-2.19364e-05	-2.10345e-05	7.21604e-06	-6.33102e-06	-1.95626e-05	-2.00091e-05	8.78795e-06	9.56639e-06	-2.25183e-05	-1.86565e-05	-2.05244e-05	-1.82265e-05	-2.24374e-05	-2.6303e-05	5.87668e-06	6.89583e-06	-2.26602e-05	-2.2145e-05	-2.62957e-05	-2.10493e-05	-2.21979e-05	-1.42332e-05	-2.05247e-05	-1.97413e-05	-1.09553e-05	-2.61797e-05	-2.16273e-05	-2.32369e-05	-2.52529e-05	-2.70474e-05	-2.44359e-05	-2.81306e-05	-2.63584e-05	8.27513e-06	3.96346e-06	-2.96793e-05	-2.86551e-05
1673.48	2.01008e-06	-2.44805e-05	-2.35288e-05	-2.47307e-05	-2.49631e-05	-2.80213e-05	-2.45393e-05	-2.16693e-05	-2.01042e-05	-2.30616e-05	-1.83208e-05	-2.16746e-05	-2.47673e-05	-2.32436e-05	4.36413e-06	-8.65752e-06	-2.17426e-05	-2.25133e-05	2.40059e-06	3.35815e-06	-2.55256e-05	-2.13798e-05	-2.32054e-05	-2.12905e-05	-2.55536e-05	-3.01521e-05	-1.15692e-06	-2.20916e-09	-2.57068e-05	-2.50985e-05	-2.97646e-05	-2.35192e-05	-2.48555e-05	-1.83097e-05	-2.31539e-05	-2.23615e-05	-1.38357e-05	-2.94994e-05	-2.47617e-05	-2.64014e-05	-2.88395e-05	-3.06334e-05	-2.83332e-05	-3.15512e-05	-2.97144e-05	1.92312e-06	-2.88414e-06	-3.32958e-05	-3.2296e-05
1672.77	-2.71504e-06	-2.46691e-05	-2.37315e-05	-2.44629e-05	-2.53414e-05	-2.79918e-05	-2.43849e-05	-2.14727e-05	-1.96325e-05	-2.21907e-05	-1.93122e-05	-2.21762e-05	-2.45304e-05	-2.27484e-05	1.20028e-06	-1.0388e-05	-2.03462e-05	-2.20979e-05	-4.34934e-06	-3.28456e-06	-2.54597e-05	-2.11699e-05	-2.29256e-05	-2.16284e-05	-2.55541e-05	-3.05273e-05	-8.47943e-06	-7.20301e-06	-2.56925e-05	-2.49361e-05	-2.98915e-05	-2.30687e-05	-2.44981e-05	-2.03349e-05	-2.26632e-05	-2.21679e-05	-1.48234e-05	-2.94896e-05	-2.47796e-05	-2.63423e-05	-2.89751e-05	-3.08501e-05	-2.87472e-05	-3.14552e-05	-2.96339e-05	-4.88568e-06	-9.80283e-06	-3.33352e-05	-3.2316e-05
1672.05	-7.23107e-06	-2.22136e-05	-2.13411e-05	-2.13077e-05	-2.28426e-05	-2.4908e-05	-2.13707e-05	-1.86405e-05	-1.65835e-05	-1.88104e-05	-1.84388e-05	-2.04229e-05	-2.15114e-05	-1.99009e-05	-2.2645e-06	-1.13601e-05	-1.59986e-05	-1.89692e-05	-1.08398e-05	-9.78998e-06	-2.25497e-05	-1.82776e-05	-1.99514e-05	-1.9356e-05	-2.25555e-05	-2.75622e-05	-1.54234e-05	-1.41044e-05	-2.28079e-05	-2.18963e-05	-2.68264e-05	-1.99998e-05	-2.13867e-05	-1.99985e-05	-1.94419e-05	-1.93735e-05	-1.40997e-05	-2.64275e-05	-2.18681e-05	-2.32868e-05	-2.58209e-05	-2.78207e-05	-2.57842e-05	-2.80815e-05	-2.63512e-05	-1.15816e-05	-1.62571e-05	-3.00087e-05	-2.88947e-05
1671.34	-1.13927e-05	-1.78325e-05	-1.70644e-05	-1.61869e-05	-1.81815e-05	-1.96376e-05	-1.63415e-05	-1.40412e-05	-1.19036e-05	-1.38002e-05	-1.60485e-05	-1.69528e-05	-1.65666e-05	-1.54491e-05	-6.13533e-06	-1.16748e-05	-1.01658e-05	-1.39767e-05	-1.66504e-05	-1.57378e-05	-1.75943e-05	-1.35252e-05	-1.50658e-05	-1.51517e-05	-1.72644e-05	-2.19548e-05	-2.14802e-05	-2.02402e-05	-1.77463e-05	-1.67388e-05	-2.12808e-05	-1.50099e-05	-1.62625e-05	-1.75433e-05	-1.43318e-05	-1.46733e-05	-1.21301e-05	-2.1016e-05	-1.67403e-05	-1.79816e-05	-2.02484e-05	-2.22042e-05	-2.02616e-05	-2.22095e-05	-2.0629e-05	-1.77135e-05	-2.19203e-05	-2.40841e-05	-2.28163e-05
1670.63	-1.50678e-05	-1.24903e-05	-1.18656e-05	-1.02898e-05	-1.23719e-05	-1.3275e-05	-1.04162e-05	-8.75574e-06	-6.78127e-06	-8.24284e-06	-1.26453e-05	-1.25291e-05	-1.07611e-05	-1.02891e-05	-1.03139e-05	-1.15478e-05	-4.3121e-06	-8.33061e-06	-2.1466e-05	-2.07809e-05	-1.16934e-05	-8.02703e-06	-9.32046e-06	-9.96324e-06	-1.08035e-05	-1.47851e-05	-2.62715e-05	-2.52215e-05	-1.15291e-05	-1.0539e-05	-1.43455e-05	-9.06185e-06	-1.01438e-05	-1.35918e-05	-8.38806e-06	-9.06261e-06	-9.56023e-06	-1.4251e-05	-1.04522e-05	-1.1508e-05	-1.35048e-05	-1.50789e-05	-1.33763e-05	-1.49627e-05	-1.35799e-05	-2.29161e-05	-2.65329e-05	-1.66899e-05	-1.52542e-05
1669.91	-1.80582e-05	-7.15448e-06	-6.72605e-06	-4.69388e-06	-6.48063e-06	-6.9106e-06	-4.69464e-06	-3.74598e-06	-2.23004e-06	-3.11193e-06	-8.74824e-06	-7.88581e-06	-5.07895e-06	-5.26408e-06	-1.43966e-05	-1.11496e-05	6.05694e-07	-3.15458e-06	-2.50232e-05	-2.46138e-05	-5.94143e-06	-2.86029e-06	-3.75529e-06	-4.72413e-06	-4.37591e-06	-7.27831e-06	-2.95467e-05	-2.87426e-05	-5.27917e-06	-4.43688e-06	-7.23048e-06	-3.20308e-06	-4.08277e-06	-8.84607e-06	-2.63761e-06	-3.56433e-06	-7.03432e-06	-7.26599e-06	-4.15291e-06	-5.04524e-06	-6.85219e-06	-7.68656e-06	-6.3376e-06	-7.56479e-06	-6.41539e-06	-2.6858e-05	-2.98076e-05	-9.06283e-06	-7.46695e-06
1669.2	-2.01591e-05	-2.69455e-06	-2.51128e-06	-2.39756e-07	-1.50138e-06	-1.5193e-06	-1.36939e-07	2.03359e-07	1.01385e-06	8.5685e-07	-4.86329e-06	-3.67994e-06	-3.82886e-07	-1.11015e-06	-1.79025e-05	-1.05589e-05	4.02807e-06	7.39521e-07	-2.71625e-05	-2.7043e-05	-1.27435e-06	1.12475e-06	7.4261e-07	-2.51934e-07	9.68662e-07	-6.31247e-07	-3.12305e-05	-3.06616e-05	-5.32841e-08	5.22961e-07	-1.07861e-06	1.54505e-06	9.31754e-07	-3.95731e-06	2.00119e-06	9.04469e-07	-5.10449e-06	-1.19625e-06	1.09375e-06	2.99418e-07	-1.34758e-06	-1.20056e-06	-1.98881e-07	-1.18335e-06	-2.77918e-07	-2.92965e-05	-3.15277e-05	-2.38136e-06	-6.24386e-07
1668.49	-2.12788e-05	1.86727e-07	1.25254e-07	2.41625e-06	1.75732e-06	2.11173e-06	2.51134e-06	2.42513e-06	2.39924e-06	3.07737e-06	-1.50526e-06	-5.49531e-07	2.6011e-06	1.48133e-06	-2.05552e-05	-9.81593e-06	5.44036e-06	2.79447e-06	-2.78609e-05	-2.80267e-05	1.60626e-06	3.32676e-06	3.46143e-06	2.76808e-06	4.43537e-06	4.15202e-06	-3.1402e-05	-3.10172e-05	3.30237e-06	3.51358e-06	3.17236e-06	4.34032e-06	4.05334e-06	4.10062e-07	4.72326e-06	3.5814e-06	-4.22922e-06	2.99718e-06	4.45201e-06	3.65069e-06	2.19167e-06	3.41598e-06	4.14045e-06	3.2094e-06	3.89544e-06	-3.01647e-05	-3.16842e-05	2.36902e-06	4.29096e-06
1667.77	-2.15171e-05	1.03465e-06	8.01073e-07	2.78529e-06	2.78256e-06	3.43864e-06	2.80592e-06	2.39208e-06	1.54007e-06	3.06356e-06	8.12272e-07	9.13828e-07	3.356e-06	1.89551e-06	-2.23376e-05	-9.03172e-06	4.28773e-06	2.58922e-06	-2.72374e-05	-2.76746e-05	2.27818e-06	3.33378e-06	3.90179e-06	3.82203e-06	5.52182e-06	6.3879e-06	-3.02451e-05	-2.99925e-05	4.25933e-06	4.02667e-06	4.88505e-06	4.67922e-06	4.69362e-06	3.52837e-06	4.90064e-06	3.90637e-06	-4.79731e-06	4.6798e-06	5.40778e-06	4.48547e-06	3.18612e-06	5.46917e-06	5.94897e-06	4.96338e-06	5.48122e-06	-2.96249e-05	-3.05185e-05	4.50617e-06	6.56162e-06
1667.06	-2.11161e-05	-2.86204e-07	-5.8052e-07	6.8513e-07	1.42414e-06	2.23551e-06	6.75219e-07	-1.16832e-07	-1.65636e-06	6.13287e-07	1.69787e-06	3.45954e-07	1.68193e-06	-1.65666e-07	-2.32874e-05	-8.38712e-06	3.15933e-07	-1.02835e-07	-2.55349e-05	-2.62163e-05	6.34356e-07	9.67457e-07	1.89418e-06	2.66498e-06	4.06182e-06	5.77873e-06	-2.8021e-05	-2.78692e-05	2.66607e-06	1.94611e-06	3.79862e-06	2.46822e-06	2.66073e-06	4.77525e-06	2.25857e-06	1.64511e-06	-7.05408e-06	3.61422e-06	3.80705e-06	2.67932e-06	1.40671e-06	4.61503e-06	4.83422e-06	3.84253e-06	4.25131e-06	-2.80038e-05	-2.84074e-05	3.74116e-06	5.83337e-06
1666.35	-2.02685e-05	-3.50872e-06	-3.77444e-06	-3.54138e-06	-2.05215e-06	-1.29559e-06	-3.50987e-06	-4.76395e-06	-6.78268e-06	-3.91838e-06	1.07558e-06	-2.15722e-06	-2.16568e-06	-4.41508e-06	-2.32447e-05	-7.96307e-06	-5.97327e-06	-5.02881e-06	-2.30136e-05	-2.3891e-05	-3.03979e-06	-3.48372e-06	-2.26004e-06	-5.08639e-07	3.14802e-07	2.47965e-06	-2.50066e-05	-2.49382e-05	-1.19288e-06	-2.38596e-06	1.29432e-07	-1.94746e-06	-1.71372e-06	3.9394e-06	-2.893e-06	-2.93856e-06	-1.08796e-05	1.39353e-08	-8.62419e-08	-1.45297e-06	-2.83065e-06	1.0225e-06	9.88624e-07	1.04628e-07	4.65408e-07	-2.55878e-05	-2.5647e-05	2.84671e-07	2.26338e-06
1665.64	-1.90168e-05	-7.96746e-06	-8.16756e-06	-9.01431e-06	-6.97542e-06	-6.50029e-06	-8.95833e-06	-1.062e-05	-1.28757e-05	-9.6139e-06	-7.79461e-07	-5.98858e-06	-7.44129e-06	-9.99491e-06	-2.19608e-05	-7.66432e-06	-1.33131e-05	-1.12947e-05	-1.9882e-05	-2.08898e-05	-8.03563e-06	-9.16119e-06	-7.78439e-06	-5.00593e-06	-5.00468e-06	-2.86256e-06	-2.14611e-05	-2.14489e-05	-6.58516e-06	-8.16827e-06	-5.39467e-06	-7.78427e-06	-7.57988e-06	1.36104e-06	-9.59512e-06	-9.01267e-06	-1.56099e-05	-5.4307e-06	-5.56079e-06	-7.14528e-06	-8.62309e-06	-4.54687e-06	-4.73821e-06	-5.49213e-06	-5.1051e-06	-2.25118e-05	-2.23769e-05	-5.12136e-06	-3.40726e-06
1664.92	-1.73619e-05	-1.27368e-05	-1.28796e-05	-1.46033e-05	-1.238e-05	-1.23558e-05	-1.46302e-05	-1.64622e-05	-1.86806e-05	-1.52925e-05	-3.39918e-06	-1.02478e-05	-1.30958e-05	-1.57515e-05	-1.95205e-05	-7.41145e-06	-2.02545e-05	-1.76151e-05	-1.63904e-05	-1.74456e-05	-1.33481e-05	-1.48976e-05	-1.35915e-05	-9.84841e-06	-1.08315e-05	-9.16975e-06	-1.7665e-05	-1.76531e-05	-1.24284e-05	-1.42616e-05	-1.16395e-05	-1.39063e-05	-1.37505e-05	-2.23939e-06	-1.6433e-05	-1.53235e-05	-2.01277e-05	-1.15955e-05	-1.15459e-05	-1.32723e-05	-1.47385e-05	-1.08817e-05	-1.1094e-05	-1.17946e-05	-1.12963e-05	-1.89001e-05	-1.87365e-05	-1.13223e-05	-9.96958e-06
1664.21	-1.53106e-05	-1.67614e-05	-1.68808e-05	-1.91696e-05	-1.71088e-05	-1.75304e-05	-1.93681e-05	-2.10686e-05	-2.29798e-05	-1.97435e-05	-6.17861e-06	-1.39653e-05	-1.79886e-05	-2.04402e-05	-1.64331e-05	-7.24505e-06	-2.55537e-05	-2.27043e-05	-1.28358e-05	-1.38505e-05	-1.78504e-05	-1.95225e-05	-1.84392e-05	-1.40252e-05	-1.59125e-05	-1.5062e-05	-1.38834e-05	-1.38041e-05	-1.74465e-05	-1.93587e-05	-1.72254e-05	-1.90314e-05	-1.89395e-05	-5.94936e-06	-2.18634e-05	-2.04864e-05	-2.32269e-05	-1.70832e-05	-1.67784e-05	-1.85223e-05	-1.98063e-05	-1.65756e-05	-1.66927e-05	-1.74129e-05	-1.67647e-05	-1.50128e-05	-1.49654e-05	-1.69429e-05	-1.59743e-05
1663.5	-1.28199e-05	-1.90237e-05	-1.91522e-05	-2.16755e-05	-1.99899e-05	-2.06261e-05	-2.20423e-05	-2.33819e-05	-2.48131e-05	-2.18984e-05	-8.39136e-06	-1.62321e-05	-2.10079e-05	-2.29161e-05	-1.32109e-05	-7.20762e-06	-2.8131e-05	-2.54803e-05	-9.37632e-06	-1.02868e-05	-2.04827e-05	-2.20311e-05	-2.11624e-05	-1.6656e-05	-1.9055e-05	-1.91181e-05	-1.02297e-05	-1.00502e-05	-2.04339e-05	-2.22519e-05	-2.07845e-05	-2.19963e-05	-2.19765e-05	-8.82504e-06	-2.46366e-05	-2.3322e-05	-2.40063e-05	-2.05458e-05	-2.00584e-05	-2.16679e-05	-2.25635e-05	-2.03035e-05	-2.0262e-05	-2.09807e-05	-2.02379e-05	-1.11028e-05	-1.12453e-05	-2.0635e-05	-2.00153e-05
1662.78	-9.91527e-06	-1.89362e-05	-1.90788e-05	-2.15152e-05	-2.02778e-05	-2.07847e-05	-2.19787e-05	-2.2862e-05	-2.37832e-05	-2.12315e-05	-9.49923e-06	-1.64993e-05	-2.13966e-05	-2.25746e-05	-1.01481e-05	-7.31132e-06	-2.73956e-05	-2.53609e-05	-6.01207e-06	-6.78651e-06	-2.06065e-05	-2.18954e-05	-2.11415e-05	-1.72352e-05	-1.95635e-05	-2.03721e-05	-6.68408e-06	-6.42727e-06	-2.07119e-05	-2.22936e-05	-2.14517e-05	-2.213e-05	-2.21553e-05	-1.02643e-05	-2.42659e-05	-2.3246e-05	-2.21692e-05	-2.11589e-05	-2.06726e-05	-2.20035e-05	-2.24353e-05	-2.1215e-05	-2.10907e-05	-2.16338e-05	-2.09009e-05	-7.24355e-06	-7.58851e-06	-2.15104e-05	-2.1158e-05
1662.07	-6.7635e-06	-1.6654e-05	-1.6795e-05	-1.88703e-05	-1.80427e-05	-1.81175e-05	-1.93322e-05	-1.98026e-05	-2.02847e-05	-1.80839e-05	-9.441e-06	-1.48898e-05	-1.91816e-05	-1.96615e-05	-7.46996e-06	-7.54792e-06	-2.36778e-05	-2.25828e-05	-2.70336e-06	-3.35658e-06	-1.83239e-05	-1.93504e-05	-1.8595e-05	-1.58199e-05	-1.75769e-05	-1.87452e-05	-3.22794e-06	-2.94561e-06	-1.8457e-05	-1.9721e-05	-1.92783e-05	-1.96407e-05	-1.96377e-05	-1.02823e-05	-2.12455e-05	-2.05762e-05	-1.82094e-05	-1.9022e-05	-1.87327e-05	-1.96908e-05	-1.97453e-05	-1.93009e-05	-1.92717e-05	-1.94342e-05	-1.88273e-05	-3.44136e-06	-3.96982e-06	-1.9564e-05	-1.93633e-05
1661.36	-3.53787e-06	-1.29483e-05	-1.3071e-05	-1.46203e-05	-1.40821e-05	-1.35656e-05	-1.49724e-05	-1.51519e-05	-1.52909e-05	-1.34794e-05	-8.55103e-06	-1.21027e-05	-1.51248e-05	-1.51201e-05	-5.30564e-06	-7.81209e-06	-1.80694e-05	-1.80297e-05	6.18563e-07	1.64619e-08	-1.43964e-05	-1.52528e-05	-1.44032e-05	-1.29561e-05	-1.39493e-05	-1.50206e-05	1.53609e-07	4.31406e-07	-1.45687e-05	-1.54845e-05	-1.51526e-05	-1.5502e-05	-1.53948e-05	-9.38127e-06	-1.67332e-05	-1.63309e-05	-1.31531e-05	-1.5059e-05	-1.50758e-05	-1.5633e-05	-1.54546e-05	-1.53811e-05	-1.55951e-05	-1.52968e-05	-1.49511e-05	2.7743e-07	-3.95097e-07	-1.56372e-05	-1.54741e-05
1660.64	-3.18838e-07	-8.84025e-06	-8.9284e-06	-9.90929e-06	-9.52805e-06	-8.45647e-06	-1.00727e-05	-1.00465e-05	-9.92253e-06	-8.613e-06	-7.32411e-06	-8.99279e-06	-1.03026e-05	-1.01675e-05	-3.56586e-06	-7.91697e-06	-1.18411e-05	-1.27408e-05	4.02011e-06	3.38447e-06	-9.89019e-06	-1.06724e-05	-9.69624e-06	-9.4732e-06	-9.8151e-06	-1.0439e-05	3.4963e-06	3.79006e-06	-1.02198e-05	-1.07718e-05	-1.03413e-05	-1.08946e-05	-1.0676e-05	-8.14639e-06	-1.19069e-05	-1.16557e-05	-8.03462e-06	-1.05209e-05	-1.08501e-05	-1.10239e-05	-1.07693e-05	-1.07138e-05	-1.12171e-05	-1.05246e-05	-1.05419e-05	3.90682e-06	3.1398e-06	-1.09663e-05	-1.07709e-05
1659.93	2.86e-06	-5.23079e-06	-5.26286e-06	-5.68904e-06	-5.41768e-06	-3.99633e-06	-5.66849e-06	-5.43007e-06	-5.101e-06	-4.40187e-06	-6.2168e-06	-6.20122e-06	-5.71695e-06	-5.82595e-06	-2.06385e-06	-7.72239e-06	-5.96102e-06	-7.55805e-06	7.45357e-06	6.73926e-06	-5.77946e-06	-6.51774e-06	-5.45449e-06	-6.21434e-06	-6.13635e-06	-6.1779e-06	6.7783e-06	7.14004e-06	-6.3805e-06	-6.56266e-06	-5.96682e-06	-6.72156e-06	-6.46653e-06	-6.91026e-06	-7.48833e-06	-7.37701e-06	-3.57839e-06	-6.4724e-06	-7.06025e-06	-6.88778e-06	-6.67956e-06	-6.45465e-06	-7.17485e-06	-6.27343e-06	-6.62511e-06	7.43274e-06	6.62255e-06	-6.65861e-06	-6.42419e-06
1659.22	5.93565e-06	-2.61461e-06	-2.57042e-06	-2.45872e-06	-2.36086e-06	-8.72783e-07	-2.34115e-06	-1.84812e-06	-1.36946e-06	-1.31729e-06	-5.49042e-06	-4.02925e-06	-2.02e-06	-2.60859e-06	-7.25053e-07	-7.23174e-06	-9.58036e-07	-3.01399e-06	1.07128e-05	9.93637e-06	-2.63761e-06	-3.32183e-06	-2.25064e-06	-3.71977e-06	-3.39647e-06	-2.93112e-06	9.85919e-06	1.03226e-05	-3.51967e-06	-3.36075e-06	-2.64538e-06	-3.40912e-06	-3.21874e-06	-5.74278e-06	-3.69221e-06	-3.84315e-06	-1.24877e-07	-3.47091e-06	-4.24047e-06	-3.76997e-06	-3.64051e-06	-3.22713e-06	-4.00668e-06	-3.1585e-06	-3.67121e-06	1.07557e-05	9.93656e-06	-3.33079e-06	-3.09077e-06
1658.5	8.78495e-06	-1.04152e-06	-9.17008e-07	-3.08053e-07	-4.84099e-07	7.85239e-07	-1.92102e-07	5.54212e-07	1.1185e-06	5.45002e-07	-5.14502e-06	-2.48997e-06	5.68158e-07	-5.24138e-07	4.13747e-07	-6.55202e-06	2.9814e-06	6.37017e-07	1.34998e-05	1.27225e-05	-5.97745e-07	-1.22127e-06	-2.32405e-07	-2.09664e-06	-1.62292e-06	-8.52532e-07	1.24846e-05	1.30457e-05	-1.6578e-06	-1.21937e-06	-4.81043e-07	-1.00375e-06	-9.43375e-07	-4.63319e-06	-5.32142e-07	-1.07377e-06	2.27591e-06	-1.59426e-06	-2.44903e-06	-1.74078e-06	-1.62168e-06	-1.10874e-06	-1.75957e-06	-1.24e-06	-1.70132e-06	1.36372e-05	1.28109e-05	-1.11342e-06	-8.98648e-07
1657.79	1.1211e-05	-3.30823e-07	-1.39221e-07	8.53623e-07	3.66166e-07	1.16208e-06	9.19687e-07	1.85889e-06	2.44806e-06	1.33849e-06	-5.01685e-06	-1.43455e-06	2.11043e-06	6.81539e-07	1.33427e-06	-5.78758e-06	5.79061e-06	3.31406e-06	1.54823e-05	1.47813e-05	4.4726e-07	-9.61554e-08	7.20371e-07	-1.18754e-06	-6.5698e-07	1.87964e-07	1.43144e-05	1.49573e-05	-6.41718e-07	1.58843e-08	6.70217e-07	5.72962e-07	5.04515e-07	-3.64147e-06	1.86106e-06	9.55566e-07	3.70171e-06	-6.91263e-07	-1.51515e-06	-6.41907e-07	-4.21242e-07	4.48508e-08	-3.00097e-07	-3.20321e-07	-5.9362e-07	1.57001e-05	1.48349e-05	8.80536e-08	2.62407e-07
1657.08	1.29253e-05	-2.85387e-07	-3.28337e-08	1.13384e-06	4.09469e-07	5.47016e-07	1.15529e-06	2.20452e-06	2.75628e-06	1.34632e-06	-4.98013e-06	-7.07798e-07	2.72262e-06	1.24878e-06	2.04971e-06	-4.99776e-06	7.31036e-06	4.94649e-06	1.63092e-05	1.5761e-05	6.56895e-07	2.45267e-07	8.25241e-07	-8.28973e-07	-3.68768e-07	3.71119e-07	1.49742e-05	1.5686e-05	-3.25052e-07	4.96928e-07	9.71469e-07	1.34489e-06	1.18943e-06	-2.92369e-06	3.20392e-06	2.14655e-06	4.22771e-06	-5.711e-07	-1.24333e-06	-2.9312e-07	8.91505e-08	3.42054e-07	4.256e-07	-2.08124e-07	-2.68587e-07	1.65012e-05	1.55369e-05	3.90265e-07	4.99966e-07
1656.37	1.35818e-05	-7.37574e-07	-3.94066e-07	6.55642e-07	-1.41043e-07	-7.31409e-07	6.68638e-07	1.7519e-06	2.17385e-06	8.2696e-07	-5.05908e-06	-2.85931e-07	2.49857e-06	1.26566e-06	2.54042e-06	-4.21689e-06	7.3309e-06	5.41146e-06	1.56725e-05	1.53477e-05	2.02223e-07	-4.62569e-08	2.88263e-07	-9.48179e-07	-6.64525e-07	-1.2244e-07	1.41665e-05	1.49131e-05	-5.6046e-07	3.47247e-07	5.64634e-07	1.29337e-06	1.10838e-06	-2.66128e-06	3.30086e-06	2.3899e-06	3.94469e-06	-1.04123e-06	-1.44671e-06	-5.22131e-07	-3.31456e-08	-1.27737e-07	3.92185e-07	-7.46621e-07	-6.58179e-07	1.56869e-05	1.45461e-05	-7.80592e-08	-8.19909e-08
1655.65	1.29304e-05	-1.47242e-06	-9.74457e-07	-3.35622e-07	-1.03258e-06	-2.30456e-06	-2.83772e-07	7.69362e-07	9.40374e-07	-1.86919e-08	-5.31012e-06	-2.16394e-07	1.63272e-06	7.92814e-07	2.7668e-06	-3.45874e-06	5.93282e-06	4.72066e-06	1.34558e-05	1.34212e-05	-6.7076e-07	-8.05288e-07	-6.82183e-07	-1.45089e-06	-1.37831e-06	-1.04981e-06	1.18226e-05	1.2531e-05	-1.12378e-06	-2.32629e-07	-3.40749e-07	5.22034e-07	3.8472e-07	-2.91432e-06	2.29983e-06	1.81003e-06	3.06241e-06	-1.85714e-06	-1.89177e-06	-1.08833e-06	-6.32195e-07	-1.14281e-06	-3.05165e-07	-1.68954e-06	-1.57033e-06	1.31823e-05	1.18104e-05	-1.07844e-06	-1.24408e-06
1654.94	1.09968e-05	-2.17972e-06	-1.47713e-06	-1.42581e-06	-1.93312e-06	-3.77866e-06	-1.30735e-06	-3.23776e-07	-5.00026e-07	-9.29846e-07	-5.61115e-06	-4.14053e-07	5.23874e-07	8.79845e-08	2.75934e-06	-2.70214e-06	3.70598e-06	3.25256e-06	9.85016e-06	1.01683e-05	-1.601e-06	-1.73219e-06	-1.77898e-06	-2.08589e-06	-2.20836e-06	-2.06222e-06	8.17887e-06	8.76782e-06	-1.70392e-06	-9.06928e-07	-1.41437e-06	-6.21128e-07	-6.10737e-07	-3.47804e-06	7.09562e-07	8.16317e-07	1.92802e-06	-2.67935e-06	-2.27651e-06	-1.65053e-06	-1.35796e-06	-2.29612e-06	-1.31285e-06	-2.64299e-06	-2.61537e-06	9.29346e-06	7.70003e-06	-2.21524e-06	-2.5417e-06
1654.23	8.1255e-06	-2.51907e-06	-1.62137e-06	-2.12863e-06	-2.48452e-06	-4.76843e-06	-1.98092e-06	-1.05061e-06	-1.58004e-06	-1.51533e-06	-5.59614e-06	-5.81491e-07	-3.26814e-07	-3.75898e-07	2.66586e-06	-1.91604e-06	1.52586e-06	1.71661e-06	5.30601e-06	6.01911e-06	-2.18401e-06	-2.38689e-06	-2.57529e-06	-2.46362e-06	-2.76786e-06	-2.75535e-06	3.69801e-06	4.12645e-06	-1.97982e-06	-1.29177e-06	-2.26837e-06	-1.62694e-06	-1.38262e-06	-3.93172e-06	-8.33537e-07	-1.11484e-07	9.28907e-07	-3.1145e-06	-2.29233e-06	-1.84976e-06	-1.75886e-06	-3.10965e-06	-2.10735e-06	-3.17742e-06	-3.30175e-06	4.62244e-06	2.88462e-06	-3.02304e-06	-3.43684e-06
1653.51	4.83366e-06	-2.20417e-06	-1.18781e-06	-2.03376e-06	-2.37448e-06	-4.91099e-06	-1.96683e-06	-1.03844e-06	-1.81502e-06	-1.40036e-06	-4.82429e-06	-3.59523e-07	-5.27041e-07	-1.74663e-07	2.67299e-06	-1.09071e-06	1.00681e-07	8.03167e-07	3.96066e-07	1.49586e-06	-2.08952e-06	-2.3372e-06	-2.64265e-06	-2.20201e-06	-2.66943e-06	-2.74026e-06	-1.05743e-06	-7.74168e-07	-1.6736e-06	-1.06197e-06	-2.53559e-06	-2.01255e-06	-1.50983e-06	-3.80153e-06	-1.78637e-06	-6.05196e-07	4.16927e-07	-2.79429e-06	-1.68018e-06	-1.39798e-06	-1.4314e-06	-3.16842e-06	-2.18391e-06	-2.9551e-06	-3.19144e-06	-1.33896e-07	-1.88873e-06	-3.09186e-06	-3.46685e-06
1652.8	1.588e-06	-1.0229e-06	1.01245e-08	-8.97855e-07	-1.34321e-06	-3.88661e-06	-1.03098e-06	-1.0027e-07	-9.63915e-07	-3.93855e-07	-3.03317e-06	5.10456e-07	1.30805e-07	8.52677e-07	2.89686e-06	-2.09253e-07	-3.03069e-07	8.3206e-07	-4.29576e-06	-2.88704e-06	-1.11271e-06	-1.31709e-06	-1.69236e-06	-1.06547e-06	-1.58678e-06	-1.67278e-06	-5.50625e-06	-5.32699e-06	-5.42721e-07	3.05199e-08	-1.89199e-06	-1.42562e-06	-7.23701e-07	-2.72839e-06	-1.76773e-06	-3.83305e-07	6.84089e-07	-1.43767e-06	-2.23353e-07	-8.33616e-08	-1.34389e-07	-2.17929e-06	-1.20083e-06	-1.75051e-06	-1.98888e-06	-4.38916e-06	-5.99409e-06	-2.13795e-06	-2.34412e-06
1652.09	-1.35319e-06	1.14024e-06	2.11823e-06	1.31281e-06	7.92966e-07	-1.52925e-06	9.29183e-07	1.79437e-06	9.59699e-07	1.50645e-06	-2.75142e-07	2.14001e-06	1.70977e-06	2.64904e-06	3.34686e-06	7.75237e-07	2.49998e-07	1.71346e-06	-8.27383e-06	-6.6908e-06	8.19833e-07	7.04427e-07	3.48111e-07	9.81259e-07	6.68478e-07	6.75103e-07	-9.15079e-06	-9.04719e-06	1.58154e-06	2.13917e-06	-1.18028e-07	3.23505e-07	1.08331e-06	-5.8586e-07	-5.62726e-07	7.80419e-07	1.90285e-06	1.05524e-06	2.22512e-06	2.21726e-06	2.14245e-06	-1.21818e-08	9.43804e-07	5.3522e-07	4.03033e-07	-7.80138e-06	-9.08466e-06	-7.47968e-08	-1.51376e-08
1651.37	-3.90121e-06	4.22594e-06	5.14387e-06	4.43031e-06	4.03969e-06	2.03204e-06	3.8272e-06	4.58464e-06	3.83631e-06	4.21336e-06	3.14578e-06	4.50313e-06	4.15861e-06	5.14335e-06	4.01552e-06	1.90036e-06	1.70864e-06	3.2607e-06	-1.12049e-05	-9.60435e-06	3.63092e-06	3.57364e-06	3.34914e-06	3.79696e-06	4.03384e-06	4.26051e-06	-1.16854e-05	-1.16588e-05	4.67599e-06	5.23544e-06	2.77732e-06	3.21188e-06	3.84617e-06	2.45206e-06	1.85993e-06	2.95475e-06	4.07035e-06	4.50487e-06	5.63268e-06	5.45661e-06	5.18566e-06	3.23627e-06	4.08705e-06	3.78976e-06	3.8197e-06	-1.02507e-05	-1.11112e-05	2.91996e-06	3.30408e-06
1650.66	-5.98418e-06	7.93291e-06	8.85289e-06	8.1284e-06	8.11274e-06	6.3442e-06	7.37154e-06	8.09717e-06	7.51315e-06	7.55175e-06	6.8258e-06	7.41438e-06	7.27639e-06	8.27496e-06	4.90892e-06	3.12678e-06	4.15834e-06	5.44037e-06	-1.29337e-05	-1.14569e-05	7.05871e-06	7.02601e-06	7.01489e-06	7.09205e-06	8.12305e-06	8.66163e-06	-1.3015e-05	-1.309e-05	8.44911e-06	9.03926e-06	6.47886e-06	6.96313e-06	7.31812e-06	5.95062e-06	5.32052e-06	5.96104e-06	7.01179e-06	8.47365e-06	9.69868e-06	9.34552e-06	8.62576e-06	7.20456e-06	7.82122e-06	7.63488e-06	7.82473e-06	-1.16984e-05	-1.216e-05	6.4276e-06	7.15762e-06
1649.95	-7.49373e-06	1.17203e-05	1.27419e-05	1.19291e-05	1.24131e-05	1.07344e-05	1.10888e-05	1.19246e-05	1.16661e-05	1.11514e-05	1.02946e-05	1.04851e-05	1.06402e-05	1.17992e-05	5.9155e-06	4.26997e-06	7.52383e-06	8.19141e-06	-1.34814e-05	-1.22349e-05	1.06327e-05	1.06719e-05	1.08695e-05	1.04033e-05	1.22661e-05	1.31197e-05	-1.32145e-05	-1.34185e-05	1.23687e-05	1.30279e-05	1.03881e-05	1.10528e-05	1.10379e-05	9.32807e-06	9.37858e-06	9.36732e-06	1.0365e-05	1.23727e-05	1.38593e-05	1.33537e-05	1.19861e-05	1.12668e-05	1.15337e-05	1.14644e-05	1.17649e-05	-1.21392e-05	-1.23137e-05	9.86799e-06	1.09148e-05
1649.24	-8.3579e-06	1.492e-05	1.61239e-05	1.52102e-05	1.61477e-05	1.44597e-05	1.43788e-05	1.54081e-05	1.56771e-05	1.4407e-05	1.30307e-05	1.31623e-05	1.36198e-05	1.51091e-05	6.7843e-06	5.06933e-06	1.13176e-05	1.11253e-05	-1.29724e-05	-1.20393e-05	1.37346e-05	1.39746e-05	1.42705e-05	1.31405e-05	1.56745e-05	1.67344e-05	-1.24488e-05	-1.27813e-05	1.57605e-05	1.65268e-05	1.37525e-05	1.47727e-05	1.43277e-05	1.19787e-05	1.33173e-05	1.25731e-05	1.35423e-05	1.55433e-05	1.73987e-05	1.6799e-05	1.47241e-05	1.4633e-05	1.45194e-05	1.45701e-05	1.48857e-05	-1.16416e-05	-1.16361e-05	1.25964e-05	1.38813e-05
1648.52	-8.56006e-06	1.6932e-05	1.83312e-05	1.73389e-05	1.8571e-05	1.68472e-05	1.66372e-05	1.78554e-05	1.88006e-05	1.66345e-05	1.46115e-05	1.49095e-05	1.55842e-05	1.74258e-05	7.37807e-06	5.41444e-06	1.48366e-05	1.36168e-05	-1.14475e-05	-1.09163e-05	1.57917e-05	1.63818e-05	1.65833e-05	1.48069e-05	1.76871e-05	1.8742e-05	-1.08331e-05	-1.12438e-05	1.79665e-05	1.88691e-05	1.58908e-05	1.73988e-05	1.64762e-05	1.34427e-05	1.6301e-05	1.49713e-05	1.58392e-05	1.73626e-05	1.96517e-05	1.90277e-05	1.634e-05	1.65951e-05	1.61837e-05	1.63359e-05	1.65341e-05	-1.02713e-05	-1.01652e-05	1.40637e-05	1.54888e-05
1647.81	-8.14366e-06	1.73413e-05	1.88785e-05	1.78022e-05	1.91597e-05	1.73728e-05	1.73645e-05	1.87146e-05	2.03168e-05	1.72601e-05	1.4833e-05	1.53397e-05	1.60827e-05	1.81001e-05	7.73152e-06	5.45216e-06	1.7392e-05	1.50475e-05	-8.83247e-06	-8.79718e-06	1.64123e-05	1.74438e-05	1.73474e-05	1.51402e-05	1.7907e-05	1.86988e-05	-8.37942e-06	-8.77464e-06	1.84923e-05	1.9523e-05	1.63567e-05	1.83756e-05	1.69771e-05	1.35115e-05	1.76284e-05	1.60687e-05	1.66427e-05	1.73901e-05	2.01533e-05	1.95635e-05	1.64636e-05	1.67306e-05	1.61641e-05	1.63714e-05	1.63375e-05	-8.02031e-06	-7.94905e-06	1.39546e-05	1.54256e-05
1647.1	-7.23695e-06	1.59179e-05	1.7479e-05	1.62456e-05	1.7627e-05	1.57321e-05	1.62047e-05	1.75718e-05	1.95728e-05	1.59307e-05	1.37062e-05	1.42713e-05	1.48361e-05	1.67604e-05	7.87951e-06	5.48082e-06	1.82355e-05	1.4862e-05	-5.13428e-06	-5.65547e-06	1.53602e-05	1.67991e-05	1.62981e-05	1.40298e-05	1.61422e-05	1.64641e-05	-5.10377e-06	-5.3765e-06	1.70631e-05	1.81262e-05	1.49283e-05	1.7375e-05	1.55909e-05	1.2206e-05	1.68922e-05	1.54797e-05	1.55699e-05	1.54542e-05	1.86346e-05	1.81219e-05	1.48491e-05	1.48993e-05	1.42927e-05	1.45145e-05	1.42281e-05	-4.89385e-06	-5.11201e-06	1.21856e-05	1.35979e-05
1646.38	-5.95652e-06	1.26672e-05	1.40589e-05	1.26076e-05	1.39335e-05	1.19777e-05	1.30414e-05	1.42401e-05	1.62338e-05	1.26382e-05	1.15157e-05	1.18038e-05	1.17374e-05	1.33551e-05	8.01684e-06	5.86601e-06	1.67219e-05	1.26964e-05	-5.21682e-07	-1.59814e-06	1.25519e-05	1.4244e-05	1.3379e-05	1.14926e-05	1.23625e-05	1.21393e-05	-1.10709e-06	-1.16089e-06	1.36423e-05	1.45466e-05	1.15818e-05	1.42815e-05	1.22839e-05	9.80072e-06	1.40129e-05	1.29631e-05	1.25375e-05	1.16477e-05	1.50136e-05	1.46163e-05	1.14522e-05	1.11901e-05	1.06145e-05	1.08291e-05	1.03757e-05	-9.73087e-07	-1.77281e-06	8.86834e-06	1.00874e-05
1645.67	-4.33233e-06	7.89479e-06	8.83278e-06	7.24915e-06	8.34365e-06	6.55097e-06	8.09286e-06	8.95333e-06	1.05853e-05	7.76091e-06	8.798e-06	8.30452e-06	6.97578e-06	8.16182e-06	8.72968e-06	6.92944e-06	1.27247e-05	8.61486e-06	4.74538e-06	3.17002e-06	8.13543e-06	9.9061e-06	8.7993e-06	7.7748e-06	6.78784e-06	6.0784e-06	3.40825e-06	3.65655e-06	8.45288e-06	8.97741e-06	6.54619e-06	9.21398e-06	7.24116e-06	6.8185e-06	9.20344e-06	8.59142e-06	7.79065e-06	6.29564e-06	9.47814e-06	9.23561e-06	6.49642e-06	5.92663e-06	5.452e-06	5.63723e-06	5.13616e-06	3.60838e-06	2.04089e-06	4.31434e-06	5.20129e-06
1644.96	-2.44673e-06	2.09885e-06	2.27764e-06	7.92443e-07	1.37652e-06	1.01946e-07	1.83136e-06	2.30637e-06	3.35689e-06	1.88266e-06	6.07654e-06	4.20455e-06	1.00322e-06	1.69173e-06	1.05867e-05	8.74651e-06	6.69432e-06	3.06713e-06	1.0242e-05	8.25498e-06	2.47781e-06	4.22929e-06	2.9878e-06	3.28468e-06	-8.45157e-08	-1.14419e-06	8.05445e-06	8.66693e-06	1.938e-06	1.90245e-06	2.93387e-07	2.51634e-06	8.62336e-07	3.82238e-06	2.86075e-06	2.76718e-06	1.82067e-06	-1.24824e-07	2.49726e-06	2.43434e-06	4.27766e-07	-3.75092e-07	-6.62942e-07	-5.50547e-07	-1.03077e-06	8.5407e-06	6.17018e-06	-1.03709e-06	-5.7555e-07
1644.24	-5.79144e-07	-4.19671e-06	-5.00209e-06	-6.16848e-06	-6.32367e-06	-6.69121e-06	-5.16833e-06	-5.03913e-06	-4.70377e-06	-4.46647e-06	3.58386e-06	-2.09133e-07	-5.66044e-06	-5.46516e-06	1.35226e-05	1.10123e-05	-7.39979e-07	-3.40609e-06	1.52689e-05	1.29765e-05	-3.94023e-06	-2.24573e-06	-3.54663e-06	-1.60848e-06	-7.58712e-06	-8.83347e-06	1.22271e-05	1.32088e-05	-5.31643e-06	-6.03449e-06	-6.5676e-06	-5.29383e-06	-6.32088e-06	1.1148e-06	-4.51264e-06	-3.96481e-06	-4.77523e-06	-7.05505e-06	-5.27272e-06	-5.17194e-06	-6.17316e-06	-7.11833e-06	-7.13929e-06	-7.1643e-06	-7.64336e-06	1.31832e-05	1.00822e-05	-6.73549e-06	-6.71705e-06
1643.53	9.01672e-07	-1.04699e-05	-1.23476e-05	-1.3123e-05	-1.40379e-05	-1.31553e-05	-1.22707e-05	-1.24867e-05	-1.29159e-05	-1.08754e-05	1.2518e-06	-4.77213e-06	-1.24852e-05	-1.26885e-05	1.6905e-05	1.30663e-05	-8.98887e-06	-1.02974e-05	1.90068e-05	1.65411e-05	-1.05676e-05	-9.0103e-06	-1.02591e-05	-6.62621e-06	-1.49951e-05	-1.62456e-05	1.52777e-05	1.65408e-05	-1.26374e-05	-1.41003e-05	-1.3372e-05	-1.35132e-05	-1.37006e-05	-1.39833e-06	-1.23232e-05	-1.10623e-05	-1.135e-05	-1.38518e-05	-1.30656e-05	-1.28716e-05	-1.27084e-05	-1.36894e-05	-1.34527e-05	-1.36123e-05	-1.41891e-05	1.67059e-05	1.30183e-05	-1.23292e-05	-1.27032e-05
1642.82	1.7834e-06	-1.61676e-05	-1.90597e-05	-1.95086e-05	-2.09803e-05	-1.86225e-05	-1.87639e-05	-1.94059e-05	-2.05021e-05	-1.69124e-05	-1.12207e-06	-9.30895e-06	-1.88438e-05	-1.92803e-05	2.0047e-05	1.40514e-05	-1.73234e-05	-1.70318e-05	2.0861e-05	1.83752e-05	-1.67761e-05	-1.5529e-05	-1.65344e-05	-1.14705e-05	-2.15872e-05	-2.26342e-05	1.67603e-05	1.81326e-05	-1.93101e-05	-2.14964e-05	-1.94296e-05	-2.12665e-05	-2.06032e-05	-4.0638e-06	-1.99128e-05	-1.79769e-05	-1.72193e-05	-1.98169e-05	-2.00689e-05	-1.98891e-05	-1.86109e-05	-1.94763e-05	-1.91253e-05	-1.92705e-05	-2.01034e-05	1.84481e-05	1.44016e-05	-1.73163e-05	-1.79988e-05
1642.11	2.17416e-06	-2.07293e-05	-2.44272e-05	-2.46366e-05	-2.63471e-05	-2.25052e-05	-2.3886e-05	-2.50368e-05	-2.65836e-05	-2.19945e-05	-3.72419e-06	-1.35598e-05	-2.39653e-05	-2.44754e-05	2.24599e-05	1.32127e-05	-2.47059e-05	-2.28738e-05	2.07453e-05	1.83772e-05	-2.18719e-05	-2.11327e-05	-2.17018e-05	-1.57394e-05	-2.66734e-05	-2.72948e-05	1.66029e-05	1.78842e-05	-2.46294e-05	-2.73999e-05	-2.40522e-05	-2.76293e-05	-2.62939e-05	-7.18986e-06	-2.65747e-05	-2.40659e-05	-2.16948e-05	-2.43005e-05	-2.54985e-05	-2.54383e-05	-2.32916e-05	-2.38735e-05	-2.36121e-05	-2.35056e-05	-2.47747e-05	1.82429e-05	1.41527e-05	-2.11326e-05	-2.20449e-05
1641.39	2.47916e-06	-2.36515e-05	-2.77887e-05	-2.77691e-05	-2.94218e-05	-2.44194e-05	-2.69256e-05	-2.85739e-05	-3.03454e-05	-2.54471e-05	-6.64259e-06	-1.71671e-05	-2.70272e-05	-2.75672e-05	2.37635e-05	1.02116e-05	-2.99948e-05	-2.69486e-05	1.9114e-05	1.69722e-05	-2.51493e-05	-2.50542e-05	-2.51282e-05	-1.89557e-05	-2.96134e-05	-2.96119e-05	1.51378e-05	1.6171e-05	-2.79533e-05	-3.10311e-05	-2.66131e-05	-3.17531e-05	-3.00044e-05	-1.08253e-05	-3.15128e-05	-2.8527e-05	-2.41129e-05	-2.67617e-05	-2.86586e-05	-2.8786e-05	-2.61573e-05	-2.62761e-05	-2.62783e-05	-2.57343e-05	-2.75393e-05	1.65497e-05	1.27312e-05	-2.31949e-05	-2.42663e-05
1640.68	3.1996e-06	-2.45951e-05	-2.8683e-05	-2.83595e-05	-2.97564e-05	-2.42744e-05	-2.74354e-05	-2.94536e-05	-3.12718e-05	-2.67497e-05	-9.84486e-06	-1.97413e-05	-2.74501e-05	-2.80771e-05	2.35249e-05	5.13991e-06	-3.24392e-05	-2.85141e-05	1.66556e-05	1.48633e-05	-2.60733e-05	-2.67001e-05	-2.63629e-05	-2.07071e-05	-2.9923e-05	-2.91806e-05	1.29063e-05	1.36336e-05	-2.8824e-05	-3.1813e-05	-2.66976e-05	-3.30091e-05	-3.10908e-05	-1.47631e-05	-3.39002e-05	-3.05573e-05	-2.3981e-05	-2.68095e-05	-2.90612e-05	-2.9394e-05	-2.68163e-05	-2.61978e-05	-2.66135e-05	-2.55656e-05	-2.78027e-05	1.42043e-05	1.08283e-05	-2.30538e-05	-2.41895e-05
1639.97	4.80569e-06	-2.34634e-05	-2.6999e-05	-2.62765e-05	-2.73063e-05	-2.21769e-05	-2.53769e-05	-2.75943e-05	-2.9317e-05	-2.56781e-05	-1.31424e-05	-2.09582e-05	-2.51913e-05	-2.58594e-05	2.13037e-05	-1.6544e-06	-3.19115e-05	-2.73265e-05	1.39698e-05	1.27039e-05	-2.44939e-05	-2.58977e-05	-2.52172e-05	-2.07915e-05	-2.74252e-05	-2.59445e-05	1.04123e-05	1.08924e-05	-2.70891e-05	-2.95591e-05	-2.4242e-05	-3.11836e-05	-2.92719e-05	-1.85734e-05	-3.31323e-05	-2.97238e-05	-2.12206e-05	-2.43102e-05	-2.65916e-05	-2.7099e-05	-2.51128e-05	-2.34977e-05	-2.44165e-05	-2.29517e-05	-2.53252e-05	1.19443e-05	8.97723e-06	-2.05911e-05	-2.16653e-05
1639.25	7.84607e-06	-2.02977e-05	-2.28787e-05	-2.17066e-05	-2.22976e-05	-1.82073e-05	-2.09611e-05	-2.32384e-05	-2.47462e-05	-2.21761e-05	-1.6112e-05	-2.05146e-05	-2.05781e-05	-2.10778e-05	1.7007e-05	-9.58152e-06	-2.8601e-05	-2.35541e-05	1.16445e-05	1.11269e-05	-2.05677e-05	-2.2752e-05	-2.16957e-05	-1.91786e-05	-2.22267e-05	-2.01286e-05	8.14398e-06	8.53009e-06	-2.28333e-05	-2.44393e-05	-1.94436e-05	-2.64259e-05	-2.46057e-05	-2.16099e-05	-2.90531e-05	-2.60575e-05	-1.61045e-05	-1.93777e-05	-2.14615e-05	-2.20682e-05	-2.10038e-05	-1.83841e-05	-1.97619e-05	-1.8099e-05	-2.02761e-05	1.02969e-05	7.54623e-06	-1.59903e-05	-1.68802e-05
1638.54	1.29669e-05	-1.51051e-05	-1.64641e-05	-1.48583e-05	-1.49574e-05	-1.23412e-05	-1.43852e-05	-1.66015e-05	-1.77885e-05	-1.62081e-05	-1.8137e-05	-1.80618e-05	-1.38718e-05	-1.40758e-05	1.10971e-05	-1.77141e-05	-2.26528e-05	-1.73909e-05	1.04897e-05	1.09495e-05	-1.44768e-05	-1.7325e-05	-1.5855e-05	-1.58223e-05	-1.45337e-05	-1.20208e-05	6.71067e-06	7.23033e-06	-1.61852e-05	-1.67378e-05	-1.25436e-05	-1.89423e-05	-1.7252e-05	-2.31237e-05	-2.18901e-05	-1.97436e-05	-8.92895e-06	-1.22081e-05	-1.39436e-05	-1.45514e-05	-1.45623e-05	-1.11642e-05	-1.286e-05	-1.12268e-05	-1.29519e-05	9.82923e-06	6.96964e-06	-9.52507e-06	-1.0117e-05
1637.83	2.06919e-05	-7.80747e-06	-7.76959e-06	-5.80042e-06	-5.38377e-06	-4.50142e-06	-5.71428e-06	-7.71199e-06	-8.48455e-06	-7.77675e-06	-1.85167e-05	-1.32881e-05	-5.16155e-06	-5.13841e-06	4.37151e-06	-2.48213e-05	-1.40457e-05	-8.94413e-06	1.15622e-05	1.31527e-05	-6.30151e-06	-9.50437e-06	-7.67814e-06	-1.05122e-05	-4.52622e-06	-1.84633e-06	6.82358e-06	7.77958e-06	-7.20092e-06	-6.65891e-06	-3.73105e-06	-8.88567e-06	-7.40498e-06	-2.24296e-05	-1.20307e-05	-1.09318e-05	4.45907e-08	-3.02442e-06	-4.17486e-06	-4.72674e-06	-5.88122e-06	-2.08116e-06	-3.85687e-06	-2.4891e-06	-3.59951e-06	1.12132e-05	7.76012e-06	-1.47175e-06	-1.62208e-06
1637.11	3.10979e-05	1.71942e-06	3.31169e-06	5.49894e-06	6.4313e-06	5.38619e-06	5.09872e-06	3.55089e-06	3.27739e-06	3.05776e-06	-1.65255e-05	-5.98446e-06	5.51489e-06	5.67907e-06	-2.26233e-06	-2.95554e-05	-2.61585e-06	1.69977e-06	1.59176e-05	1.86227e-05	3.94161e-06	9.48598e-07	2.95653e-06	-2.87077e-06	7.66734e-06	1.02252e-05	9.1427e-06	1.09106e-05	4.11131e-06	5.72366e-06	6.83035e-06	3.61926e-06	4.71349e-06	-1.89595e-05	2.0448e-07	2.60843e-07	1.05539e-05	7.93427e-06	7.86287e-06	7.31228e-06	4.97764e-06	8.6682e-06	7.19943e-06	7.95388e-06	7.56439e-06	1.5071e-05	1.03579e-05	7.88654e-06	8.36897e-06
1636.4	4.35164e-05	1.3543e-05	1.68854e-05	1.9033e-05	2.0465e-05	1.72795e-05	1.80662e-05	1.73208e-05	1.7649e-05	1.62016e-05	-1.15383e-05	3.97731e-06	1.80713e-05	1.84387e-05	-7.85936e-06	-3.07068e-05	1.17999e-05	1.44639e-05	2.40733e-05	2.76712e-05	1.61944e-05	1.42454e-05	1.61449e-05	7.45122e-06	2.19047e-05	2.3963e-05	1.39751e-05	1.69715e-05	1.76437e-05	2.03549e-05	1.88958e-05	1.84287e-05	1.88955e-05	-1.21926e-05	1.46396e-05	1.36967e-05	2.2394e-05	2.04106e-05	2.21833e-05	2.14431e-05	1.78516e-05	2.08246e-05	2.01991e-05	1.98188e-05	2.02767e-05	2.16797e-05	1.49291e-05	1.82371e-05	1.95568e-05
1635.69	5.63872e-05	2.75005e-05	3.28246e-05	3.45743e-05	3.64487e-05	3.08468e-05	3.29196e-05	3.34888e-05	3.45656e-05	3.14184e-05	-3.28079e-06	1.65621e-05	3.22455e-05	3.30008e-05	-1.1566e-05	-2.74683e-05	2.90894e-05	2.91622e-05	3.54161e-05	3.95107e-05	3.01916e-05	3.03081e-05	3.1697e-05	2.04629e-05	3.78657e-05	3.88861e-05	2.09186e-05	2.55148e-05	3.29952e-05	3.69476e-05	3.19946e-05	3.52039e-05	3.48349e-05	-1.71713e-06	3.10887e-05	2.91035e-05	3.53743e-05	3.402e-05	3.85253e-05	3.72899e-05	3.22972e-05	3.39425e-05	3.47876e-05	3.25826e-05	3.41325e-05	3.05768e-05	2.11303e-05	2.91527e-05	3.14775e-05
1634.97	6.73767e-05	4.30627e-05	5.05662e-05	5.15092e-05	5.37215e-05	4.53896e-05	4.8943e-05	5.14457e-05	5.3435e-05	4.80845e-05	8.00971e-06	3.13517e-05	4.74648e-05	4.87448e-05	-1.27806e-05	-1.96522e-05	4.85442e-05	4.52507e-05	4.79157e-05	5.20231e-05	4.5329e-05	4.85304e-05	4.89423e-05	3.56634e-05	5.48802e-05	5.41575e-05	2.86841e-05	3.5046e-05	4.9383e-05	5.47729e-05	4.53647e-05	5.32033e-05	5.18868e-05	1.24384e-05	4.90582e-05	4.58935e-05	4.91381e-05	4.81062e-05	5.6173e-05	5.40609e-05	4.75016e-05	4.73263e-05	5.02576e-05	4.54525e-05	4.84975e-05	4.02638e-05	2.79166e-05	3.99992e-05	4.34491e-05
1634.26	7.37328e-05	5.92306e-05	6.89656e-05	6.87019e-05	7.11323e-05	5.98306e-05	6.49534e-05	6.99494e-05	7.29753e-05	6.5015e-05	2.16215e-05	4.73569e-05	6.27265e-05	6.44742e-05	-1.12728e-05	-7.80632e-06	6.87248e-05	6.16616e-05	5.82908e-05	6.19437e-05	6.05861e-05	6.76694e-05	6.6667e-05	5.20176e-05	7.17661e-05	6.85784e-05	3.51645e-05	4.30803e-05	6.56155e-05	7.25532e-05	5.79576e-05	7.11516e-05	6.88792e-05	2.94457e-05	6.74467e-05	6.29431e-05	6.294e-05	6.16249e-05	7.38684e-05	7.04805e-05	6.22731e-05	5.9974e-05	6.54784e-05	5.73748e-05	6.23898e-05	4.82e-05	3.3513e-05	4.98876e-05	5.45546e-05
1633.55	7.28661e-05	7.44454e-05	8.62164e-05	8.44263e-05	8.69653e-05	7.26971e-05	7.93332e-05	8.71332e-05	9.12403e-05	8.05064e-05	3.64273e-05	6.30047e-05	7.65421e-05	7.85301e-05	-7.25604e-06	6.82643e-06	8.75167e-05	7.6793e-05	6.27177e-05	6.55509e-05	7.44711e-05	8.58493e-05	8.31314e-05	6.79487e-05	8.67746e-05	8.06347e-05	3.78374e-05	4.66541e-05	8.00591e-05	8.84501e-05	6.84617e-05	8.72242e-05	8.41017e-05	4.7606e-05	8.44224e-05	7.84964e-05	7.54892e-05	7.31291e-05	8.97713e-05	8.47858e-05	7.50735e-05	7.05359e-05	7.88708e-05	6.70532e-05	7.43932e-05	5.12937e-05	3.57055e-05	5.77055e-05	6.36231e-05
1632.84	6.30238e-05	8.6713e-05	0.000100043	9.65069e-05	9.91037e-05	8.2249e-05	9.0159e-05	0.000100696	0.000105775	9.25421e-05	5.08107e-05	7.62854e-05	8.70505e-05	8.90415e-05	-1.39904e-06	2.24692e-05	0.000102306	8.85576e-05	5.79643e-05	5.977e-05	8.51159e-05	0.000100712	9.62173e-05	8.14263e-05	9.78215e-05	8.86919e-05	3.45108e-05	4.32177e-05	9.07837e-05	0.00010027	7.54478e-05	9.92482e-05	9.54933e-05	6.461e-05	9.76241e-05	9.03639e-05	8.50251e-05	8.09757e-05	0.000101668	9.49366e-05	8.41551e-05	7.74532e-05	8.85466e-05	7.30928e-05	8.27963e-05	4.67964e-05	3.24289e-05	6.22769e-05	6.93052e-05
1632.12	4.37709e-05	9.39901e-05	0.000108167	0.000102695	0.000105444	8.67943e-05	9.55055e-05	0.00010828	0.00011396	9.90517e-05	6.26871e-05	8.50333e-05	9.2366e-05	9.42042e-05	5.26219e-06	3.70057e-05	0.000110361	9.46692e-05	4.2373e-05	4.31457e-05	9.06097e-05	0.000109759	0.000103731	9.02792e-05	0.000102928	9.13006e-05	2.40445e-05	3.14241e-05	9.59222e-05	0.000105901	7.76448e-05	0.000105117	0.000101024	7.79635e-05	0.000104689	9.64152e-05	8.97067e-05	8.36844e-05	0.000107424	9.90338e-05	8.78182e-05	7.93113e-05	9.26448e-05	7.42751e-05	8.59708e-05	3.31765e-05	2.24206e-05	6.2616e-05	7.03328e-05
1631.41	1.62293e-05	9.46095e-05	0.000108731	0.000101198	0.000104295	8.50289e-05	9.38474e-05	0.000107969	0.000113639	9.83014e-05	6.99122e-05	8.73921e-05	9.10063e-05	9.25632e-05	1.1414e-05	4.82377e-05	0.000109542	9.33022e-05	1.62789e-05	1.62409e-05	8.94437e-05	0.000110838	0.000103795	9.26356e-05	0.000100584	8.74233e-05	6.67712e-06	1.14831e-05	9.40395e-05	0.000103757	7.41826e-05	0.000103222	9.91537e-05	8.54942e-05	0.00010388	9.51062e-05	8.80959e-05	8.02347e-05	0.000105406	9.57046e-05	8.47653e-05	7.51846e-05	8.97869e-05	6.98088e-05	8.27671e-05	1.06708e-05	5.75872e-06	5.81509e-05	6.58843e-05
1630.7	-1.69402e-05	8.75536e-05	0.000100533	9.11382e-05	9.46246e-05	7.62562e-05	8.43953e-05	9.87122e-05	0.000103767	8.93553e-05	7.09297e-05	8.23061e-05	8.22209e-05	8.33267e-05	1.56087e-05	5.4243e-05	9.90388e-05	8.3785e-05	-1.81034e-05	-1.85389e-05	8.08464e-05	0.000102613	9.52288e-05	8.73037e-05	8.99206e-05	7.65338e-05	-1.60867e-05	-1.49105e-05	8.43533e-05	9.30332e-05	6.46957e-05	9.27258e-05	8.9153e-05	8.57545e-05	9.446e-05	8.57615e-05	7.9394e-05	7.01829e-05	9.46961e-05	8.43021e-05	7.44438e-05	6.47878e-05	7.94074e-05	5.94517e-05	7.27085e-05	-1.86587e-05	-1.59724e-05	4.88296e-05	5.58229e-05
1629.98	-5.20678e-05	7.24988e-05	8.31025e-05	7.2625e-05	7.61424e-05	6.03761e-05	6.71698e-05	8.04115e-05	8.45043e-05	7.22103e-05	6.5042e-05	6.95994e-05	6.60672e-05	6.65226e-05	1.64374e-05	5.36828e-05	7.94343e-05	6.66917e-05	-5.72057e-05	-5.75495e-05	6.48183e-05	8.47665e-05	7.77258e-05	7.38795e-05	7.07788e-05	5.8645e-05	-4.19036e-05	-4.5011e-05	6.67857e-05	7.37147e-05	4.93077e-05	7.36164e-05	7.11248e-05	7.80786e-05	7.65502e-05	6.85018e-05	6.33672e-05	5.36157e-05	7.51284e-05	6.49066e-05	5.71371e-05	4.84016e-05	6.17151e-05	4.34751e-05	5.59214e-05	-5.15086e-05	-4.01786e-05	3.50475e-05	4.06039e-05
1629.27	-8.52955e-05	4.98228e-05	5.68451e-05	4.65369e-05	4.93869e-05	3.78588e-05	4.29079e-05	5.37926e-05	5.68271e-05	4.76034e-05	5.224e-05	4.97431e-05	4.3296e-05	4.29503e-05	1.27593e-05	4.59755e-05	5.21517e-05	4.33319e-05	-9.67531e-05	-9.65665e-05	4.20247e-05	5.79787e-05	5.18944e-05	5.27118e-05	4.38254e-05	3.43877e-05	-6.802e-05	-7.55507e-05	4.19988e-05	4.65565e-05	2.86484e-05	4.67144e-05	4.58982e-05	6.24877e-05	5.08509e-05	4.41143e-05	4.03197e-05	3.11605e-05	4.73415e-05	3.83186e-05	3.383e-05	2.67966e-05	3.7512e-05	2.26119e-05	3.30783e-05	-8.41712e-05	-6.40323e-05	1.75241e-05	2.1056e-05
1628.56	-0.000113085	2.07889e-05	2.3296e-05	1.44528e-05	1.59425e-05	9.98591e-06	1.30741e-05	2.04217e-05	2.22746e-05	1.6969e-05	3.31339e-05	2.38708e-05	1.5288e-05	1.40999e-05	4.05131e-06	3.1453e-05	1.89488e-05	1.52711e-05	-0.000132283	-0.000131224	1.38366e-05	2.39392e-05	1.93427e-05	2.49571e-05	1.07414e-05	5.20897e-06	-9.15047e-05	-0.00010309	1.15472e-05	1.32338e-05	3.99636e-06	1.38134e-05	1.50653e-05	3.97941e-05	1.88387e-05	1.41633e-05	1.13696e-05	4.22304e-06	1.29862e-05	6.21242e-06	6.08635e-06	1.33159e-06	8.21368e-06	-1.82235e-06	5.58326e-06	-0.000113039	-8.4902e-05	-2.65272e-06	-1.61085e-06
1627.84	-0.000132607	-1.2424e-05	-1.49532e-05	-2.13538e-05	-2.161e-05	-2.10321e-05	-2.01815e-05	-1.73207e-05	-1.70019e-05	-1.75131e-05	9.06485e-06	-6.117e-06	-1.60421e-05	-1.80051e-05	-9.38027e-06	1.14246e-05	-1.81583e-05	-1.5837e-05	-0.000159794	-0.000157629	-1.76948e-05	-1.47861e-05	-1.74383e-05	-7.40777e-06	-2.58868e-05	-2.66668e-05	-0.00010965	-0.000124486	-2.21815e-05	-2.36883e-05	-2.27621e-05	-2.24573e-05	-1.91145e-05	1.16763e-05	-1.69899e-05	-1.90453e-05	-2.15214e-05	-2.50322e-05	-2.53131e-05	-2.8912e-05	-2.40434e-05	-2.60798e-05	-2.41026e-05	-2.79231e-05	-2.44195e-05	-0.000135034	-0.000100614	-2.40243e-05	-2.57885e-05
1627.13	-0.000142383	-4.7152e-05	-5.48423e-05	-5.8176e-05	-6.02342e-05	-5.2542e-05	-5.43497e-05	-5.65965e-05	-5.82448e-05	-5.31606e-05	-1.80189e-05	-3.78361e-05	-4.8476e-05	-5.1088e-05	-2.65137e-05	-1.1993e-05	-5.67302e-05	-4.8163e-05	-0.000176572	-0.00017326	-5.01724e-05	-5.51944e-05	-5.55537e-05	-4.18591e-05	-6.31224e-05	-5.8719e-05	-0.000120658	-0.000137609	-5.64574e-05	-6.12469e-05	-4.95319e-05	-5.91996e-05	-5.40921e-05	-1.95923e-05	-5.35666e-05	-5.29221e-05	-5.60357e-05	-5.42469e-05	-6.45005e-05	-6.42348e-05	-5.42929e-05	-5.3351e-05	-5.69738e-05	-5.35762e-05	-5.45268e-05	-0.000148202	-0.000109866	-4.50138e-05	-4.97269e-05
1626.42	-0.000142556	-8.06526e-05	-9.32758e-05	-9.31383e-05	-9.68844e-05	-8.19929e-05	-8.68265e-05	-9.44006e-05	-9.821e-05	-8.71118e-05	-4.57964e-05	-6.87647e-05	-7.96335e-05	-8.27408e-05	-4.58266e-05	-3.61682e-05	-9.38307e-05	-7.94788e-05	-0.000181533	-0.000177292	-8.1115e-05	-9.41556e-05	-9.20323e-05	-7.5624e-05	-9.8076e-05	-8.85282e-05	-0.000123935	-0.000141677	-8.86016e-05	-9.65106e-05	-7.43159e-05	-9.36016e-05	-8.72551e-05	-5.13918e-05	-8.78894e-05	-8.49077e-05	-8.97719e-05	-8.12789e-05	-0.000101536	-9.70307e-05	-8.24227e-05	-7.85021e-05	-8.78722e-05	-7.68048e-05	-8.24546e-05	-0.000151904	-0.000112347	-6.4118e-05	-7.17354e-05
1625.71	-0.000134445	-0.00011023	-0.000127191	-0.000123345	-0.000128633	-0.000107061	-0.000114986	-0.000127645	-0.000133409	-0.000116507	-7.17074e-05	-9.63596e-05	-0.000107067	-0.000110434	-6.53963e-05	-5.8304e-05	-0.000126287	-0.000107157	-0.000174995	-0.00017028	-0.000108041	-0.000128451	-0.000123884	-0.000105873	-0.00012797	-0.000113862	-0.00011985	-0.000137041	-0.000116057	-0.000126685	-9.52545e-05	-0.000122972	-0.00011597	-8.08411e-05	-0.000117238	-0.000112491	-0.00012015	-0.000104157	-0.0001335	-0.00012475	-0.000106236	-9.96666e-05	-0.000114323	-9.58424e-05	-0.000106065	-0.000146547	-0.000108459	-7.99195e-05	-9.01904e-05
1624.99	-0.000120116	-0.000133472	-0.000153807	-0.000146233	-0.000152925	-0.000125769	-0.00013645	-0.000153472	-0.000160635	-0.00013882	-9.32295e-05	-0.00011828	-0.00012853	-0.000131826	-8.30672e-05	-7.59141e-05	-0.000151202	-0.000128644	-0.000158443	-0.000153857	-0.000128732	-0.000155048	-0.000148387	-0.000130015	-0.000150352	-0.000132831	-0.000109494	-0.000124924	-0.000136595	-0.000149325	-0.00011076	-0.000144959	-0.00013788	-0.000105173	-0.000139314	-0.000133401	-0.000144585	-0.000121135	-0.000157814	-0.000145203	-0.000123767	-0.000115213	-0.000134134	-0.000109254	-0.000123504	-0.000133394	-9.91314e-05	-9.12111e-05	-0.000103664
1624.28	-0.000102181	-0.000148642	-0.000171083	-0.000160053	-0.000167981	-0.000136821	-0.000149538	-0.000169767	-0.000177557	-0.000152302	-0.000108381	-0.000132787	-0.000142311	-0.000145173	-9.67864e-05	-8.72977e-05	-0.00016636	-0.000142025	-0.000134331	-0.000130551	-0.000141626	-0.000171646	-0.000163576	-0.000146052	-0.000163525	-0.000144175	-9.45523e-05	-0.000107264	-0.000148728	-0.000162745	-0.000119787	-0.000157969	-0.000151347	-0.000122365	-0.000152581	-0.000146016	-0.000161016	-0.00013103	-0.00017264	-0.000156922	-0.000133679	-0.000124043	-0.000145782	-0.000116186	-0.000133546	-0.000114492	-8.58337e-05	-9.72483e-05	-0.0001112
1623.57	-8.35594e-05	-0.000154958	-0.000178059	-0.000164176	-0.000173058	-0.000139884	-0.000153596	-0.000175574	-0.000183178	-0.000156292	-0.000116195	-0.000139085	-0.00014751	-0.000149662	-0.000105182	-9.18322e-05	-0.000170596	-0.000146425	-0.000105816	-0.000103509	-0.000146055	-0.000177159	-0.000168569	-0.000152884	-0.000166851	-0.000147451	-7.71214e-05	-8.64867e-05	-0.000151969	-0.000166336	-0.00012202	-0.000161371	-0.000155692	-0.00013152	-0.000156539	-0.000149676	-0.000168332	-0.000133468	-0.00017718	-0.000159413	-0.000135573	-0.000125812	-0.0001487	-0.000116524	-0.000135803	-9.24519e-05	-7.05101e-05	-9.78935e-05	-0.000112505
1622.85	-6.7088e-05	-0.000152716	-0.000175007	-0.000159202	-0.000168577	-0.000135624	-0.000149113	-0.0001713	-0.000178071	-0.000151334	-0.000116914	-0.000137483	-0.000144342	-0.000145617	-0.000108035	-9.00398e-05	-0.000164323	-0.00014225	-7.64297e-05	-7.61289e-05	-0.000142368	-0.000171971	-0.000163731	-0.000150595	-0.000160869	-0.000143137	-5.94407e-05	-6.52268e-05	-0.000146879	-0.000160681	-0.000117952	-0.000155589	-0.000151285	-0.000132862	-0.000151743	-0.000144831	-0.000166506	-0.000128933	-0.000171839	-0.000153264	-0.000130075	-0.000121009	-0.000143419	-0.000110917	-0.000130742	-7.00615e-05	-5.52926e-05	-9.36447e-05	-0.000108018
1622.14	-5.49739e-05	-0.000143183	-0.000163364	-0.000146775	-0.000156059	-0.000125463	-0.000137597	-0.000158581	-0.000164143	-0.000139028	-0.000111705	-0.000129263	-0.000134163	-0.000134391	-0.000106037	-8.33144e-05	-0.000149547	-0.000131085	-4.9553e-05	-5.15612e-05	-0.000131895	-0.000157809	-0.000150598	-0.000140468	-0.000147232	-0.000132591	-4.35738e-05	-4.59537e-05	-0.000134986	-0.000147448	-0.000108833	-0.000142158	-0.000139562	-0.000127474	-0.000139664	-0.000133013	-0.000156539	-0.000118699	-0.000158205	-0.000140085	-0.000118677	-0.0001109	-0.000131449	-0.000100687	-0.000119653	-4.98425e-05	-4.20509e-05	-8.55695e-05	-9.88776e-05
1621.43	-4.83413e-05	-0.000128281	-0.000145375	-0.000129146	-0.000137784	-0.00011123	-0.000121209	-0.000139831	-0.00014402	-0.000121643	-0.000102174	-0.000116305	-0.00011904	-0.000117996	-0.000100153	-7.35055e-05	-0.000129179	-0.000115209	-2.77907e-05	-3.21308e-05	-0.00011664	-0.000137285	-0.000131546	-0.000124609	-0.000128356	-0.000117771	-3.10704e-05	-3.05552e-05	-0.000118499	-0.000129039	-9.64138e-05	-0.000123505	-0.000122788	-0.000117019	-0.000122477	-0.000116482	-0.00014025	-0.000104592	-0.000138727	-0.000122175	-0.000103441	-9.72848e-05	-0.000114934	-8.75714e-05	-0.000104452	-3.36228e-05	-3.20005e-05	-7.50967e-05	-8.66955e-05
1620.71	-4.71506e-05	-0.000110302	-0.000123737	-0.000108856	-0.000116428	-9.4961e-05	-0.000102422	-0.000117853	-0.000120666	-0.000101796	-9.0092e-05	-0.000100779	-0.000101323	-9.8874e-05	-9.15277e-05	-6.26269e-05	-0.000106353	-9.71747e-05	-1.267e-05	-1.908e-05	-9.89473e-05	-0.000113482	-0.000109433	-0.000105576	-0.000107026	-0.000100895	-2.28144e-05	-2.01318e-05	-9.99613e-05	-0.000108212	-8.2658e-05	-0.000102537	-0.000103636	-0.000103563	-0.000102863	-9.782e-05	-0.000120042	-8.87349e-05	-0.000116311	-0.00010216	-8.66973e-05	-8.22301e-05	-9.63084e-05	-7.34922e-05	-8.74051e-05	-2.23912e-05	-2.56669e-05	-6.3822e-05	-7.33116e-05
1620	-5.03652e-05	-9.17009e-05	-0.000101308	-8.85315e-05	-9.47613e-05	-7.87705e-05	-8.3749e-05	-9.55964e-05	-9.71961e-05	-8.22196e-05	-7.7328e-05	-8.49585e-05	-8.34712e-05	-7.97499e-05	-8.16757e-05	-5.26368e-05	-8.41334e-05	-7.95555e-05	-4.65019e-06	-1.26016e-05	-8.12445e-05	-8.96623e-05	-8.73086e-05	-8.61122e-05	-8.60479e-05	-8.41703e-05	-1.90112e-05	-1.49804e-05	-8.19107e-05	-8.77707e-05	-6.95348e-05	-8.22315e-05	-8.48055e-05	-8.93563e-05	-8.37181e-05	-7.96682e-05	-9.87055e-05	-7.33018e-05	-9.39368e-05	-8.26678e-05	-7.07227e-05	-6.77948e-05	-7.80237e-05	-6.03562e-05	-7.08322e-05	-1.63615e-05	-2.30343e-05	-5.33595e-05	-6.05906e-05
1619.29	-5.60829e-05	-7.46996e-05	-8.06681e-05	-7.05193e-05	-7.52108e-05	-6.45359e-05	-6.73827e-05	-7.57083e-05	-7.64097e-05	-6.53627e-05	-6.56348e-05	-7.08501e-05	-6.77357e-05	-6.315e-05	-7.21436e-05	-4.51422e-05	-6.51962e-05	-6.45178e-05	-3.09121e-06	-1.18399e-05	-6.56797e-05	-6.87921e-05	-6.79367e-05	-6.87102e-05	-6.78379e-05	-6.94762e-05	-1.91371e-05	-1.45508e-05	-6.65023e-05	-7.0136e-05	-5.87137e-05	-6.51459e-05	-6.85877e-05	-7.64088e-05	-6.7591e-05	-6.43389e-05	-7.89604e-05	-6.01398e-05	-7.41877e-05	-6.59333e-05	-5.74079e-05	-5.56776e-05	-6.22195e-05	-4.97523e-05	-5.67283e-05	-1.49527e-05	-2.3546e-05	-4.5068e-05	-5.01188e-05
1618.58	-6.17738e-05	-6.08465e-05	-6.366e-05	-5.64148e-05	-5.94445e-05	-5.35261e-05	-5.48154e-05	-6.00089e-05	-6.01588e-05	-5.29046e-05	-5.63216e-05	-5.97718e-05	-5.56903e-05	-5.08178e-05	-6.39565e-05	-4.11668e-05	-5.13533e-05	-5.33743e-05	-6.24082e-06	-1.49338e-05	-5.3719e-05	-5.29636e-05	-5.32257e-05	-5.51251e-05	-5.39815e-05	-5.80282e-05	-2.19507e-05	-1.7447e-05	-5.5127e-05	-5.68981e-05	-5.12221e-05	-5.29211e-05	-5.64601e-05	-6.60841e-05	-5.60778e-05	-5.3299e-05	-6.28412e-05	-5.03897e-05	-5.87891e-05	-5.33838e-05	-4.78969e-05	-4.69167e-05	-5.03028e-05	-4.26233e-05	-4.63999e-05	-1.67743e-05	-2.60492e-05	-3.97402e-05	-4.28887e-05
1617.86	-6.47836e-05	-5.08008e-05	-5.1131e-05	-4.68107e-05	-4.81412e-05	-4.6191e-05	-4.6609e-05	-4.92169e-05	-4.90897e-05	-4.54679e-05	-5.00912e-05	-5.22315e-05	-4.79432e-05	-4.3428e-05	-5.75049e-05	-4.10668e-05	-4.3237e-05	-4.64902e-05	-1.1476e-05	-1.93054e-05	-4.59223e-05	-4.30357e-05	-4.38891e-05	-4.61399e-05	-4.49752e-05	-5.01816e-05	-2.56803e-05	-2.16273e-05	-4.818e-05	-4.85459e-05	-4.72558e-05	-4.59894e-05	-4.88843e-05	-5.89426e-05	-4.95336e-05	-4.68625e-05	-5.12326e-05	-4.43366e-05	-4.83567e-05	-4.5414e-05	-4.23638e-05	-4.177e-05	-4.26874e-05	-3.9106e-05	-4.02693e-05	-1.98285e-05	-2.89513e-05	-3.7482e-05	-3.91538e-05
1617.15	-6.29514e-05	-4.43414e-05	-4.28617e-05	-4.1313e-05	-4.09255e-05	-4.21365e-05	-4.23572e-05	-4.29529e-05	-4.27643e-05	-4.25876e-05	-4.70583e-05	-4.80577e-05	-4.41341e-05	-4.05497e-05	-5.27343e-05	-4.44441e-05	-4.03247e-05	-4.35107e-05	-1.58174e-05	-2.21574e-05	-4.19232e-05	-3.85886e-05	-3.94429e-05	-4.15846e-05	-4.02345e-05	-4.54155e-05	-2.83314e-05	-2.47933e-05	-4.50316e-05	-4.44277e-05	-4.61845e-05	-4.35847e-05	-4.53445e-05	-5.48974e-05	-4.71673e-05	-4.42759e-05	-4.38326e-05	-4.14574e-05	-4.23553e-05	-4.13722e-05	-4.01024e-05	-3.97273e-05	-3.88727e-05	-3.85599e-05	-3.78634e-05	-2.192e-05	-3.05975e-05	-3.77934e-05	-3.84634e-05
1616.44	-5.51479e-05	-4.05338e-05	-3.77119e-05	-3.87531e-05	-3.65458e-05	-4.03084e-05	-4.0865e-05	-3.99554e-05	-3.99355e-05	-4.29289e-05	-4.67815e-05	-4.65397e-05	-4.31604e-05	-4.07912e-05	-4.92787e-05	-5.01346e-05	-4.11557e-05	-4.35463e-05	-1.66707e-05	-2.11534e-05	-4.06135e-05	-3.81621e-05	-3.84958e-05	-4.04727e-05	-3.83499e-05	-4.25531e-05	-2.81275e-05	-2.49376e-05	-4.4259e-05	-4.29969e-05	-4.67672e-05	-4.40425e-05	-4.4555e-05	-5.33709e-05	-4.73919e-05	-4.40613e-05	-3.95157e-05	-4.06141e-05	-3.93266e-05	-3.98071e-05	-3.98947e-05	-3.96776e-05	-3.77433e-05	-3.97882e-05	-3.79918e-05	-2.11819e-05	-2.96811e-05	-3.97513e-05	-3.98281e-05
1615.72	-4.15153e-05	-3.80237e-05	-3.40476e-05	-3.75036e-05	-3.33546e-05	-3.93234e-05	-4.05046e-05	-3.84573e-05	-3.87962e-05	-4.46266e-05	-4.82629e-05	-4.64513e-05	-4.34777e-05	-4.22227e-05	-4.64435e-05	-5.6382e-05	-4.35694e-05	-4.51279e-05	-1.25958e-05	-1.51272e-05	-4.0483e-05	-3.96735e-05	-3.92021e-05	-4.12425e-05	-3.75133e-05	-4.01924e-05	-2.40334e-05	-2.09171e-05	-4.41039e-05	-4.2314e-05	-4.75317e-05	-4.52979e-05	-4.47587e-05	-5.32281e-05	-4.82262e-05	-4.44167e-05	-3.67346e-05	-4.03735e-05	-3.74063e-05	-3.89506e-05	-4.0351e-05	-4.02357e-05	-3.78295e-05	-4.13991e-05	-3.9064e-05	-1.65244e-05	-2.54566e-05	-4.22014e-05	-4.19399e-05
1615.01	-2.32802e-05	-3.53586e-05	-3.02524e-05	-3.58064e-05	-2.98263e-05	-3.77782e-05	-3.95918e-05	-3.6572e-05	-3.7228e-05	-4.56303e-05	-5.00198e-05	-4.61168e-05	-4.33855e-05	-4.29301e-05	-4.31661e-05	-6.11872e-05	-4.5025e-05	-4.61775e-05	-3.70703e-06	-4.4313e-06	-3.99508e-05	-4.08637e-05	-3.9678e-05	-4.211e-05	-3.59693e-05	-3.71071e-05	-1.60828e-05	-1.27643e-05	-4.29358e-05	-4.05715e-05	-4.71293e-05	-4.53819e-05	-4.40738e-05	-5.27718e-05	-4.76663e-05	-4.35852e-05	-3.37385e-05	-3.93454e-05	-3.48782e-05	-3.71981e-05	-4.00914e-05	-4.00692e-05	-3.75056e-05	-4.21192e-05	-3.94431e-05	-7.85283e-06	-1.77855e-05	-4.39293e-05	-4.33942e-05
1614.3	-2.40948e-06	-3.13332e-05	-2.51288e-05	-3.21896e-05	-2.48886e-05	-3.45448e-05	-3.677e-05	-3.27271e-05	-3.33279e-05	-4.41669e-05	-5.04782e-05	-4.38496e-05	-4.14059e-05	-4.14716e-05	-3.82038e-05	-6.27631e-05	-4.33081e-05	-4.46093e-05	8.47002e-06	9.25685e-06	-3.76957e-05	-3.98239e-05	-3.83482e-05	-4.15099e-05	-3.24259e-05	-3.24871e-05	-5.33381e-06	-1.61685e-06	-3.95942e-05	-3.65036e-05	-4.45902e-05	-4.28457e-05	-4.09905e-05	-5.02951e-05	-4.41607e-05	-4.02732e-05	-2.8936e-05	-3.65057e-05	-3.05512e-05	-3.34497e-05	-3.79802e-05	-3.81711e-05	-3.53764e-05	-4.10064e-05	-3.78507e-05	3.86561e-06	-7.2587e-06	-4.3924e-05	-4.30078e-05
1613.58	1.87163e-05	-2.53228e-05	-1.81452e-05	-2.59372e-05	-1.80669e-05	-2.90491e-05	-3.13521e-05	-2.61332e-05	-2.61494e-05	-3.929e-05	-4.85177e-05	-3.86672e-05	-3.67465e-05	-3.71553e-05	-3.06082e-05	-5.99744e-05	-3.74127e-05	-3.93717e-05	2.16248e-05	2.35786e-05	-3.29931e-05	-3.55068e-05	-3.42433e-05	-3.8475e-05	-2.63253e-05	-2.60228e-05	6.56222e-06	1.07148e-05	-3.35606e-05	-2.9628e-05	-3.94744e-05	-3.70342e-05	-3.48327e-05	-4.48621e-05	-3.70538e-05	-3.39777e-05	-2.14709e-05	-3.14249e-05	-2.39241e-05	-2.72821e-05	-3.34378e-05	-3.40613e-05	-3.07289e-05	-3.75902e-05	-3.37026e-05	1.67816e-05	4.75433e-06	-4.16602e-05	-4.01546e-05
1612.87	3.77959e-05	-1.73503e-05	-9.41059e-06	-1.71971e-05	-9.43512e-06	-2.13227e-05	-2.33476e-05	-1.69031e-05	-1.59389e-05	-3.10069e-05	-4.36288e-05	-3.05727e-05	-2.93874e-05	-2.99938e-05	-2.00393e-05	-5.2479e-05	-2.76868e-05	-3.07569e-05	3.35792e-05	3.63606e-05	-2.57945e-05	-2.78141e-05	-2.70748e-05	-3.26655e-05	-1.77968e-05	-1.78072e-05	1.79982e-05	2.24212e-05	-2.49081e-05	-2.01775e-05	-3.18298e-05	-2.80471e-05	-2.57761e-05	-3.64563e-05	-2.66114e-05	-2.49256e-05	-1.1444e-05	-2.42261e-05	-1.51013e-05	-1.88675e-05	-2.64992e-05	-2.77735e-05	-2.36069e-05	-3.1849e-05	-2.70924e-05	2.88316e-05	1.65377e-05	-3.71043e-05	-3.48053e-05
1612.16	5.31526e-05	-7.88472e-06	5.58623e-07	-6.67306e-06	5.34853e-07	-1.18488e-05	-1.32367e-05	-5.7315e-06	-3.69927e-06	-1.99523e-05	-3.57434e-05	-2.02103e-05	-1.97629e-05	-2.04399e-05	-6.73723e-06	-4.06161e-05	-1.51938e-05	-1.97715e-05	4.30078e-05	4.62694e-05	-1.65364e-05	-1.72787e-05	-1.71261e-05	-2.41743e-05	-7.40972e-06	-8.18097e-06	2.78833e-05	3.22703e-05	-1.41476e-05	-8.82383e-06	-2.20474e-05	-1.65015e-05	-1.45128e-05	-2.55661e-05	-1.37359e-05	-1.37811e-05	3.86386e-07	-1.53665e-05	-4.58827e-06	-8.74865e-06	-1.76227e-05	-1.96765e-05	-1.45213e-05	-2.4077e-05	-1.85112e-05	3.85503e-05	2.67134e-05	-3.04913e-05	-2.73051e-05
1611.44	6.39779e-05	2.39931e-06	1.10757e-05	4.7093e-06	1.11293e-05	-1.36699e-06	-1.79087e-06	6.4528e-06	9.29289e-06	-7.09924e-06	-2.51957e-05	-8.43017e-06	-8.51313e-06	-9.17805e-06	8.49646e-06	-2.53097e-05	-1.22366e-06	-7.54804e-06	4.96073e-05	5.29914e-05	-5.92518e-06	-4.78321e-06	-5.13256e-06	-1.34344e-05	4.06695e-06	2.3576e-06	3.57828e-05	3.98293e-05	-2.07285e-06	3.57185e-06	-1.07397e-05	-3.31862e-06	-1.94575e-06	-1.2899e-05	3.2951e-07	-1.42905e-06	1.30523e-05	-5.44534e-06	6.89332e-06	2.34804e-06	-7.50717e-06	-1.03022e-05	-4.1759e-06	-1.47663e-05	-8.60723e-06	4.54447e-05	3.4625e-05	-2.21725e-05	-1.81739e-05
1610.73	7.02875e-05	1.28656e-05	2.14996e-05	1.60793e-05	2.16345e-05	9.38632e-06	1.01234e-05	1.87304e-05	2.1869e-05	6.44715e-06	-1.26873e-05	3.98769e-06	3.64096e-06	3.02993e-06	2.43932e-05	-7.9019e-06	1.29257e-05	4.93361e-06	5.37968e-05	5.69966e-05	5.29112e-06	8.65571e-06	7.94088e-06	-1.10051e-06	1.58923e-05	1.32585e-05	4.18057e-05	4.53055e-05	1.04781e-05	1.61712e-05	1.40228e-06	1.05165e-05	1.10433e-05	7.62149e-07	1.43686e-05	1.12383e-05	2.57353e-05	4.9653e-06	1.86149e-05	1.37043e-05	3.13605e-06	-1.69446e-07	6.75019e-06	-4.47049e-06	1.99665e-06	4.98334e-05	4.03121e-05	-1.25568e-05	-7.93402e-06
1610.02	7.27102e-05	2.3069e-05	3.13556e-05	2.68592e-05	3.15213e-05	1.98757e-05	2.17941e-05	3.03871e-05	3.3327e-05	1.97406e-05	9.73569e-07	1.64365e-05	1.60315e-05	1.54824e-05	3.95717e-05	1.01321e-05	2.62952e-05	1.71317e-05	5.62008e-05	5.90132e-05	1.65364e-05	2.21417e-05	2.11952e-05	1.21386e-05	2.74588e-05	2.40075e-05	4.62762e-05	4.91189e-05	2.2809e-05	2.82917e-05	1.3725e-05	2.41601e-05	2.37561e-05	1.47275e-05	2.75392e-05	2.35338e-05	3.78848e-05	1.54077e-05	2.99757e-05	2.47473e-05	1.37996e-05	1.0315e-05	1.77535e-05	6.29704e-06	1.28278e-05	5.24165e-05	4.42538e-05	-2.07177e-06	3.02372e-06
1609.31	7.21782e-05	3.26811e-05	4.02891e-05	3.67843e-05	4.04164e-05	2.97199e-05	3.27397e-05	4.09756e-05	4.35023e-05	3.2176e-05	1.50988e-05	2.8418e-05	2.81144e-05	2.76151e-05	5.289e-05	2.7417e-05	3.85098e-05	2.89801e-05	5.72675e-05	5.95819e-05	2.74097e-05	3.50109e-05	3.39093e-05	2.55999e-05	3.8206e-05	3.40985e-05	4.93918e-05	5.15435e-05	3.4333e-05	3.9372e-05	2.55976e-05	3.68958e-05	3.5629e-05	2.83585e-05	3.93356e-05	3.49561e-05	4.89829e-05	2.54642e-05	4.04532e-05	3.50125e-05	2.41314e-05	2.07617e-05	2.84183e-05	1.70376e-05	2.34814e-05	5.38381e-05	4.69872e-05	8.81096e-06	1.43456e-05
1608.59	6.95772e-05	4.13272e-05	4.79914e-05	4.56309e-05	4.80139e-05	3.8542e-05	4.25463e-05	5.01453e-05	5.23195e-05	4.32963e-05	2.89541e-05	3.93653e-05	3.93218e-05	3.89122e-05	6.34597e-05	4.27019e-05	4.93976e-05	4.02864e-05	5.71918e-05	5.89652e-05	3.74888e-05	4.66768e-05	4.54262e-05	3.84544e-05	4.75688e-05	4.30191e-05	5.11496e-05	5.266e-05	4.44984e-05	4.89067e-05	3.63914e-05	4.80493e-05	4.60863e-05	4.08679e-05	4.93144e-05	4.50031e-05	5.83288e-05	3.46728e-05	4.95485e-05	4.40653e-05	3.3726e-05	3.06671e-05	3.82341e-05	2.72148e-05	3.34534e-05	5.43691e-05	4.87244e-05	1.95115e-05	2.54745e-05
1607.88	6.55274e-05	4.85567e-05	5.41837e-05	5.29545e-05	5.40513e-05	4.59381e-05	5.07065e-05	5.74472e-05	5.93302e-05	5.24922e-05	4.1527e-05	4.85826e-05	4.88986e-05	4.87484e-05	7.05611e-05	5.48556e-05	5.83749e-05	5.01821e-05	5.5988e-05	5.72553e-05	4.61947e-05	5.64362e-05	5.50362e-05	4.96903e-05	5.50634e-05	5.0316e-05	5.14763e-05	5.24565e-05	5.28166e-05	5.64601e-05	4.55306e-05	5.70081e-05	5.45118e-05	5.13307e-05	5.7018e-05	5.31129e-05	6.5178e-05	4.25578e-05	5.68197e-05	5.1498e-05	4.20396e-05	3.94249e-05	4.65712e-05	3.62669e-05	4.21281e-05	5.38434e-05	4.92426e-05	2.93452e-05	3.55812e-05
1607.17	6.04707e-05	5.39846e-05	5.8634e-05	5.8198e-05	5.8322e-05	5.15884e-05	5.67014e-05	6.24082e-05	6.38856e-05	5.90886e-05	5.17252e-05	5.54258e-05	5.6021e-05	5.63692e-05	7.3774e-05	6.30454e-05	6.44633e-05	5.7471e-05	5.36038e-05	5.44901e-05	5.29256e-05	6.35592e-05	6.20727e-05	5.83749e-05	6.0381e-05	5.56668e-05	5.036e-05	5.09212e-05	5.89291e-05	6.17343e-05	5.25591e-05	6.33237e-05	6.04025e-05	5.89913e-05	6.21488e-05	5.88359e-05	6.90864e-05	4.87417e-05	6.19494e-05	5.69939e-05	4.85271e-05	4.64811e-05	5.28779e-05	4.3693e-05	4.89627e-05	5.19628e-05	4.82255e-05	3.76657e-05	4.38281e-05
1606.45	5.486e-05	5.74341e-05	6.11857e-05	6.106e-05	6.07095e-05	5.53619e-05	6.02447e-05	6.48144e-05	6.5728e-05	6.2733e-05	5.88658e-05	5.95602e-05	6.01678e-05	6.11371e-05	7.31603e-05	6.70127e-05	6.69854e-05	6.14796e-05	5.00535e-05	5.07223e-05	5.73279e-05	6.76094e-05	6.61538e-05	6.40065e-05	6.33823e-05	5.89126e-05	4.7884e-05	4.81078e-05	6.26393e-05	6.46131e-05	5.71965e-05	6.67674e-05	6.35302e-05	6.3483e-05	6.46625e-05	6.2007e-05	7.00108e-05	5.30163e-05	6.47972e-05	6.03907e-05	5.2862e-05	5.1478e-05	5.68752e-05	4.91651e-05	5.36411e-05	4.8669e-05	4.56735e-05	4.40463e-05	4.97132e-05
1605.74	4.9048e-05	5.88786e-05	6.17517e-05	6.16111e-05	6.11754e-05	5.72187e-05	6.13664e-05	6.4782e-05	6.51749e-05	6.35241e-05	6.28145e-05	6.09835e-05	6.13341e-05	6.27799e-05	6.91819e-05	6.71383e-05	6.6076e-05	6.23432e-05	4.54426e-05	4.59993e-05	5.93553e-05	6.85957e-05	6.72441e-05	6.65554e-05	6.40276e-05	6.00279e-05	4.41694e-05	4.41247e-05	6.38878e-05	6.51202e-05	5.93544e-05	6.73059e-05	6.39503e-05	6.48122e-05	6.46136e-05	6.26813e-05	6.81096e-05	5.52705e-05	6.53643e-05	6.16481e-05	5.50222e-05	5.42565e-05	5.85583e-05	5.25458e-05	5.60232e-05	4.41414e-05	4.18719e-05	4.83097e-05	5.31258e-05
1605.03	4.3174e-05	5.83791e-05	6.03973e-05	6.01613e-05	5.98153e-05	5.71399e-05	6.03483e-05	6.26592e-05	6.28244e-05	6.18751e-05	6.38025e-05	5.99692e-05	5.99859e-05	6.15343e-05	6.26081e-05	6.42549e-05	6.2642e-05	6.07001e-05	4.00208e-05	4.04677e-05	5.91926e-05	6.69237e-05	6.56089e-05	6.63117e-05	6.24456e-05	5.91495e-05	3.94401e-05	3.91999e-05	6.28058e-05	6.34354e-05	5.91818e-05	6.51611e-05	6.19886e-05	6.33399e-05	6.21268e-05	6.10843e-05	6.37401e-05	5.54883e-05	6.38028e-05	6.08567e-05	5.52378e-05	5.48737e-05	5.8143e-05	5.38771e-05	5.61489e-05	3.86842e-05	3.71989e-05	5.04818e-05	5.42339e-05
1604.31	3.74855e-05	5.62757e-05	5.75682e-05	5.7255e-05	5.70644e-05	5.53802e-05	5.77515e-05	5.90827e-05	5.93392e-05	5.8507e-05	6.23946e-05	5.71604e-05	5.69572e-05	5.8228e-05	5.46309e-05	5.94356e-05	5.79755e-05	5.74334e-05	3.43684e-05	3.46748e-05	5.73166e-05	6.33694e-05	6.19324e-05	6.38791e-05	5.91543e-05	5.67301e-05	3.42549e-05	3.38955e-05	5.99093e-05	6.00745e-05	5.71791e-05	6.10248e-05	5.83189e-05	5.98344e-05	5.77243e-05	5.77838e-05	5.77654e-05	5.40045e-05	6.06002e-05	5.84272e-05	5.39548e-05	5.37475e-05	5.61101e-05	5.3483e-05	5.44529e-05	3.28741e-05	3.22022e-05	5.08638e-05	5.35059e-05
1603.6	3.25145e-05	5.32254e-05	5.40088e-05	5.36139e-05	5.36298e-05	5.25965e-05	5.43261e-05	5.48847e-05	5.5349e-05	5.43521e-05	5.94329e-05	5.34731e-05	5.31915e-05	5.399e-05	4.6675e-05	5.37547e-05	5.32098e-05	5.34537e-05	2.92767e-05	2.94663e-05	5.44355e-05	5.88932e-05	5.72482e-05	6.01074e-05	5.49849e-05	5.34748e-05	2.94229e-05	2.90175e-05	5.60358e-05	5.58482e-05	5.41052e-05	5.59436e-05	5.38277e-05	5.52797e-05	5.24509e-05	5.36382e-05	5.13976e-05	5.15362e-05	5.65397e-05	5.50638e-05	5.17627e-05	5.15955e-05	5.31295e-05	5.19416e-05	5.1721e-05	2.75139e-05	2.75886e-05	5.00025e-05	5.16419e-05
1602.89	2.86223e-05	4.98148e-05	5.02718e-05	4.98058e-05	5.00263e-05	4.94328e-05	5.06538e-05	5.06604e-05	5.12816e-05	5.01576e-05	5.56474e-05	4.96384e-05	4.93597e-05	4.96422e-05	3.97611e-05	4.7998e-05	4.89058e-05	4.93998e-05	2.52354e-05	2.53788e-05	5.11334e-05	5.41941e-05	5.24303e-05	5.57488e-05	5.06248e-05	4.99552e-05	2.55131e-05	2.51251e-05	5.18942e-05	5.14481e-05	5.06124e-05	5.0844e-05	4.92594e-05	5.05539e-05	4.74259e-05	4.93971e-05	4.55523e-05	4.87481e-05	5.22662e-05	5.13607e-05	4.91488e-05	4.90521e-05	4.9769e-05	4.97829e-05	4.86498e-05	2.3199e-05	2.38932e-05	4.84251e-05	4.92588e-05
1602.18	2.57498e-05	4.63461e-05	4.65539e-05	4.61066e-05	4.64174e-05	4.62068e-05	4.70065e-05	4.66103e-05	4.73568e-05	4.62966e-05	5.1432e-05	4.60196e-05	4.57945e-05	4.55378e-05	3.41888e-05	4.26102e-05	4.51916e-05	4.56162e-05	2.22702e-05	2.24343e-05	4.77201e-05	4.95887e-05	4.79074e-05	5.12686e-05	4.64394e-05	4.64501e-05	2.26576e-05	2.23398e-05	4.78426e-05	4.72351e-05	4.70804e-05	4.63172e-05	4.51088e-05	4.63611e-05	4.3387e-05	4.55244e-05	4.06692e-05	4.59843e-05	4.80835e-05	4.76154e-05	4.63808e-05	4.64678e-05	4.64085e-05	4.73304e-05	4.5657e-05	2.01503e-05	2.13282e-05	4.64939e-05	4.6738e-05
1601.46	2.37318e-05	4.30063e-05	4.29681e-05	4.26826e-05	4.28854e-05	4.30747e-05	4.3536e-05	4.28379e-05	4.37369e-05	4.29305e-05	4.70619e-05	4.28265e-05	4.26797e-05	4.18804e-05	2.98844e-05	3.78838e-05	4.21368e-05	4.23589e-05	2.0236e-05	2.04621e-05	4.44055e-05	4.52877e-05	4.3861e-05	4.69716e-05	4.26633e-05	4.31188e-05	2.07777e-05	2.05702e-05	4.40688e-05	4.33952e-05	4.37436e-05	4.27038e-05	4.17094e-05	4.3231e-05	4.06075e-05	4.22715e-05	3.69895e-05	4.33854e-05	4.41455e-05	4.40071e-05	4.36619e-05	4.40151e-05	4.33752e-05	4.4801e-05	4.3011e-05	1.8379e-05	1.99121e-05	4.44556e-05	4.43244e-05
1600.75	2.24725e-05	3.9942e-05	3.96445e-05	3.96534e-05	3.95426e-05	4.01776e-05	4.03584e-05	3.95067e-05	4.05359e-05	4.00978e-05	4.28656e-05	4.01977e-05	4.01032e-05	3.88356e-05	2.67467e-05	3.40222e-05	3.97946e-05	3.97904e-05	1.89805e-05	1.92871e-05	4.13612e-05	4.14777e-05	4.0381e-05	4.30674e-05	3.94577e-05	4.00727e-05	1.97376e-05	1.96502e-05	4.06995e-05	4.00276e-05	4.07446e-05	4.0085e-05	3.91601e-05	4.1277e-05	3.89696e-05	3.96468e-05	3.4611e-05	4.09915e-05	4.05622e-05	4.06771e-05	4.11435e-05	4.17517e-05	4.08594e-05	4.23404e-05	4.08326e-05	1.77512e-05	1.95193e-05	4.24464e-05	4.21529e-05
1600.04	2.18263e-05	3.71864e-05	3.66293e-05	3.703e-05	3.64407e-05	3.75847e-05	3.75103e-05	3.67208e-05	3.77761e-05	3.77276e-05	3.91444e-05	3.81179e-05	3.80191e-05	3.64322e-05	2.46634e-05	3.10498e-05	3.80873e-05	3.78439e-05	1.83144e-05	1.87014e-05	3.86459e-05	3.82024e-05	3.74533e-05	3.96205e-05	3.68138e-05	3.73218e-05	1.93395e-05	1.93354e-05	3.77481e-05	3.71148e-05	3.80938e-05	3.82271e-05	3.72697e-05	4.0146e-05	3.81219e-05	3.74301e-05	3.334e-05	3.87484e-05	3.73509e-05	3.76612e-05	3.88438e-05	3.96281e-05	3.87945e-05	3.99774e-05	3.90208e-05	1.79726e-05	1.9884e-05	4.04726e-05	4.02043e-05
1599.32	2.15425e-05	3.46786e-05	3.38809e-05	3.47099e-05	3.35683e-05	3.52507e-05	3.49596e-05	3.43956e-05	3.53697e-05	3.56885e-05	3.60264e-05	3.63909e-05	3.62622e-05	3.45341e-05	2.33951e-05	2.87928e-05	3.67418e-05	3.61956e-05	1.80196e-05	1.84744e-05	3.62059e-05	3.53396e-05	3.49738e-05	3.65569e-05	3.45654e-05	3.48056e-05	1.93524e-05	1.93722e-05	3.51323e-05	3.45558e-05	3.57071e-05	3.6718e-05	3.57192e-05	3.93475e-05	3.76083e-05	3.53788e-05	3.2721e-05	3.65691e-05	3.44511e-05	3.48989e-05	3.66924e-05	3.75517e-05	3.69576e-05	3.76589e-05	3.73595e-05	1.86685e-05	2.06621e-05	3.84692e-05	3.83436e-05
1598.61	2.12941e-05	3.23015e-05	3.13171e-05	3.24627e-05	3.08871e-05	3.30133e-05	3.25859e-05	3.2225e-05	3.30314e-05	3.37318e-05	3.33449e-05	3.46387e-05	3.45345e-05	3.28238e-05	2.25808e-05	2.69281e-05	3.5199e-05	3.43474e-05	1.7876e-05	1.83722e-05	3.38901e-05	3.26512e-05	3.27335e-05	3.36971e-05	3.24622e-05	3.24378e-05	1.95536e-05	1.95533e-05	3.27195e-05	3.21954e-05	3.34507e-05	3.5144e-05	3.41927e-05	3.84479e-05	3.68891e-05	3.33399e-05	3.21584e-05	3.43607e-05	3.17617e-05	3.22828e-05	3.4575e-05	3.54064e-05	3.50769e-05	3.52957e-05	3.56348e-05	1.94321e-05	2.14523e-05	3.6335e-05	3.63718e-05
1597.9	2.07735e-05	2.99176e-05	2.88425e-05	2.99961e-05	2.83475e-05	3.06643e-05	3.0188e-05	2.98461e-05	3.03574e-05	3.15064e-05	3.07429e-05	3.2447e-05	3.24757e-05	3.08761e-05	2.18526e-05	2.5125e-05	3.281e-05	3.18711e-05	1.76953e-05	1.81834e-05	3.14948e-05	2.9885e-05	3.04517e-05	3.08415e-05	3.02648e-05	3.01128e-05	1.97422e-05	1.97018e-05	3.03583e-05	2.98507e-05	3.1173e-05	3.31938e-05	3.24055e-05	3.70433e-05	3.54696e-05	3.11962e-05	3.10937e-05	3.20124e-05	2.91675e-05	2.97042e-05	3.23457e-05	3.30563e-05	3.28718e-05	3.27923e-05	3.36456e-05	1.98719e-05	2.18447e-05	3.39547e-05	3.4077e-05
1597.18	1.9851e-05	2.74768e-05	2.64211e-05	2.72082e-05	2.59367e-05	2.81292e-05	2.76438e-05	2.71356e-05	2.71963e-05	2.88557e-05	2.8036e-05	2.96988e-05	2.99259e-05	2.84769e-05	2.09905e-05	2.32372e-05	2.93843e-05	2.87452e-05	1.73977e-05	1.78034e-05	2.89161e-05	2.69727e-05	2.79732e-05	2.79342e-05	2.78919e-05	2.7763e-05	1.97762e-05	1.96812e-05	2.79623e-05	2.74223e-05	2.8796e-05	3.07599e-05	3.02061e-05	3.48499e-05	3.31917e-05	2.89201e-05	2.93109e-05	2.94743e-05	2.66138e-05	2.71346e-05	2.9924e-05	3.04484e-05	3.02128e-05	3.01291e-05	3.12758e-05	1.97832e-05	2.16279e-05	3.13036e-05	3.1377e-05
1596.47	1.8608e-05	2.50496e-05	2.40932e-05	2.43073e-05	2.36732e-05	2.55193e-05	2.50223e-05	2.42799e-05	2.37926e-05	2.59965e-05	2.53599e-05	2.66762e-05	2.7066e-05	2.58132e-05	1.99356e-05	2.13144e-05	2.54025e-05	2.53686e-05	1.70016e-05	1.72495e-05	2.62238e-05	2.40977e-05	2.53793e-05	2.51006e-05	2.54364e-05	2.53905e-05	1.95824e-05	1.94136e-05	2.55454e-05	2.49416e-05	2.63545e-05	2.79285e-05	2.76456e-05	3.1809e-05	3.02157e-05	2.65969e-05	2.70296e-05	2.68094e-05	2.41237e-05	2.46318e-05	2.73588e-05	2.76646e-05	2.72205e-05	2.7389e-05	2.8568e-05	1.92326e-05	2.0878e-05	2.84961e-05	2.83987e-05
1595.76	1.72219e-05	2.27282e-05	2.19143e-05	2.16094e-05	2.15611e-05	2.30002e-05	2.24994e-05	2.1569e-05	2.05299e-05	2.32972e-05	2.29175e-05	2.374e-05	2.42282e-05	2.32675e-05	1.87119e-05	1.9452e-05	2.15747e-05	2.22178e-05	1.65243e-05	1.65813e-05	2.35816e-05	2.15143e-05	2.28368e-05	2.25111e-05	2.30118e-05	2.30298e-05	1.91369e-05	1.8878e-05	2.31628e-05	2.24896e-05	2.39267e-05	2.48471e-05	2.48842e-05	2.80543e-05	2.67345e-05	2.42864e-05	2.45907e-05	2.41254e-05	2.17375e-05	2.22604e-05	2.47665e-05	2.48497e-05	2.41538e-05	2.46856e-05	2.56806e-05	1.84139e-05	1.98046e-05	2.56963e-05	2.53852e-05
1595.05	1.58992e-05	2.05857e-05	1.993e-05	1.93217e-05	1.96113e-05	2.07058e-05	2.02392e-05	1.92382e-05	1.77476e-05	2.10081e-05	2.07934e-05	2.1127e-05	2.16788e-05	2.11082e-05	1.74035e-05	1.77582e-05	1.84231e-05	1.96447e-05	1.59516e-05	1.5856e-05	2.11758e-05	1.9383e-05	2.04606e-05	2.02851e-05	2.06755e-05	2.07325e-05	1.84677e-05	1.8117e-05	2.0877e-05	2.01522e-05	2.15883e-05	2.16724e-05	2.21009e-05	2.39264e-05	2.2957e-05	2.19841e-05	2.21664e-05	2.15415e-05	1.94991e-05	2.00656e-05	2.2266e-05	2.21529e-05	2.12726e-05	2.21191e-05	2.28246e-05	1.7502e-05	1.86256e-05	2.30523e-05	2.25816e-05
[truncated: 74 more columns]
