# Supplementary material for: Polymorphism of Alpha-Synuclein Amyloid Fibrils Depends on Ionic Strength and Protein Concentration
Source: Int J Mol Sci. 2021 Nov 17;22(22):12382. doi: 10.3390/ijms222212382 (PMC8621411; doi:10.3390/ijms222212382)
Supplement: Supplementary file 1 [file ijms-22-12382-s001.zip › Kinetic Raw Data.xlsx]

## Sheet: 50uM 0mM
Time	Sample X1	Sample X2	Sample X3	Sample X4	Sample X5	Sample X6	Sample X7	Sample X8	Sample X9	Sample X10	Sample X11	Sample X12	Sample X13	Sample X14	Sample X15	Sample X16	Sample X17	Sample X18	Sample X19	Sample X20	Sample X21	Sample X22	Sample X23	Sample X24	Sample X25	Sample X26	Sample X27	Sample X28	Sample X29	Sample X30	Sample X31	Sample X32	Sample X33	Sample X34	Sample X35	Sample X36	Sample X37	Sample X38	Sample X39	Sample X40	Sample X41	Sample X42	Sample X43	Sample X44	Sample X45	Sample X46	Sample X47	Sample X48	Sample X49
0	11949	14916	14907	13885	14653	13055	13561	13299	14264	14283	15272	12313	13023	15236	14147	14735	13162	15674	13158	14195	14319	13908	14554	16305	15587	13982	13881	15727	13692	12824	18768	14274	14050	14463	18297	14259	14217	14130	14217	13869	15501	14233	13905	15773	12114	20131	16075	20108	19363
5	16411	11998	13177	11533	13836	12723	11823	13116	10194	13845	13778	13033	13652	13647	15164	12372	14229	13192	13243	11513	13112	11589	11884	17361	16854	12952	12239	17844	11300	13867	12317	11124	12449	12117	13210	13280	13674	11596	13566	15805	13467	12389	14971	13334	13128	11802	13460	17214	14721
10	9320	11899	14708	10007	12490	10509	12185	11683	11144	11850	12634	11979	11941	11453	10504	11060	13211	12129	11249	10349	11164	12435	12281	13922	13947	10994	12105	11401	11013	12901	12064	11528	13097	12296	11875	12937	14615	13491	13502	12102	12080	11914	13525	15073	12574	11689	11507	14173	13147
15	13070	8893	10111	11025	10976	9563	12108	11852	9754	11555	12104	11819	11444	11538	11256	12893	10506	12203	11280	10820	12224	11324	12034	13895	13917	11276	10942	11708	10963	11967	11490	11381	10764	12265	12231	11399	13047	11694	11499	11955	11798	12228	12556	13810	11570	10532	11823	13491	12434
20	10588	11614	9544	11576	11821	10093	11680	11559	9653	11020	11101	11169	10285	10758	13053	10489	10978	11337	12591	12212	12437	11956	9637	13849	14488	10792	9851	10980	10688	10928	11851	11551	10758	11319	11373	11184	11168	10782	10508	11004	12010	11474	13595	11380	10237	10556	10853	12231	10323
25	9367	11238	11025	10465	10477	11792	12383	11575	12164	11396	11736	12257	11037	11222	11284	11453	10573	11900	10684	10183	11144	12405	11049	11198	12512	10762	9895	16287	11389	10694	11603	11594	11612	11055	11285	10746	11951	12726	10355	10641	11634	11246	11384	11267	12318	10172	12170	13915	9980
30	8594	13215	10830	10482	11867	10806	12583	10887	10601	11316	11674	10896	10591	11682	10656	10704	10978	10916	12550	10540	12365	11342	11020	11660	12293	9812	10350	11357	10643	10402	11276	10182	11531	11560	12629	11445	12571	10487	9902	10698	12806	10807	12149	11524	12257	10480	11940	13329	11813
35	9129	10291	11701	10580	11051	10112	11501	10966	11124	10795	11454	11912	11737	11293	12079	12011	9939	9021	10443	11551	9938	10180	10544	12586	13692	9906	10367	12875	10358	10890	10302	11493	9527	11560	11281	11359	11436	12811	11323	10976	11096	14287	11177	11629	12182	10328	11345	12382	13191
40	9118	12894	11283	11425	12052	11762	11384	11432	11633	11221	10994	10392	11215	11382	11210	11213	11283	11560	10821	9993	9617	11473	10987	11260	14175	10487	11294	11512	11024	10709	10591	11474	12281	11185	11548	11181	12224	10835	12331	10418	10941	11786	12198	12160	12084	11155	11078	10783	10504
45	11642	10487	11223	12893	12418	10261	11297	10739	12028	11324	11506	10324	11571	11189	10589	12247	11280	13349	9735	10205	11206	12816	10622	12654	12799	10323	13021	12331	10784	10572	10332	10701	11546	10771	12481	11599	12681	11631	10935	11384	11556	11589	11267	11733	11261	10521	11509	10783	12444
50	9512	10412	11507	11041	10395	10662	11251	10599	11677	11605	10382	12255	13563	12007	12605	12027	11407	9615	11157	11644	11388	11252	14011	14027	10850	11026	10678	10663	10301	10627	11499	12621	10473	10854	11520	10886	12615	11993	10385	11039	11156	10448	12347	10750	11263	11188	12880	11565	12617
55	10958	11295	10314	10955	11844	11649	12110	11632	10705	11106	11454	12046	10481	11924	10659	11096	11555	11509	12566	10340	12124	15802	10525	13326	14292	11890	10313	11765	10422	11062	10395	11370	11713	12101	11672	11482	11853	12893	10553	9339	11532	12047	13296	12066	14596	11449	12001	11535	13289
60	13252	11027	10397	11127	11380	11585	11632	11152	10962	11449	11443	11493	10776	10198	10926	11680	12179	9923	11289	9546	15819	12462	11931	12671	15584	12560	10348	11444	10769	12042	10668	10722	10529	10696	11509	11965	12703	12097	11760	11787	11043	11465	11921	11345	13522	10995	11562	12340	12435
65	9757	10495	12953	10660	11035	10470	11383	11406	10985	12511	11332	11571	11958	11823	12482	11614	12553	10988	12472	13461	11352	10581	10403	14259	15297	12396	8944	12286	12380	10614	10535	11959	11785	10997	11665	11436	11392	11730	11971	11820	9102	11936	12133	11246	11939	11429	12735	13918	11235
70	10109	11160	11660	11082	11157	10892	11914	11572	11349	11443	11861	13751	10943	11312	12446	11577	10926	11620	12255	10868	11416	11054	12951	11703	11768	10742	9899	12097	10096	11625	10989	10770	11473	11334	12098	10548	11641	10122	12275	11599	11479	12773	12657	12936	11727	11238	12871	16305	12114
75	12237	11117	12742	12299	10581	11800	12253	11412	11835	10840	12166	12227	11167	12455	10730	9839	11163	11909	11658	12275	11279	12222	11405	12888	12781	11981	10639	12193	10502	11067	11649	11627	11969	11851	11969	11443	12968	11918	11821	11003	11740	10847	12103	12647	12045	10648	12552	13382	12561
80	10096	9264	12221	11109	11644	10261	12100	12881	10272	10899	11432	11932	11135	12154	10982	12597	10793	10130	10801	11410	11720	10912	11847	15532	12349	14139	11172	10052	11824	12308	12541	11172	11294	12105	12455	11639	11796	11299	11339	12690	9652	11123	12120	11729	14005	10343	12340	13674	10504
85	13340	13273	10860	11187	11986	11171	12182	12550	11003	13914	11788	12322	11682	11929	12327	11064	11716	12461	10683	12018	10833	10108	10143	12879	10053	10378	10830	11762	9208	10568	12160	11501	11626	11198	11538	11083	9892	11761	11517	11284	8754	11692	11527	11588	11461	11866	10023	15252	11845
90	10481	11979	11628	11323	13313	11341	11511	11428	10308	12007	11582	11721	10922	12219	10550	11442	12573	12241	9968	10344	12408	11183	12022	12588	10926	10157	9612	11857	11451	12435	14078	13402	10587	11008	12732	11044	13215	11079	12894	11501	11640	11829	11592	12213	14375	10249	10858	16547	11341
95	8331	20670	11460	10954	11207	11858	11283	12032	12011	11247	11839	13073	10784	12144	11444	12866	11036	10754	11786	11126	11314	11946	10155	13777	13496	10818	10680	11815	11026	11094	12123	10926	11971	10713	10674	12740	12927	12359	12750	10049	11396	10936	11398	12359	13065	13066	11474	11278	10957
100	10220	10688	12324	10835	12286	12462	11929	11848	12516	10949	11750	11831	11406	11925	11701	11013	11637	9107	12314	12351	12202	13292	12328	12319	13135	12759	11089	11600	10701	12234	12527	11683	12003	11044	11325	12171	12581	11955	11399	11823	11686	10832	15947	11629	12624	10506	11163	16436	12502
105	10288	14271	11452	10603	12132	10621	11885	12192	12714	12151	10454	10424	10496	12066	12265	11838	11401	10947	11128	12645	10447	13249	10907	16179	11893	11343	10395	11316	10929	11003	10871	14157	11681	11329	12066	10866	11847	11693	11636	13868	12329	11822	11923	12197	17234	14616	12695	17212	14417
110	10763	16166	12886	9703	11232	10615	12370	12478	12468	12108	11475	10368	12194	11984	11684	10698	11833	10643	13037	10892	10962	11130	11819	11175	15010	11245	12413	13725	12039	12600	12950	12109	11425	11765	11269	11540	11922	11448	12082	9939	10624	11346	13054	12246	11245	11367	12634	13969	13352
115	11529	11115	12449	10568	11273	11768	12852	11361	9948	11217	12033	14492	11204	11426	11123	11374	15546	12195	11565	10682	11276	11270	10850	14179	14129	11907	14616	12104	11845	12846	10937	13112	11871	12022	11574	11505	12059	11554	11894	10499	11975	11976	12977	12470	11360	10389	11746	13410	13313
120	10721	11340	12303	11247	12784	10904	12196	10770	12640	11587	11153	11702	12060	12060	11488	11254	11380	10284	10986	12559	10762	13540	11397	11787	12655	10999	11235	12296	11106	10451	11598	11667	10269	11711	11768	11731	11749	12004	11613	10268	11858	11343	12438	11899	13519	11205	10753	13376	11933
125	10823	11377	11240	10290	11414	13781	13073	11197	14090	13082	11074	11018	11182	11496	12088	12268	12227	11164	12881	13335	9714	11465	11590	13887	13240	10657	10775	11175	10258	12007	11190	11726	10903	11588	12760	11405	11669	12086	11975	11674	11713	12166	11658	12011	13413	12788	17256	13898	11791
130	11143	11169	11090	10673	11124	10912	14895	11340	11905	11056	12120	11228	11418	12185	12140	11694	11977	11384	10530	12438	11038	11934	11921	12120	12540	12171	11175	12275	11992	10724	10874	11590	12122	10870	11935	12398	13236	11487	11725	10998	11454	11808	12804	13944	10852	10709	12466	15559	13043
135	10644	11885	11904	10175	9475	11932	13442	11637	10671	12319	11614	11921	11596	10588	11089	11143	9723	9057	12783	13957	12569	12843	11370	11684	15835	9518	11247	11013	10454	12397	12194	8661	12058	10789	12499	11687	11358	11888	10913	12001	12322	12732	12589	12016	11858	12805	11797	14301	13855
140	9889	10915	11662	11773	11297	10874	12998	10865	14491	12492	11710	16464	11226	11139	11447	11714	11537	11873	13744	12381	10853	12946	11571	12121	16295	10668	11500	11473	11107	11982	10330	11366	10345	12671	12138	11245	12580	11493	11043	12485	12595	11126	13423	11565	13893	13085	11536	13610	12694
145	9120	11212	11415	11261	12244	10135	12322	12034	9462	11661	11646	11403	10328	12063	11590	11813	11823	11486	11413	11969	9126	9234	16040	14498	13407	10270	10552	10505	10148	10821	11745	10207	11036	12156	12224	12513	12134	11454	10647	12042	12457	12936	11876	14039	13301	11480	14427	13278	12305
150	11276	13821	9617	11465	11883	11850	11576	11189	11440	11678	12209	12511	10656	11913	11960	11761	11242	11274	11670	11164	11458	11090	16499	12114	10724	10812	11469	11548	11320	10598	12777	11075	11196	11802	12179	11634	12079	11501	11838	9365	12482	10366	11823	11330	12397	12021	11765	14791	12953
155	10409	10404	11471	10968	12105	12183	11398	11645	12707	11566	11737	12126	11565	11547	12694	12378	12658	10594	10876	14499	12151	12621	12149	11333	14099	10751	11765	11611	12363	12686	12419	11180	12637	12160	11548	11992	14774	12807	10190	8448	11563	11698	12163	12107	11666	14791	10898	11652	11963
160	10550	11472	12559	12307	11342	10972	11187	12185	13466	12631	11610	11467	11752	12474	11291	11689	11759	11382	12344	10825	10813	11491	11285	13376	14321	12940	10951	11079	10710	12551	10992	12100	11101	11472	12970	12258	14412	12058	11650	8559	12039	11309	14032	11335	11787	10943	12820	14501	11977
165	9454	11107	11868	10899	11523	12449	12154	10739	10272	11570	11762	11934	11632	12796	12010	10786	11615	12506	11669	10311	12198	11465	11505	12870	12221	10719	9933	11713	12424	9354	11554	11481	11799	11018	10750	12683	12145	13260	10442	8590	11825	13007	12380	12383	12837	13018	13706	15328	12196
170	11582	11213	12390	12911	11996	11623	11957	12605	10774	12160	12193	11927	11312	13522	10961	12063	11211	12144	12243	10770	10851	12090	14405	11664	13980	9592	11043	11213	10999	11926	11626	11431	9717	11160	11257	11853	12088	14284	10834	11298	13191	12613	12169	10477	12997	12048	12549	15244	12202
175	10002	12273	11025	10692	11578	12640	11204	12739	13022	12178	11009	11900	10772	10927	12770	12356	12304	11428	11334	11786	10700	10824	11565	16022	12221	11171	11418	11726	10569	10896	11047	10889	12160	11628	10559	11688	11838	11541	13159	14002	11648	11377	12763	12244	10676	15319	11755	12183	12855
180	10166	13293	10196	11417	10932	11483	12004	11946	12691	10611	12606	13125	10943	11839	12812	11887	11721	12602	13287	11804	11812	11689	12588	12354	16027	10926	11737	10391	10222	10861	11478	13058	10734	12837	13444	12281	11969	11762	10575	12567	11515	11503	11420	13278	12282	11264	12145	11912	12072
185	10322	11146	12264	11107	10360	11600	12509	12248	11916	11926	12196	13555	11902	11280	11031	12038	12721	9934	18126	13168	10415	11281	11558	15568	12783	10979	11255	11952	10810	11472	13304	13282	10800	11932	11887	10740	12037	12285	11005	11734	12777	11693	13777	12165	11094	11081	10089	15273	12240
190	12076	11666	12260	11105	9942	10373	10623	10233	11338	12518	11680	12476	12760	12129	11998	11678	12003	10178	11588	12883	11775	11318	11599	15656	15104	11194	10130	11691	11308	12086	11053	11011	13143	11651	13001	11913	12267	12723	12309	13302	12990	10270	10837	12031	12272	12225	12970	15407	12856
195	11210	11469	12234	12595	11744	11625	11674	11920	12419	11985	11930	12368	12074	12147	10998	11147	11244	11806	12285	10948	11921	11251	10033	11213	16975	10436	11696	11507	11302	11313	11007	11766	11601	12008	12251	11534	11930	12061	11033	12303	11653	12852	12447	13267	12155	11390	14611	13742	11837
200	11963	9784	11622	10639	11872	12427	10811	11897	12290	12064	11564	11422	10803	12448	10359	12716	12250	10603	11725	10199	9280	12424	10739	12553	15176	11174	9422	10727	10939	11599	15116	12228	12200	11732	14219	12281	11802	12454	12727	11042	11649	11081	17227	13111	13031	11167	12173	13059	10841
205	11139	12295	11984	10790	11514	10593	10222	11581	10592	11275	11608	12302	10744	13380	11095	10628	11694	11479	12596	11912	22293	12299	11426	11265	10690	13057	10436	11513	10684	12712	11233	11885	12771	11816	13983	12379	12197	11784	12590	10612	11630	11114	12124	10354	11971	13794	13034	17149	12543
210	12845	11748	11493	11289	12312	12006	12434	11701	11888	11670	12172	12195	11747	12234	12641	10623	11709	11581	9979	10067	10592	11789	12772	14033	14049	11031	9182	10954	9021	11522	11652	11828	10699	11859	12148	11237	12220	12626	10764	11042	10897	12671	10865	11455	12163	10858	11679	12513	13106
215	10757	14525	11786	10726	11866	10726	12170	12234	10455	11903	12115	11035	12271	12241	11972	11270	11282	12548	11239	10508	10891	10500	11930	15084	15889	11008	12521	11297	13659	9981	10924	11838	12117	12065	12173	11998	11486	12021	11610	10973	10122	12130	11588	12280	14629	12356	11202	17365	11976
220	10457	13553	15666	11936	10915	11306	12511	12591	12772	10453	10772	12813	11474	11870	11544	11826	12042	9028	10439	12765	10226	11478	11920	11488	11388	12193	14853	12965	11034	12888	11278	11263	10918	11786	12192	11721	11937	12404	12049	11119	11619	12541	11687	12566	12825	10762	12325	12646	11660
225	11637	13056	11564	11320	12070	11111	12144	11702	11662	11553	11003	12331	11449	11229	10947	11589	11959	11084	12553	11784	12176	11927	12067	14614	12465	9716	9481	11519	11041	13376	11046	10954	10833	12242	12845	11571	11741	11065	10311	11374	11672	11791	12761	12375	12346	10333	13820	16758	11018
230	10537	11604	11271	11505	10310	11386	11976	12524	11172	10743	11892	12104	11432	13107	11779	12981	11444	11547	13931	12233	11443	11455	10787	14926	13407	10804	12146	12433	11801	10869	9976	12660	10893	11950	10968	12429	13670	10471	11708	14243	11995	13181	14632	12666	11308	12428	11006	15900	12067
235	10075	9580	11476	10980	12884	12128	11964	12053	11225	11554	11706	11393	14965	11050	10669	10556	11738	11707	11150	11923	12245	10976	11777	16096	15020	11043	10541	11955	11613	11186	11222	11599	12015	11035	12638	12236	8662	12472	10627	11466	11071	12738	13618	12024	13252	11938	12813	13441	12088
240	10357	12442	13099	13077	11348	11276	13009	12032	11137	12621	12110	11200	11870	12508	12349	11735	12306	10198	11051	10561	11066	11109	11358	13098	14145	10067	10830	11773	9845	10806	11196	9943	11522	11441	11163	12048	12188	11670	11242	11422	11704	13119	12670	11368	14300	11219	12346	11314	10960
245	10821	13652	11165	8606	12649	11109	11230	11108	10855	11612	10443	11130	12058	11761	11680	11279	12164	11253	10252	10733	11867	10126	11436	14830	11810	13203	9533	9031	9249	11572	10977	12450	12322	11486	11526	10309	12615	11174	11761	11814	12024	11744	11717	11342	13112	11342	13824	12929	12617
250	10396	11710	11010	12477	12453	12443	12622	11017	12409	12638	12524	13182	11816	12669	11305	11529	11990	10775	11177	10654	11703	13644	11520	13215	11667	13165	10664	11995	11289	11994	10335	12570	11550	11673	10890	11178	11647	12570	11126	12393	11846	11623	12184	12235	13056	10365	12095	17347	14969
255	10055	9937	11172	13096	10722	11497	11791	10925	11572	11668	10822	12143	12456	12237	11091	10920	11187	10588	10409	10844	17602	12381	13552	12215	11158	11342	11785	10800	9768	10515	11217	12142	11456	11943	15851	11174	12326	12422	11034	11077	11602	11828	10976	11387	11351	10562	12545	12679	12710
260	10509	12054	11517	12794	10843	10836	12810	11213	11859	12251	11711	12591	11354	12050	10915	11572	11119	11356	11159	9932	10920	11321	11252	11477	13579	10537	10444	10183	11431	10502	11622	11197	12354	11425	12521	11123	13407	12668	11921	11664	12066	11554	12365	11138	10612	10442	11187	15414	11253
265	11112	10301	11631	11186	12338	11302	12164	12557	11913	12758	11855	11400	11406	13053	12430	12156	11669	12162	7778	11518	11984	11281	11423	16226	15826	13139	11358	12173	10884	11046	11360	12423	11201	12204	10939	12208	11157	12592	12530	12890	10782	13313	12757	12174	11600	9409	12609	11616	13820
270	13911	11484	11391	11801	10131	12084	12016	12206	10780	11906	11839	11893	12456	12317	12913	12174	9687	9904	11815	11175	13494	10342	12362	15884	12412	11107	10462	12011	10400	11704	11597	13121	11833	11864	12114	11561	12071	11990	10732	11499	11592	14088	12034	12468	11041	10051	13154	11853	12779
275	10782	12205	11545	8584	11613	11450	13999	11486	11907	12044	11988	11000	11408	11666	12024	12957	11666	10086	10472	10969	12450	10900	11734	14720	13017	11339	11131	10993	13879	13774	11196	13039	9341	11485	11246	12644	14239	12071	12260	10309	11551	13226	12526	11579	12028	10690	11717	10786	12529
280	11991	10892	12095	10686	10909	11463	12416	12919	11994	11892	12199	12200	11772	9400	11977	9305	12203	11149	11824	11150	13027	12201	10680	14466	13877	11341	13952	11547	10961	12892	13982	11626	11044	11555	16900	11892	12154	12661	11595	12201	12323	12577	12145	11463	12633	11853	12477	15714	11997
285	15966	12611	11250	11824	11494	13983	9404	13070	10192	12652	11278	12420	12475	11535	11917	13139	13518	8841	12956	10063	11683	10945	12152	12915	13327	10762	11835	12856	10985	11671	10515	12485	11788	11675	11281	11807	12895	10204	11650	10675	11087	11877	11121	12621	10287	11285	11769	9785	13189
290	10071	10499	11707	10588	10976	12024	12225	10759	11963	12137	14871	12076	11872	11198	9811	11395	11778	11443	13885	10472	10662	10252	11375	15662	15296	10811	10365	12399	10825	11926	15043	10720	11315	12504	19067	12545	12345	11169	12421	14945	11307	12503	14142	10285	11058	11633	12035	11260	11956
295	13287	11015	12037	12264	12038	12100	11183	12228	12407	12174	11494	12355	10744	11891	11849	12949	11430	11968	11873	12232	35693	11770	11487	15254	10407	12917	10321	10089	10398	9513	11181	9066	11732	10549	11694	12240	12088	10658	11771	12547	13198	11475	12196	12681	11107	11526	13198	13910	14041
300	10100	11420	11021	12427	12642	11426	11703	9959	12075	12120	12025	11538	12460	11961	11410	10552	11801	11675	9956	11851	14516	14147	11296	12762	14130	12086	11749	13032	10802	11689	9946	10920	11554	11666	13205	11352	12029	11939	12475	12290	11529	11274	10694	12776	11007	11140	12370	13425	11886
305	10521	10817	11906	11945	12167	11724	13491	12103	12762	11371	11460	12436	11157	11298	9320	11662	12335	12763	12130	11936	10908	11836	11437	13746	12048	12885	11680	11129	11754	10887	10505	13678	11399	11778	10636	10561	12719	11927	11643	14957	12268	12331	10995	12401	11118	9955	11938	12433	11831
310	10767	13435	12611	11113	12198	12493	11323	12127	12824	11686	12300	12488	12417	12488	9429	12298	12247	11206	12957	13016	11364	11316	15204	13378	11231	11827	14741	11952	10856	10745	11189	11405	12081	11824	11987	11433	12283	13971	10758	12010	11624	10706	11290	12183	12052	11357	11717	15349	12009
315	11486	11607	12536	11553	11064	11450	12098	11579	13144	11942	12491	12196	11296	11066	10161	11768	11170	11676	12007	11849	12493	15423	11016	12104	11759	9986	14149	11257	10880	11212	10438	11203	12915	11458	12220	11252	12219	12966	10790	10690	11032	11798	10998	11153	15638	12325	11372	12547	12034
320	8714	9641	12191	11029	11394	12431	9392	11678	12571	11875	11554	10368	8833	11691	12096	11240	11763	11310	10348	10748	11510	10967	12021	13573	12161	10819	10734	12184	8716	11563	13503	10879	11789	11368	10737	11562	13154	12064	11883	11367	11615	11869	12177	12841	11673	12457	12573	16838	12248
325	14456	8450	11377	11096	10463	12395	12311	12110	9099	11763	10616	11785	11973	12017	9271	11581	11968	10619	11316	12553	10217	11478	11846	15376	14649	12059	10986	13288	10698	9334	9619	11248	10902	12257	12654	11373	11330	10478	12521	7965	12167	11000	11387	11899	12992	10070	11923	12086	11300
330	10581	11344	11648	10588	12936	11471	13622	12178	11640	12017	12194	12627	12331	11441	12473	11895	11465	11668	12181	10968	10247	12572	14459	13641	12253	10603	10999	12148	9435	10887	8995	11901	11279	13312	10854	11488	11740	11508	12908	11144	10539	12253	11833	11535	12206	10411	10973	16387	11221
335	12402	11578	10768	10619	14133	11277	10511	11879	12018	12462	11471	12371	12207	12384	11672	10565	12221	14628	11093	10943	9906	12187	11391	12781	15055	11954	12500	11963	10489	10054	10630	13027	12205	11882	11806	11874	12166	12041	11837	9995	12718	12901	11074	12334	11844	10080	11182	12336	14254
340	8341	10730	10831	9637	11846	10969	11925	12017	11692	11990	11467	10157	10168	12091	14726	11534	11254	10075	10388	10647	14018	11616	9762	15157	15695	11366	11225	11620	10528	13867	11064	10819	12385	12269	12143	11720	12429	11513	11264	11308	12567	12590	11208	13512	12215	11575	9786	17054	12472
345	15292	11820	12376	10735	11729	12355	11431	11501	11215	11588	14248	11345	14115	11927	10548	11779	11335	11845	9854	11692	20134	11586	10940	15584	13520	10896	12352	11681	10167	10959	11480	10123	11127	10598	12697	11311	12144	11130	12553	12239	11274	12123	11088	11283	10554	14075	12314	15922	10076
350	16390	12376	12258	10409	14786	12428	11895	11374	10069	11582	11979	10800	11615	10357	11601	12094	12235	9610	11414	13114	14246	11045	11407	14934	11091	10881	10328	11866	9420	11382	12759	9141	10850	11818	10595	12214	12046	11920	11507	9848	10146	13002	11254	12051	11861	11014	12594	14579	12553
355	13974	12976	12031	11824	12241	10747	11932	13173	12123	10276	12560	11270	11232	12144	11912	12518	11879	11107	10164	10812	12450	12550	11392	11653	13066	11805	13891	11358	10014	11900	10452	11456	10538	11598	10001	11575	8587	11339	10708	11231	11661	9825	12246	10004	14923	13354	12365	12436	11219
360	10677	11727	11734	11392	10917	11238	11208	11437	10301	11647	12194	11939	11913	11541	10781	11549	11333	10195	10654	10160	10671	14073	10841	12458	14701	13428	12942	10848	10767	9024	11270	12947	12360	12253	12524	11974	12260	11558	12219	9608	11948	10168	11397	11283	11932	11149	13231	11793	12338
365	11200	11430	11645	10424	12266	11224	11998	12406	10621	11600	11180	12178	12165	11497	11334	10793	11517	10854	10532	10980	10308	12289	12065	10854	13736	10373	11113	11433	15285	11734	12004	12492	10194	9692	11242	11611	11034	11861	11996	9607	11708	11722	11458	12223	11640	15089	11574	16967	12094
370	9918	11284	12027	9672	8747	12095	14224	12045	11787	12642	12750	12471	13280	12263	10593	11263	10833	11004	10482	12896	10523	11921	12212	11780	13343	10936	9245	11596	13564	10833	9912	12497	10761	11778	12343	12490	12452	10930	13041	12120	11572	13289	11983	11785	11207	11136	11510	12857	12289
375	12432	9937	11267	10816	11526	12212	12862	11495	12111	12019	12430	11824	11630	14465	12596	12084	11846	10808	13011	11252	11261	12713	12184	10878	11555	12128	14137	11266	12814	10120	8953	12102	11394	10374	10861	12235	11905	12489	11439	8486	11850	12820	11880	12229	11899	15247	11315	11762	11361
380	12331	11506	11679	12214	11417	11583	12579	11363	12297	10718	10722	12907	9756	11219	12043	12409	12082	12045	10189	10592	10862	11640	11001	15257	11139	11679	15057	11242	9829	11430	12648	11821	10232	12632	12855	12137	10317	11149	10816	11860	11663	11500	10920	11768	10988	11612	15204	15334	11376
385	10075	10108	9946	11905	11911	10237	12562	11676	12347	10686	12247	12196	10749	12160	8764	12362	12067	12896	11438	10295	10720	11501	10848	11402	14776	11263	10321	12100	11880	11207	11024	12208	11810	10714	11752	9547	11988	11771	11320	10759	11913	10867	12031	12028	11151	11792	10126	13991	11127
390	11184	9644	11862	10257	12380	11533	11413	12304	11552	10647	10787	11166	10548	12834	11167	10434	11694	11333	11961	11203	10820	11335	11597	12599	11989	10455	11243	11619	10878	10823	11884	11810	12657	11101	12001	12140	11896	11443	11314	11788	12711	12293	10811	11729	11729	12515	27866	16454	11854
395	12418	10705	9996	11838	12236	11154	10664	12734	11430	11397	11461	12040	12109	11795	11679	11705	11504	11168	9442	12802	10315	15439	10218	14119	16351	11026	10820	12984	11336	11146	10668	11123	10559	11952	11915	11442	12674	11634	11574	11427	12079	12930	13393	11183	10158	13806	13009	10541	11994
400	8545	12885	11690	10962	12138	10500	13965	11532	11150	12130	13048	14729	11684	12132	10622	10511	12213	14417	11544	10457	10639	16577	11134	15338	12980	11871	9626	10246	8178	10876	11676	12727	11116	11804	12631	10608	12797	11351	12960	11389	12302	12038	12805	11234	12221	11309	12641	11166	13774
405	8556	12456	11391	10275	13552	11524	13392	11653	12227	10849	11107	12431	15299	11900	11638	12483	11346	10444	17801	10278	10446	12176	11683	12021	12681	11609	14589	11858	10973	8130	11081	12271	10237	13556	12290	12573	8925	12928	11238	12006	11987	11523	12424	10971	12714	11533	11524	13796	11873
410	11935	10413	11779	11098	11651	12574	11414	11057	10760	12859	10177	10762	11853	11273	11459	10688	11396	11569	9665	11321	13908	11379	11791	13029	15230	10883	11290	12149	11027	12960	11029	10721	10924	12408	11160	12084	13643	13052	10715	11847	12041	12030	12285	12399	12148	12241	12117	11256	12348
415	9930	16053	12291	10490	11186	12430	12110	12297	12426	12762	10753	13588	12296	11581	11603	13939	11562	10459	9182	12518	11424	11385	10758	13870	11841	10262	11808	12748	10290	11662	12265	10343	10854	11760	11432	12279	8428	10329	12821	9941	12668	11149	12389	11122	11146	14239	14585	14125	13988
420	11841	11141	11977	12366	13415	10830	12547	12378	12964	10828	12359	12431	10772	11434	11955	10532	9121	12126	10386	10676	8962	11572	12198	14827	11467	10851	10123	11554	11140	10754	10101	11673	9585	11697	10817	11066	12463	12671	10634	11040	11866	13339	12967	12171	12167	11605	11653	11893	10987
425	10625	12189	12936	12974	14215	12316	11935	9309	11547	12079	12412	12008	10348	12672	9752	12213	11171	10681	8106	12189	11281	12959	11003	11730	12898	10123	11489	10648	10811	10563	11663	11408	10713	11855	11543	11563	10278	11791	12184	9686	10249	10808	12867	11911	11683	18375	11535	13000	12869
430	10042	13167	11577	11160	11670	11759	10397	13513	12723	12491	12784	13062	12019	11070	10322	10958	11313	9854	10346	12037	13275	10577	12599	12884	11411	10750	11762	11210	11505	9123	11620	10837	11688	11950	13009	10984	13682	12362	11649	10469	11731	12412	11265	11793	12826	10514	11809	12241	12031
435	11583	10942	10620	12220	11911	11070	12343	10247	11148	12064	12115	11628	11155	13538	11827	9747	11422	11280	11367	11049	10942	11812	11139	12179	11624	11338	8949	12146	9522	11087	11878	11819	12378	11888	12230	11714	12082	12529	12542	8607	12037	10750	12229	12136	11618	11122	12370	12679	11173
440	12008	12446	11970	12747	11855	11903	11902	10788	12053	11811	11917	12213	12216	12468	8752	12263	11710	9560	11282	10262	10000	11119	16888	16711	11962	10805	13868	10790	9817	10059	13157	12074	11115	11635	11785	11887	10983	13006	11243	8148	11390	10586	13290	13383	12048	15447	13320	13718	12700
445	12441	11605	11651	11168	11903	9995	11654	12031	10208	11797	12655	11728	53798	12335	11663	12258	11948	11154	8724	10309	12937	11409	10338	16015	11383	11707	15002	11937	10928	10943	10779	13333	10177	11727	11443	10955	12157	12226	10570	11205	10111	11852	11144	11076	11580	11079	11479	12932	10225
450	10988	10826	10867	10466	11184	11383	12039	10591	10026	13304	10778	12034	11700	12385	11398	10762	12456	9119	9990	9830	11989	12011	11765	15662	10887	11316	10661	10768	10406	11432	10506	10863	8920	14195	10650	11982	7993	12226	11650	11604	13344	12339	12759	11829	12184	10443	11529	14774	11865
455	10274	12306	12471	10149	10815	12052	11427	11913	12002	10774	11952	10561	10093	12349	11672	11064	11696	10744	12232	10845	14527	11765	11646	11251	12135	10701	10202	11353	11408	11306	10361	10941	10445	11703	11250	12034	13508	11940	11649	11104	10578	12119	12957	12771	12406	9720	14154	13098	10670
460	9908	12181	10858	10186	12639	12551	12643	11526	10996	12788	13044	11891	12270	11177	11571	11751	11091	10672	10459	11063	11787	12276	11192	14659	16810	11589	9650	11790	10230	10871	12961	11117	9567	12636	10967	11729	13615	11402	11064	12471	12603	12097	12258	11665	13094	11939	13106	14158	10736
465	9968	12788	10668	12376	12035	10305	11731	11387	10914	11669	11684	11481	11932	10872	11397	11178	11730	11617	10472	13808	11401	9603	12566	12042	13169	11929	10337	11252	11808	11655	9019	10802	12057	9497	11740	12670	12428	12366	11946	9021	12812	13209	11837	12411	11225	10744	12237	13780	11812
470	10436	11480	13196	11497	11948	12038	12456	11338	13026	11769	12083	14360	10533	11960	11232	9635	12385	10983	12430	11636	11845	11141	12236	14462	14277	10745	12556	10731	10893	11123	12349	10666	8813	11741	10454	10668	11613	11252	11851	10974	12595	13241	12155	11536	10927	10875	10770	13156	11269
475	10973	9207	11108	11709	11748	11084	12656	12505	12177	9995	12267	12770	11269	11430	12151	12160	9544	9938	9929	11059	10077	12344	14888	12973	11266	12269	10295	12888	10094	8090	12758	11437	9654	10761	10950	11753	11996	12297	11915	8992	14902	11768	11521	12094	12951	11399	12935	13700	13107
480	10027	11009	11592	12737	11817	10618	12458	11444	11617	10463	10986	13187	12152	12504	12716	11176	12131	9140	10299	12650	11295	11222	14140	17009	19727	10461	10214	11614	9628	11432	10675	13708	12185	11558	11433	11818	12448	11171	12177	12410	11999	12171	11810	12033	10617	13961	10280	13137	13658
485	9564	12187	12265	10632	12931	11555	11738	12998	15538	12310	11239	11568	11379	11074	10318	12172	10787	12281	12013	13240	11076	12396	10484	13549	12641	11185	11481	11815	10469	11107	9335	9869	11720	11835	10581	11455	12672	11381	11245	12197	12444	10843	12170	11992	11840	13721	11761	14749	11130
490	12555	11653	10614	9738	11620	10198	13077	11213	10852	11646	12629	11588	12288	12266	12961	11588	12543	12199	9989	11445	10356	11041	14590	11313	13249	10704	14735	11893	11132	10697	10246	11364	11072	12211	12581	12097	12450	11407	11945	11275	11787	11069	10662	12059	10547	17090	11793	11655	12396
495	11704	11950	11794	10562	11173	13563	11785	12868	11658	12164	12061	12087	10572	11181	9267	10001	11382	8886	11546	9961	10607	13636	12223	13859	15526	10039	11515	13109	10229	10499	10891	10288	9555	10957	10107	10176	11885	11352	11299	8208	11814	11358	12174	10995	11664	13885	14799	15935	12238
500	12590	10787	11059	11568	12022	14235	12529	12572	12115	11858	12262	13177	12562	11735	11429	11262	11641	10771	11878	10803	10918	11192	14870	14589	11696	12844	11909	10492	8331	11933	9214	11543	10907	11648	12307	11350	13586	11294	11468	10060	11574	12252	13288	11307	10832	13270	11032	11511	10216
505	11642	11826	11879	11383	12209	11576	12887	12307	10583	11844	11752	12870	11261	12223	11270	12073	12090	9006	12170	12488	11181	11947	13665	11049	13786	10679	9828	11980	9909	12004	10488	10718	11022	10984	10600	11651	12270	11061	11459	11722	12371	11685	11996	15196	12015	12482	15786	12507	9794
510	9412	10733	11083	9967	12098	10127	12038	12266	12551	12382	11251	12069	11890	10142	11155	12451	11350	13596	11767	12093	10541	12587	12184	15323	11506	11096	9129	10484	8598	11418	10065	9478	11491	12495	11683	12079	12433	12756	14069	8658	11559	11681	12641	11535	10503	11312	13242	10615	12941
515	12709	10937	12121	10553	10595	10166	10220	11596	12091	10875	12291	10905	11789	13629	11055	10862	11068	11459	11030	11742	12895	10658	10362	12113	12841	11496	13475	10807	11366	11027	10256	12210	12848	12121	12642	11188	11998	11363	10472	12828	11389	11093	12348	11618	11345	11613	13167	12284	10821
520	13364	11015	12649	11507	10120	11456	12963	11592	12488	11944	16598	11698	11894	12644	10328	8857	11345	11082	9050	11371	10939	11872	11112	16365	13077	11860	13005	9891	9696	8951	12743	11601	10602	11055	12908	12312	12092	11454	12171	8806	11507	10862	11915	11869	11376	11137	12167	14311	11721
525	10681	11677	12104	12499	11928	12330	12185	11610	9975	12466	12365	13287	11023	11989	12600	11278	11007	10397	10082	10906	11297	11705	11338	17733	15683	10925	11570	16196	9975	11172	10387	11370	10368	11651	11518	12263	12681	11601	11467	11060	11997	11564	12067	12666	14159	11643	12997	15847	12825
530	13005	11156	11858	9773	13550	11246	10529	12032	11392	10964	12076	12616	11503	11187	10733	10816	11008	9673	10904	11577	12423	10906	11308	12494	11468	11584	12577	11259	10234	9496	11431	10425	12294	12324	9118	11435	12174	12279	12248	9931	11744	11910	10674	12298	16902	13275	10713	13429	12538
535	12935	12166	10700	11876	11917	12590	12769	11815	11531	10392	13549	11930	9571	11140	12317	10636	11132	10925	10771	9947	12858	12038	11941	14813	16682	13173	10373	11232	9563	9892	10907	13686	12420	12102	14015	11796	12654	11111	10372	11756	11225	12078	12339	11157	12856	11298	11456	12261	11814
540	12896	12272	11125	10637	13046	11141	12076	11934	11061	9977	14721	13347	12462	12523	10366	11172	12149	10941	13328	10548	11947	10858	14308	12513	11441	13378	11435	12099	12614	12459	8228	11883	11229	13368	11190	12263	11526	11960	10649	11510	11236	11766	12423	12193	10168	13737	12198	13323	13990
545	15064	11508	12022	10428	11018	10488	11219	11852	10736	11896	11705	10261	11056	11362	12157	11810	12856	11529	11096	11228	13490	11659	10929	16242	11543	11308	10408	11451	10802	8199	10677	11334	9308	11892	10887	11741	12065	12723	10371	10380	11404	11949	13909	12108	12568	11623	11954	17191	13219
550	15289	10726	11069	12775	12366	11467	10967	11844	11693	10686	12911	12021	10610	10627	12843	10079	11332	11242	10059	10414	9712	10969	13912	16745	13022	10724	10029	11056	11059	11720	10341	11274	10372	11767	8927	11411	12399	12006	12971	11407	11772	12517	10867	12017	10362	13344	11729	11994	10549
555	12446	12673	9439	10711	11730	10254	12142	13998	12143	11822	11582	12159	10851	11277	10790	10815	10796	12366	10625	12265	16072	9778	9275	12154	11520	12334	14030	11178	9420	9552	8345	11970	10522	11401	11851	11499	13086	11816	11931	9422	9151	10882	11874	10883	11870	11354	12360	13138	12306
560	9867	11358	12573	10833	11552	11267	10716	11261	10845	10510	13671	12475	8753	11789	10723	12135	11545	11123	10956	10474	9156	11480	12282	12029	11562	9889	10331	11091	9789	11540	9937	10289	9375	12079	12833	12679	12433	12070	10253	11123	11747	10855	10953	10699	11802	15492	13707	12346	12881
565	14536	11156	11849	10874	11484	10988	12171	13274	11439	12293	12130	12363	11391	11824	11218	11670	11776	10196	12093	10925	11577	11958	10458	16149	12523	10050	12039	11206	10907	10052	13368	10559	10805	11542	10745	10656	11762	11388	11804	11422	11604	12148	11621	12195	12077	10963	15044	13034	11531
570	12465	13299	10828	10715	10879	10238	9523	11279	11375	11556	12156	12607	13333	12357	12138	11382	12267	10363	9728	11373	10075	10706	11896	12077	15487	10667	10550	13283	11347	12340	10223	11471	12674	11495	11024	11409	12129	13106	11680	10929	11429	10331	12581	11338	10386	11261	11726	12099	12629
575	11992	12884	11428	11298	12021	11929	12047	11905	12337	11401	11855	12114	11169	11482	12038	10469	11765	12134	9931	11719	11375	9936	12074	12209	13353	10291	11455	11789	11445	9728	10301	11186	12055	11082	11040	11013	11907	13263	11433	12071	11424	11429	13417	12415	13055	11033	11637	12620	11395
580	10066	11071	12336	12380	10385	12785	12938	12036	12287	11206	11000	10993	11416	11748	7914	11535	10605	10699	10403	10426	9999	10638	13353	12677	12422	9779	10115	11420	9945	9582	10637	10746	10583	11516	10523	11839	10306	11198	10891	11618	11252	14595	11697	11814	11010	11219	11567	10983	12200
585	8568	10439	10956	10872	12044	12350	12748	11478	10555	11807	11818	11857	11971	11477	11007	10476	9736	12780	11147	12250	11561	12129	11157	12106	15199	10489	12330	11048	10629	11883	11862	11850	12057	11134	13137	11921	11883	11527	10607	11532	10036	12422	12216	13100	12202	13366	14466	15407	12450
590	11552	8790	12429	10910	11252	12081	11326	11627	9894	12420	11756	11767	11742	11670	10002	11290	11480	10591	10138	11685	10460	11350	10259	12549	14503	10741	9776	11026	10220	8856	10863	10686	12125	11841	11519	12709	11916	11886	11710	11729	12889	11890	11648	11179	10592	10310	11254	12956	13237
595	12810	11929	11355	12178	13088	10370	11924	12878	12377	10319	10984	14947	10929	12453	12305	9979	11684	8448	11829	10753	10774	12273	13138	15589	16030	11569	10142	10631	9458	11316	9883	10704	11678	11751	11175	11467	11957	12957	11768	8284	12635	11458	12387	12083	14434	11238	11774	14177	12062
600	10799	10939	10612	11809	11922	10325	12224	11280	11382	10077	11906	11486	11883	11358	12775	10630	11980	10464	9259	13727	9812	12473	11159	10903	14318	10622	10287	10722	10320	11009	8775	10988	11046	11258	11933	11409	12023	11478	12683	11184	11665	10761	11248	12906	11642	10768	12026	14849	11614
605	11894	11483	11977	11974	10499	13685	12461	10922	10722	11124	10729	9889	10908	12075	11399	11814	11827	9948	10255	11748	11100	10169	15614	13222	15021	9747	12013	11016	10509	11153	10267	11619	9942	11477	10885	11519	12723	12416	11113	11615	11932	12308	12097	10391	10573	14016	11910	16532	11728
610	13530	11298	11883	11045	11373	11781	12420	11778	13333	12243	12366	11570	11070	11862	10091	10259	12014	10643	11758	10047	10844	10634	11425	11011	15760	11005	9813	11545	10096	10824	9697	10902	11546	9550	10342	11550	12148	12070	10607	8712	12978	12690	11979	11726	11179	11327	11349	18215	11770
615	13288	11878	10477	10252	11294	12368	11395	10547	11384	11673	12246	10971	11856	12260	12417	10750	11258	9154	9749	10029	10451	11444	9765	11761	13679	10458	10201	12003	9119	10257	10653	9804	11345	11780	11528	11702	11701	11747	10851	10855	12012	9988	11065	11257	9542	10790	12358	13816	11695
620	9783	10844	12195	10373	11144	11738	12517	10990	12492	11605	11759	12124	12202	10281	10869	10410	12691	12037	12253	10006	10622	11424	11107	14781	13004	13979	11367	11798	10451	10676	8782	11076	11991	11461	10384	11765	11833	11528	11600	10294	12454	11816	11416	12004	11101	10504	11609	11239	12187
625	11648	10733	11649	11063	11757	11788	11805	11439	11218	12073	10807	12121	11569	11758	9836	10288	13058	11199	9153	10361	10152	12213	12642	11781	16648	14194	14351	13284	9623	12941	11488	11757	11299	11019	12248	10358	12587	12074	11041	8975	11944	9306	11955	12157	12418	10455	12056	11767	10770
630	14732	12103	12099	11275	10894	10642	13036	11199	9486	12048	11684	12991	10148	12117	10593	10797	11907	10172	10785	10307	10315	11699	11043	16024	10486	10942	10626	10739	9447	11553	10133	10132	10263	11864	11892	11474	11610	12356	10086	11879	12568	11632	13636	11000	11258	10227	12524	13746	11861
635	10840	10729	11317	10822	10947	11171	12426	12034	10885	11248	12068	14142	11034	10950	12054	12021	11499	11905	10102	9701	11976	11702	10643	11724	15576	10468	10459	11420	11085	8722	12782	11192	11263	12557	11067	9605	11909	12626	12106	10491	12231	11049	12553	12487	8958	11078	12492	11141	13126
640	11811	14188	12294	12430	13308	12066	10313	11918	10108	8987	10463	11316	10210	11525	9821	12137	11007	10463	13729	11493	8525	12009	14096	15310	12427	12209	12341	11854	10013	11398	9814	12610	9464	10972	11269	10641	11763	11026	10270	9826	11699	11730	12168	11273	10643	12326	11345	16328	12124
645	11541	12216	10251	10704	11758	14366	14001	10982	11568	11276	11636	12091	10319	11916	10740	12442	11423	10145	10853	12092	11332	11617	12317	15251	10388	10064	10138	10695	9589	10793	20177	11154	9460	10855	12821	11803	9294	12831	12577	10526	13306	9770	13323	11822	10875	10793	13553	16034	10779
650	10640	10364	10595	12057	11861	12981	10531	11073	11887	10946	11491	12048	10446	12647	11691	11711	11452	10952	9963	11964	11158	10972	11266	12401	11244	12020	13930	11576	11668	10052	10228	11855	11897	11968	10671	9960	13174	12379	10792	10952	12685	11935	11965	10473	9306	12918	12918	11651	11549
655	13088	10652	11154	11024	13074	11949	11818	10460	11463	11589	12083	11909	10337	12194	12295	10689	11809	10895	9812	10649	11539	9178	11892	14386	14333	11714	11451	10046	9660	10355	12329	11027	10717	13880	10641	11662	12367	12781	11374	9505	13312	11632	12181	12115	12620	13584	11733	11822	12751
660	13282	12055	11889	12173	11039	10736	11266	11723	12254	11175	10571	11303	12043	10921	11653	11105	11299	9033	9963	10544	11909	10283	10993	11206	13271	14083	10569	10518	9540	8099	10964	10513	11458	11670	10947	11226	12028	12108	10739	11309	13739	12138	12288	11840	10424	9871	13494	12112	11637
665	10524	11716	11553	11528	11300	10528	11055	11683	12362	10389	11945	12986	10911	10925	24021	8646	12708	8984	11294	12151	11247	11249	14211	16034	12083	10916	11884	12793	11121	10591	10663	12567	11714	10140	12388	11563	10271	11254	10749	11639	13443	11986	10893	11679	8312	9939	12781	11898	12786
670	13055	10782	11221	11876	10561	10529	11743	12312	11998	9332	11219	11742	12606	11117	12383	11431	11542	11171	10946	10444	9954	11099	11616	14215	11746	11195	11367	10706	9529	10503	10662	10052	10649	11773	12557	11772	12081	13125	10948	9413	11924	11934	11990	12677	12247	15008	14182	16245	10928
675	13565	11565	16235	10297	11415	12717	10634	11466	12221	11494	11761	10780	10705	12644	12054	10310	11145	9490	11124	10062	11155	13111	12593	15818	11434	10243	9253	11394	10628	10245	10815	11680	11198	12328	12126	11082	12521	10820	11700	11133	14295	11117	12050	11682	9995	9961	12361	13428	11498
680	9893	11758	13948	9570	12337	12185	12365	11408	12760	11849	11957	11546	9726	12112	11180	11599	12302	11944	10854	10436	10169	10308	12889	15921	11484	11311	11712	11951	11145	10938	9997	10170	9822	10769	11104	11261	9035	13229	10655	11320	14921	11792	11598	11130	10049	11054	11086	13561	10560
685	15871	11706	10966	10940	11565	12063	11202	11324	12401	11406	11301	10402	10577	11427	11872	11346	11520	10964	10298	10136	11789	11677	11426	11296	11215	11159	10052	12308	13502	10443	9827	11606	11678	11062	11418	11956	12094	13669	11787	10369	14744	11253	11782	11639	10489	11290	11895	11135	10040
690	13358	12448	11996	11745	13546	11140	11795	11402	11682	11844	11645	10638	12004	11669	11361	11911	11477	14836	11665	10057	12970	10671	11898	13684	11303	10951	10356	10650	9625	10681	10513	12280	10906	13147	18038	11958	13075	13999	11127	9398	14539	12705	11254	11275	13087	10389	12433	12596	10797
695	15613	10171	11332	9359	11511	11377	14530	11801	12159	11894	10593	12366	11060	11639	7746	10979	11237	11790	11184	10356	11217	9998	11303	16830	13634	11068	10291	11354	10489	10087	10199	12256	11552	10411	10422	11562	10397	15229	10276	12467	15265	11178	12906	11442	11008	12933	9960	17104	10703
700	12239	11057	13836	8193	12226	11878	11713	12737	11799	12411	11528	11831	10932	12411	11287	11641	9193	10081	10440	11415	10211	11183	10370	13531	12322	12812	10973	11036	10576	10705	8894	11692	8945	11456	11482	11713	12257	14855	12060	8844	15533	10853	11386	11599	9756	10294	12115	13482	11887
705	11791	12733	11433	11969	11464	11695	11680	11729	12620	11006	10424	11599	12212	12902	10581	11005	11318	10641	11710	10938	13454	11483	10232	15694	14762	11015	9551	10875	8601	11538	10765	11334	11813	12229	11635	11962	11451	15520	11689	11386	16815	12504	12816	11522	8634	10269	12071	12948	10489
710	10624	11605	12769	10627	11400	12264	13437	13020	12230	11517	11481	12613	11811	12225	12557	11347	11592	11769	10246	14371	13916	10708	11385	10866	13192	12075	10794	10590	10727	12493	11321	15461	9950	11715	12216	10733	12038	17191	10131	11393	16696	11168	10912	11463	10911	13346	11137	16551	13793
715	9762	10856	11382	10370	11978	13041	12557	12006	11169	12023	11115	11993	11190	10932	9838	11861	10681	10353	11388	10383	12330	10324	11818	11514	12377	10499	10316	12490	10629	10129	12578	12216	10249	11201	10937	11071	11007	16378	12486	12422	15626	11308	11766	12053	10478	10430	12886	11575	11915
720	16669	11217	13127	11787	12860	10354	11062	11039	15167	12270	11740	11680	11586	10886	9387	10856	11857	12557	10326	10925	11287	13512	11495	14856	11842	10709	15316	12027	13590	10822	8869	10810	11669	11604	13270	10956	8252	16785	10347	14864	16553	11787	12288	11272	11251	10682	11905	11277	11303
725	10733	11913	10412	11764	10270	13097	11304	11545	14413	11789	11881	11902	11457	12477	15175	11629	10775	11852	9576	10850	11528	11085	12362	12835	12998	10969	10978	9927	10185	12416	10945	10865	10647	10601	11427	11135	11928	17648	10561	11420	17466	9754	11858	12744	11369	12525	11900	11815	15424
730	15511	11379	11235	10523	11904	11491	10939	11689	13725	11905	10682	13991	12101	11247	10928	11763	11906	11188	9877	9927	11062	11957	11278	13330	11519	10799	11642	12345	8839	10752	9395	10578	12280	11218	12234	11613	13885	16369	11292	11690	17560	11484	12523	12456	11678	9920	9764	17069	10629
735	11608	14439	11751	10286	11786	10572	11762	11927	13727	10931	9012	12107	9359	11542	13090	10320	9374	10395	11176	12053	11280	11598	10561	13965	12888	10506	9691	10836	9240	10816	8990	8924	11314	10510	10364	10358	11961	18676	12625	9392	18027	11824	11921	12220	11187	10780	13665	10775	10195
740	9625	10126	11207	10585	11683	11844	10155	11725	12639	10931	11812	11805	13061	12260	11277	11980	10633	10994	10003	10521	10909	10688	9629	15585	14158	10361	10805	12391	14867	8787	13735	10397	10990	11517	11750	11014	12416	16831	11243	12004	16540	12828	11452	11840	10608	11755	11692	15120	11699
745	12464	11305	11520	10603	10073	10101	11660	10817	14769	11657	11727	10620	10932	12110	10804	10519	10507	13414	9938	11553	11904	11278	10940	13519	14278	13248	11394	11866	11056	11223	11970	11107	12061	11720	10682	11821	12036	15144	11915	9291	18630	10849	11489	12020	10321	9936	12075	12117	11856
750	10140	11377	11118	10113	10870	10382	12108	12053	12572	10912	12069	11127	10913	12272	11763	10376	11930	9656	9173	9914	12722	11496	11036	11581	11274	10987	9672	10932	9759	10989	10423	9870	10922	12076	10598	12294	9561	16377	11169	11190	21637	12323	12499	12242	11549	11712	11403	13255	10556
755	11853	12968	12334	12429	12396	10876	10162	10870	12155	12666	11343	9743	11491	12097	11460	11611	11329	10616	11394	13049	13284	11619	10343	16417	13267	12963	9647	11769	8605	10835	11430	10263	11240	11137	11736	10683	13052	18538	12119	11792	20688	11558	13272	12180	10031	10279	12230	10953	10607
760	10351	15146	11640	11563	12131	9213	12420	11588	13676	9813	10798	10633	10715	11785	11282	10819	12721	10429	10845	10592	9762	11028	13792	10765	12541	12953	10581	11614	11221	10585	11913	10244	11792	11617	11681	12351	14074	20835	11493	11609	20051	11288	12073	12027	10933	9977	12565	15236	11482
765	12134	12831	9645	11067	14432	10444	11556	11228	14882	10359	10995	12204	9519	12706	10286	11783	11333	10038	8694	12592	11666	12092	12105	15416	15313	10097	9075	11395	9093	9711	12581	10055	10239	11893	18291	11863	11657	19742	10675	10624	22343	10937	10849	14086	9111	10178	15574	17758	10700
770	12965	12176	12774	10725	12172	10360	12905	11209	15545	11207	11592	10923	11827	11679	10943	11029	11437	10512	12384	10361	12757	10408	9981	12268	15798	10875	10422	10884	10665	11885	8380	11335	10054	10650	10923	11650	11960	21937	11921	9899	22028	11081	10872	11259	11177	8758	11296	12388	12308
775	10597	13057	12340	10537	10410	10626	12470	11827	16465	11010	11802	12517	9984	11067	11550	11037	11320	9937	11807	10752	8945	11525	10574	10484	11409	10884	8958	12231	10188	10595	10192	12745	11306	11734	11194	11389	10224	21857	10549	10616	26321	12324	11137	10427	10539	10212	11226	12946	10447
780	10447	11926	10473	10835	8620	11099	11959	10338	14437	9853	12049	12493	11761	11208	11421	10740	11175	9586	11356	13119	8150	11110	10163	10700	11572	10227	11151	11618	11505	8872	10432	10820	11329	11479	10582	12088	12287	22978	10573	10528	24128	11761	11501	11619	10182	10457	12572	11182	11682
785	11275	13411	15352	10296	10991	11716	10933	11227	17945	10774	12277	10916	11211	11072	11227	10049	10706	10527	9920	9883	9888	11791	10578	14637	11952	12826	8651	11504	10348	11191	10463	9766	12178	10818	11735	10998	10951	23888	10648	11330	24771	12384	11365	12122	10671	10672	14684	16421	11841
790	13667	13422	12581	12053	10669	10196	11800	13382	16231	12172	12501	15325	9768	12882	10428	12012	11672	10556	10785	10156	11788	11582	12597	14513	11651	11063	10227	11279	9880	9752	8893	11913	10337	11977	11690	11258	11860	24461	10629	12874	23658	11986	14595	12403	11888	10054	11967	15775	12275
795	10548	11796	12530	7984	11453	12109	11627	11739	12723	10362	10661	11096	10882	10983	10213	12571	10678	9809	10048	11966	11860	11191	10890	11550	11043	9803	9481	11564	9519	12093	10300	11233	11093	11798	10577	10811	12082	23065	10874	11185	26254	12226	12289	12412	11109	10143	11528	11062	11248
800	14793	13162	11438	11197	11668	11462	11698	11385	17757	11438	11203	12703	11037	11504	9816	9874	10805	9438	12822	10816	8383	11228	12271	11331	14790	9661	10120	11458	10962	9210	11567	11775	10027	10615	10630	11792	11914	26261	10444	10937	28195	14030	10695	11685	10517	11145	11640	16498	8674
805	14806	15808	9859	10717	13020	10527	10550	11075	17292	11024	11669	11586	11073	11719	7846	10025	9762	11002	11517	12064	12133	11984	13567	12712	11566	10743	12318	11805	11348	11682	11906	11563	11626	12040	11082	11459	11971	24076	11819	11052	28905	10919	12034	11636	11387	9243	12685	15108	12629
810	9800	12036	12919	12855	10265	11306	13031	11894	18559	11451	11162	11989	10580	13122	17943	11835	10636	9352	9172	10622	10776	10850	11489	12890	11565	12222	12631	10646	10745	9384	11440	12228	11642	12066	12103	11923	11749	25060	12136	9109	32369	11428	11670	12365	9969	15025	12429	12567	11515
815	10841	16245	11219	12089	10399	11901	11877	12079	21033	12055	12198	11243	14288	11727	10283	11471	11353	10195	7875	10864	10601	11978	10737	12454	15317	11434	9998	11018	9983	9331	10728	12316	11039	10669	12259	11077	11713	27202	10847	9878	28011	11177	13063	11060	10784	11976	13916	16601	14625
820	11998	14290	11494	9692	11560	9691	12891	12396	19604	10508	11906	11806	18096	10507	8991	10385	11632	10307	12275	10625	11346	11599	10729	15243	12047	9358	12217	10949	9869	9910	8367	8132	11504	11384	10179	12113	12374	27845	11994	9016	32051	12438	12115	11198	11997	10044	12919	14574	11809
825	10865	14070	15163	12139	11664	12416	12487	10175	20760	10654	11400	10007	10381	11008	11772	10545	11386	10548	10322	10928	10151	10503	11943	15721	12394	10727	9218	11181	10236	10835	11675	11541	11203	11831	11337	12821	9477	31577	10728	10824	31869	11253	11567	10717	11381	10350	14833	12105	11269
830	10406	14954	13559	12599	11880	12460	11603	11459	21715	10723	11980	13428	10861	12296	9083	12297	10775	12541	9935	10451	14290	12320	12623	14833	11453	10777	8642	10957	8897	10671	10276	11574	11210	12000	10112	10565	12676	31674	10165	11108	35631	11344	11876	10821	12145	9581	12712	10811	11998
835	11065	17334	11997	12443	8824	12107	11155	11099	18265	11692	11626	11573	10526	10215	11416	9461	11504	10264	11215	11806	9702	12049	12649	14446	11317	10575	10191	11953	10020	10699	11001	11775	10556	10263	11593	11229	11803	31635	11136	11047	31775	11077	11219	11323	12342	9498	13028	15625	11713
840	11482	15633	10055	11408	11537	10209	12058	11899	16672	11059	10776	13071	10181	12119	10039	9939	10428	8134	10036	12731	10743	11906	9476	11193	15269	10715	12181	11840	9700	10919	11656	9726	13865	11226	10645	12009	10642	29292	10939	7513	34520	10295	11676	12428	12980	9909	9519	15191	10959
845	14632	18399	11967	11887	12151	10497	10970	11529	21196	11247	10855	12326	11653	13641	11050	12231	11047	9538	10169	11516	10914	11736	10790	10823	14005	10522	13188	11345	9535	9979	10943	10931	9383	12553	10138	11928	11790	36004	11284	11563	34198	11423	10656	11570	11335	13569	12526	11527	12159
850	13723	16019	11406	10522	12347	11117	11587	11879	20591	13106	10004	12160	10085	11873	12104	12521	11107	9623	11117	11911	11179	11819	24829	11635	11077	10695	10201	11754	10141	12114	9855	11918	9969	12035	10322	11358	13469	32690	10746	10868	35629	10835	12426	11532	11206	11221	14011	15766	10369
855	13732	15794	11038	8040	13797	11527	12719	10783	20843	10236	11965	10140	12146	12416	12767	10152	11587	11035	10338	10260	10244	10669	10818	12054	11767	11126	9646	12187	9269	10259	10480	9760	10024	11760	10255	12063	11851	33215	11707	8232	40639	11602	12098	11855	13194	10351	15790	11824	10744
860	11816	15998	10975	7709	11460	11039	12243	11937	25781	11551	11543	11742	11440	10614	10652	12297	10091	9579	10702	11337	8523	10855	9789	13780	11123	9827	11384	11465	10911	11205	9978	11001	10940	10290	10611	12074	11451	32654	10190	8316	35201	11441	11309	11855	9906	10108	12964	10415	12506
865	11687	18917	10917	10856	11291	11899	12004	11050	23795	12650	11801	10590	12046	12656	10659	12167	11394	13719	9975	12302	8175	11044	11703	14042	13698	10733	9950	12530	10041	9620	10362	11743	10870	9339	12211	11626	12610	35269	12083	10757	36404	11031	11848	11476	10769	10828	13848	16324	10723
870	9965	18663	11154	10246	11929	10683	11784	11571	26888	10293	10028	11140	10944	11080	12310	11466	10432	9688	8351	10761	10839	10734	11745	14291	12055	11591	12730	11557	10460	15462	12544	11590	9308	10800	11180	11030	12328	34196	13284	10143	42006	11754	12790	11544	10627	11055	9873	16368	11376
875	10014	21134	10825	12702	10441	10359	10529	11505	29897	11273	10644	12065	11384	11813	13389	11611	11836	11661	11128	11408	9709	11360	11541	11710	17793	9030	10674	11569	9307	9027	10200	8198	10015	11391	11864	11652	11777	35216	10937	10755	37106	11773	9810	11113	9706	9883	11657	15827	15697
880	13031	24607	11857	10350	10699	11779	11178	11560	31603	11606	11634	11408	11367	12171	12542	12591	11320	10647	10189	10395	10779	11632	11474	11738	13964	10772	9165	11128	9132	10225	11308	11003	10110	11179	10971	12882	11799	38043	10905	11260	41192	11910	11513	12943	11095	14109	11662	11034	10983
885	11537	24609	11530	11029	10403	11594	11387	11748	26551	12987	11382	10985	11610	9535	10236	11895	11586	10116	9255	11352	10408	12108	11169	11785	15963	10459	9831	11845	10785	10254	11791	12438	12008	10914	10303	10615	11265	38847	10628	11071	42092	10613	13155	12316	11174	7744	11058	11429	10807
890	12602	21017	10172	10024	11279	11188	12761	10624	28729	9278	13521	10691	12058	10989	10669	15174	11880	8736	11596	9943	10284	12723	10233	12919	10359	11220	9704	10723	10210	12984	11353	10585	11349	10217	11048	10854	10453	39445	10561	10439	44349	11597	13146	12849	10504	9732	11180	16080	11471
895	12359	24684	11448	11411	12394	11351	11323	12726	29950	11649	11552	12497	11127	10544	11777	10083	11492	10813	10832	10173	10667	8087	10070	11289	15659	12822	13070	10167	10927	11656	11200	10218	10097	11421	12524	11395	11682	38743	12089	10931	48263	11392	12406	11082	11616	12350	16389	15756	10426
900	10283	19515	11926	10640	12103	10903	12115	10620	25567	10855	11784	11888	12888	11421	10231	10817	11219	9729	11911	9396	11452	9874	10588	16206	11923	11003	9540	11436	8133	9613	10563	11639	11313	11037	8661	11411	13040	44302	11501	10393	44064	11899	11587	10957	10046	11274	11385	15922	12361
905	10374	26238	11994	11451	12032	11067	12551	11677	29611	11395	11394	11732	12297	11169	11291	11168	11616	11653	8942	10459	10936	11328	10753	12195	10625	10010	13314	11423	10410	11519	11005	11665	11987	10796	12212	11896	11873	41214	10951	8123	39344	11604	11921	9005	10310	10580	11820	14002	11349
910	13885	25236	11507	12385	11705	11898	11804	11212	30216	10427	14248	10833	10735	11834	7691	10094	9647	10240	9542	13568	12666	12940	11322	16135	12311	11338	10344	11100	9962	11464	10853	9854	9999	12251	11935	11935	11749	43013	12916	11402	48793	11175	11805	11377	12989	12404	12035	10672	11249
915	10898	26987	11547	10918	11746	11147	11348	12186	33614	11388	11076	11284	11350	12935	9186	11685	11209	10727	12919	12088	9937	10241	10787	14436	9707	10988	10997	11099	9999	10022	13174	10306	12506	11487	10571	11127	7800	43476	10466	11173	52286	11259	10994	14445	12726	10590	11914	15995	10538
920	15847	26596	10553	10690	11950	12526	11825	10956	32483	11775	10316	12100	9806	11588	14629	11783	11595	10772	10387	10180	10813	9697	10082	11450	15854	13285	11371	13349	9942	9500	8919	10212	9445	11288	11182	11795	11943	43808	11874	11166	44259	10488	10359	11245	11386	6860	10569	11089	10961
925	12658	25911	11584	11993	10863	11160	12595	11364	31063	11236	9877	12018	10735	11238	11179	11321	11528	12607	11694	10636	10160	10338	11051	15777	18158	10402	12209	10688	9498	11277	10834	10662	11354	11126	11766	10355	12098	49743	10794	11639	52350	12136	11926	12877	11455	11755	11751	14973	12205
930	9672	31013	11213	11229	10779	10528	11491	12549	32088	11726	9086	12139	10212	12199	9821	11563	11233	10330	10943	10976	10310	11256	11790	16936	14428	13985	14345	11270	9511	10459	8780	11781	14031	11301	10687	12558	12224	49545	12732	8524	53073	12500	10879	12669	10760	6914	11166	11592	13492
935	12678	30590	12493	11763	11644	11039	11194	11452	26642	11887	11125	11783	18210	11246	7781	10110	11676	11102	10858	10036	10988	13158	11690	13834	11217	11009	10496	10932	10655	10600	11273	10338	11117	10896	12168	11021	11505	47351	10424	11585	57839	11395	11857	12187	13423	10586	14879	11174	10567
940	10589	32553	11676	10652	12211	10696	10551	10900	30988	11486	11847	12239	10589	12166	10678	10035	10092	10569	11238	11526	11442	9848	11850	11789	10809	10273	11032	11180	11719	8473	11624	12669	8887	10450	10575	11292	11687	48595	11091	11670	54930	11689	12766	12274	10405	10915	11107	11490	10372
945	16999	35438	11399	11638	10530	11099	12705	10191	34738	9759	11211	11183	8984	11914	13245	11562	9655	10390	11664	9638	9497	11266	12959	16491	10989	10695	10989	10362	9774	10749	9945	10141	10776	11455	10420	12247	11948	47272	11134	10302	58581	12752	11546	12520	9898	9879	10805	11815	10265
950	9676	32708	10777	10756	10711	11063	10579	11145	38540	12067	11781	11976	11765	11374	13971	12169	11709	11540	10456	11060	10955	10403	11382	12275	11457	12575	9665	10030	10945	11417	10735	12267	15850	10240	10877	10505	10113	51390	11672	10968	57907	10358	12369	11925	9525	9444	11739	12637	10298
955	10694	40189	11688	11549	11138	11084	11677	11431	40059	13950	11461	12194	10814	11193	10958	10232	10508	10399	12178	10613	10231	12841	9973	16934	11411	12551	10582	11876	10671	11047	9683	13013	10539	10508	11377	10172	15769	53322	10174	10888	57136	10586	10584	12752	11457	9483	11103	12415	10871
960	10926	37976	10508	10862	10600	11661	10641	10770	37479	12067	12685	10076	11907	10582	11337	12730	10770	13263	11820	12132	10886	11816	10479	10439	14005	10116	9572	11383	10418	9710	12828	10392	12351	13179	8569	11390	10346	57855	10944	10769	61564	10346	13348	11368	10626	10256	10580	11569	11082
965	13850	43276	11628	10613	12342	10648	13684	12274	34630	8425	9457	13507	13195	11783	9967	10494	11344	9505	9270	10408	13415	11263	10808	13052	22148	11157	10866	10780	9740	10030	10328	11637	11515	10786	13205	11376	10748	53466	11640	10544	60441	11632	11003	11679	9245	10117	13804	15607	9779
970	12932	35834	12150	11995	11172	11712	12267	10683	39277	11080	11283	12950	11192	11969	11293	11201	9336	10913	10176	10370	10035	10137	11645	13997	10338	11351	11467	9668	11282	11132	10753	10324	9406	11103	11603	11558	12149	53469	11651	11393	62283	12050	13068	11606	10146	10063	11605	11326	11215
975	11824	43557	12058	11870	12312	12505	11644	11316	37487	10189	11822	10962	10277	12384	9368	11552	11731	11747	11505	10947	11256	11751	10849	13725	11677	11677	10666	10812	10748	10141	11743	12966	12083	11578	10700	11768	11414	63366	11407	9792	63029	11502	11598	11640	13093	9491	12769	16169	11918
980	9520	53644	11053	10528	11931	11092	10439	10828	45806	13379	12305	10435	11111	11121	11466	10251	11523	11037	12456	10349	10018	12271	20671	16081	11999	10025	9703	10536	9283	10676	12603	10815	10246	11216	11536	10225	11273	56089	12215	9711	62608	12181	12367	11479	10552	9811	10074	16027	10627
985	12570	58915	11209	10035	11333	11563	11576	10666	43929	9390	11807	11026	11822	12632	10307	9640	12677	9766	10542	12600	11682	11033	13041	13994	11588	10348	10339	11019	10287	10981	10071	12426	10813	11367	12213	13011	11115	59125	12101	11097	56574	11006	12094	10751	11598	13032	11411	11363	10015
990	15118	48871	11260	12425	11724	11492	11577	12887	41712	12472	12358	10542	10799	10549	10923	11522	10301	8353	8466	9998	9687	11413	10816	13916	11433	11693	9996	10261	11964	10216	11943	11194	10974	11307	11953	11376	11872	57271	10933	8466	66252	11574	10243	11142	8686	11478	14926	11558	12297
995	9705	52439	12197	13805	11153	10282	12214	14138	47087	10227	10907	11909	12566	11159	8415	11253	11638	11706	10244	9720	9712	10711	11087	14136	11873	10820	10807	11286	10028	10045	12448	11097	9947	11310	13192	10357	11863	55060	10936	11966	62477	10899	11576	11330	9206	10218	13490	11354	12973
1000	9957	59878	10768	10639	12567	11413	13568	11518	51590	11805	11569	11629	12601	12591	8188	12443	8866	10349	9054	10984	11118	10972	11443	10908	12268	13175	10856	9911	9767	9346	10072	12127	9825	11458	9984	12854	11981	59530	10263	9818	56967	12134	12687	11343	11988	9844	11102	13386	15369
1005	10051	51942	12474	10555	10726	10811	10985	11379	39829	11598	9669	16510	10992	12068	11354	11579	11407	8352	11967	10807	11734	12372	15043	14481	15844	11182	10887	10127	9601	11515	10425	11496	10188	11827	11600	10835	11740	58660	10559	7746	47819	10529	13620	11425	10452	10486	12203	11930	11956
1010	12702	61608	11017	11013	11454	11422	12029	11303	47134	11212	13272	12567	11134	11958	8847	10528	11484	11871	10267	9137	11194	9976	12125	14845	16906	10751	10954	10747	11412	10607	7809	8662	10824	11109	11376	9880	12972	61876	10741	11015	62533	12589	10597	11431	14000	9767	11290	16228	10828
1015	10658	58590	11347	10815	11591	11563	11840	12490	48124	11622	11816	10706	10161	12465	10742	11408	10561	10859	9843	10369	12001	10582	9282	12372	12007	11928	10721	11074	10251	11600	11646	10886	13196	11480	9597	11975	11833	56026	9959	10675	69534	11807	11461	11801	12338	10638	11680	11815	12620
1020	9800	58126	11995	10456	12446	11461	12010	11383	48195	11806	11102	12227	12853	11971	10776	11531	10619	10966	10293	11294	10084	11436	10521	12795	16330	11884	11726	11376	9908	9587	10693	10910	11454	11216	10972	10358	11673	62683	11832	11262	68837	10547	11910	10642	8160	10473	10731	12250	10661
1025	11235	68283	10477	11522	10450	11745	11929	11282	52383	11496	11688	10656	10081	11616	8919	12224	10586	12186	9626	10322	10122	11220	11442	13883	11601	12999	10081	10732	10198	8412	12174	10106	10720	10986	11378	10513	11761	69032	11764	10570	68839	11523	11654	11770	10346	10061	10666	14920	11930
1030	10578	70465	10518	10684	11958	12442	12479	11742	51091	11177	11501	10932	10796	11496	10919	10280	11150	11589	10856	10846	11107	10843	12510	13840	12229	11184	12524	11480	9481	10664	10336	10578	11358	10799	11162	10246	7713	70434	10958	10237	73060	10802	11773	11766	10201	9622	11455	17716	10202
1035	10948	80826	11896	11690	12012	12348	11654	12806	48012	11916	11424	10547	11193	12333	9120	9674	11888	10015	11519	10834	10136	11264	11799	10032	12387	12741	10337	10714	10929	10229	10658	10925	12981	11459	10571	11343	9627	72225	11228	11784	77996	13822	12110	11460	10838	8918	10723	16692	10110
1040	9942	73582	11566	11254	11538	11319	11034	11228	45584	10791	11546	12349	11360	12168	10211	11975	11864	8439	10769	10632	9608	12450	11124	15358	13820	11076	9544	11643	9375	10836	10310	11483	10860	10559	12255	11302	8712	67299	10643	12741	65545	11703	10544	11514	12150	10665	9474	12766	10429
1045	11522	75013	9776	12365	11718	9671	11898	11503	52512	11356	9531	11652	11321	12448	11348	10905	11088	9943	12213	14760	10805	9724	11517	13004	17269	11291	10513	10715	10109	7676	10512	10717	12926	11188	11052	9184	11903	71408	10947	12897	80757	12315	11740	11557	11350	9962	12069	10751	10429
1050	10896	90549	12599	11681	11858	10360	12026	10835	55545	11064	11997	11577	10717	14519	9864	10138	12063	10458	10868	10149	12532	10697	10316	10469	16320	10280	9453	10882	10850	10603	8948	12668	8416	10793	12552	11728	11673	68164	10149	12796	69934	11572	12369	10586	12567	15314	11594	10506	12849
1055	11963	73470	11366	11476	11146	11146	11632	11538	52544	11655	11813	10136	12248	13525	10365	10435	11463	10919	10033	10151	13712	9247	11029	13536	16643	10163	11263	11311	10401	12221	11537	10558	9503	9170	10262	11947	12113	73399	10295	11181	76360	11195	10900	11908	8273	8901	11317	12995	11951
1060	12731	67300	12842	10478	11884	12185	11013	11782	57562	11484	14955	10771	10296	14028	10215	10895	11121	8500	8557	10069	11246	10615	10251	10138	20910	10322	10396	10045	9568	10112	8687	10406	11462	10721	11668	11751	12002	63717	10665	10313	80241	11819	11789	11367	11344	10846	11001	9836	13346
1065	13228	88433	10651	12175	11211	10951	10561	11405	52069	10582	11908	13785	10938	11888	8974	11975	11899	10772	7886	10938	10212	12373	11547	11084	19379	10411	9816	10566	9051	8764	8753	11330	11426	11005	10444	10281	11995	77457	11656	11053	82125	11950	11097	11769	10070	9416	11132	10179	13754
1070	10266	100204	10402	11129	12600	11998	11917	11842	81483	11080	10982	10068	10613	13615	11177	14028	13450	10432	12196	9659	11267	11270	9808	12313	18099	11526	9772	9795	10905	11193	9734	11845	12693	11104	10003	11657	11939	69124	10869	11250	77324	12844	11903	11795	9747	11344	12674	11745	9445
1075	9252	119990	10853	10970	11533	10231	10495	11056	53625	11715	11729	11182	10797	14343	11211	12498	12335	9668	10435	10068	11306	11285	11077	11422	14556	10618	8799	10949	9106	11170	10845	11551	10913	12455	10281	11324	12682	74705	9957	11027	83267	10675	11273	11265	12279	11316	11998	11292	13637
1080	11511	108234	13007	11427	11010	11304	10936	12229	67751	11704	11036	11982	12216	13385	10722	12015	11156	13127	10426	11063	8972	11632	11020	16392	14342	14460	9829	10380	11731	9241	10161	14125	15216	11523	11347	10454	8998	80614	13018	10881	90650	11851	12890	11097	12580	11375	12622	11796	12816
1085	8474	100611	11736	10222	12635	9909	11646	11149	61285	9922	12187	11479	12035	14392	14599	11851	11643	9651	9588	10644	11838	8810	10007	16994	14965	10013	9481	10979	10291	11122	10518	10948	10572	12162	12814	10677	12802	75562	11673	11599	77037	12709	10830	11177	10882	9959	11392	11866	10279
1090	11273	112447	11517	10536	12072	15760	12264	11422	62513	10118	11838	10296	11364	13501	10208	12565	9422	10067	10761	12112	10132	12254	11846	11354	16776	15112	10987	11744	10661	10170	10290	9311	10801	11160	10508	12433	11828	76277	10934	9931	95484	11941	11855	12011	11115	10526	10563	9300	11192
1095	9682	101692	11513	12843	11895	10738	12545	11988	55160	12722	10751	10603	9969	18705	9756	12716	11062	9921	11117	9844	11758	10938	11475	14280	16109	14089	9994	12147	11952	10868	11706	12195	13136	10556	10067	11374	11488	74422	10416	12292	96647	11219	11964	11987	9477	10749	10733	12583	13696
1100	10599	127681	11142	12465	11367	11174	13089	10950	58968	11900	11375	11048	10418	14890	8792	12935	11804	10583	9981	11385	11315	11580	10208	17698	16309	11549	10129	12113	11288	11278	11890	8880	9946	11901	10282	12139	12430	83621	11988	12597	89824	11642	9830	11630	10478	10055	10769	17160	12566
1105	12179	99387	13052	11267	10366	10438	13492	12829	68711	11249	11437	11473	11490	14282	7857	14982	9687	9806	9362	9460	10194	10418	9966	11719	19266	11484	10238	11152	10032	9066	10445	12072	11157	11462	10741	11271	11939	85468	11606	12169	98758	9957	12487	10525	10331	11986	11151	11580	11487
1110	10505	122329	9446	12761	12993	10775	12439	12197	61020	11407	11696	11501	10910	17420	9414	13337	11007	10328	12444	10279	11127	10822	11803	15201	22293	10574	10168	10427	10908	10242	10579	12048	10964	12049	11902	11371	7607	75875	12109	13084	89584	11613	12216	10592	12948	10844	11661	12466	12942
1115	11387	123342	12520	11363	10075	10774	11997	10561	70358	11720	13364	9635	11370	15269	9496	11826	11264	8757	12644	9624	10276	11132	11556	11320	16653	10667	10564	10905	10098	11513	12046	9755	11977	11345	11680	10494	12028	75949	12171	11903	90136	11566	11112	12282	12159	9577	11563	12333	11565
1120	12058	148262	11045	9424	9928	11427	10788	10160	68855	11318	12634	10707	11891	15130	11372	13098	8768	10244	11369	10364	11002	14294	12093	14052	26271	11799	10584	9363	9972	9801	10799	11773	10791	10884	12940	11901	13644	84508	10483	10669	97813	11200	13247	11797	10444	12388	9582	16878	11435
1125	11435	128516	10016	10180	13063	13745	12237	11992	61287	12531	11954	12356	11428	20384	10979	10425	10237	9606	10185	12420	10867	12781	11154	15541	19632	11373	12207	9028	10099	12413	10438	9865	11513	14873	12143	12972	12069	86296	11747	12471	85263	12105	11225	11256	10257	10523	12592	12019	14304
1130	9622	129434	11639	10504	11701	11239	11675	11386	70654	11413	12226	13182	12486	18033	11346	12127	11204	11763	11461	10564	16786	10462	10749	13259	19734	10229	9477	10542	10236	10235	9404	10319	11360	11303	8943	10669	12205	92648	10297	11377	69386	12805	11480	11795	10723	9895	12449	11965	12295
1135	11978	147584	11649	10787	12269	11879	12034	11606	74914	9699	11434	14382	13333	18648	10693	12574	10612	8894	8245	11087	10997	10778	11278	11422	21970	11125	10596	12005	10059	9469	9983	12479	11489	10747	10896	11636	10000	91436	9961	12631	95135	11906	11423	11455	10421	10466	11049	11989	12645
1140	12246	126271	11642	11550	12251	11181	13338	11846	75912	11709	9951	10983	11647	17110	11744	12149	10992	8704	10820	11686	11018	11241	11763	12840	21370	12802	11818	10333	9964	10434	8891	10314	10469	11042	12715	12034	12049	96104	11153	11235	97937	11568	9962	10756	10278	10081	11922	10900	10468
1145	9290	144530	11117	10295	10818	10201	11720	12097	70671	11156	11794	12685	10754	25008	10337	12850	11614	9053	11204	10697	11485	12794	11211	13922	22104	12201	11226	11830	10532	8206	13020	10536	10218	11367	12090	12030	7891	90125	13313	13021	101243	10177	11978	11193	13509	9485	10936	16980	11280
1150	9616	136200	11382	11158	12934	10590	11984	10448	60350	12093	11419	11768	12179	20292	23612	12358	11731	9104	9533	9849	10209	11337	13370	13637	28286	12852	10020	10310	11016	9584	9682	10123	9670	10308	10792	10162	12233	90215	10968	10963	103549	12419	11442	12371	11571	11037	11862	11892	11662
1155	10554	132249	11283	11365	11746	11477	11091	10902	76478	11493	10986	10125	10889	17532	10670	11692	10842	10239	12289	10022	10403	11467	13392	14011	28888	12418	11020	10995	10631	8527	12382	11350	10191	13731	9402	10219	12975	88354	10201	13348	104692	13240	12640	10887	8189	8889	12287	15613	12122
1160	9708	159196	11755	11301	11772	11122	12232	11838	79990	12233	11777	11106	11205	23839	12025	14986	11327	11369	10225	11013	10607	12555	11039	12167	27870	14952	10915	10826	10609	10535	10224	12268	10776	11219	11711	11022	12420	103306	10541	12745	112302	12570	11035	11436	10675	9477	11877	14175	15653
1165	10798	133737	11467	10115	12498	10473	11839	11729	72516	11224	10417	11562	13704	23758	10903	13432	11738	12275	10882	11213	12967	11632	11555	15496	25159	12992	11076	12526	12149	10174	11615	10594	9585	11912	11098	10981	12290	86401	11021	12649	118184	10261	11614	10797	10814	9677	11519	12932	10431
1170	12343	154356	10574	12397	10923	12430	10414	11433	83420	11460	11256	11594	13202	24147	10495	15177	11298	10252	10144	10314	11711	7833	11373	12029	33969	12654	9847	10857	9119	8247	10168	9987	9682	11755	11332	12184	11777	106848	10739	11288	103951	13550	10722	10469	14992	11166	11070	10607	11828
1175	12758	132905	11957	10961	12670	11914	13496	11860	70867	11293	11722	11844	12338	24666	11226	13295	11132	10023	11418	9021	11574	11814	12226	12477	34834	12240	11043	10899	11136	10075	13909	13031	10746	11590	12002	12287	12003	94235	11423	12934	114371	12137	9739	11704	10430	10194	13192	16103	11964
1180	10412	168088	12112	11128	12139	11568	11866	11677	69671	11358	10970	12221	10857	26061	10789	14990	10311	10535	12276	10234	9997	13347	14211	11708	39327	12598	11580	10580	10375	9210	13264	11003	12412	9922	10943	11699	12719	98645	10409	12825	109424	12633	11251	10965	10013	9253	13991	15519	14135
1185	9889	159417	15848	10865	12160	10867	10736	10672	70315	11479	12087	11615	11586	29158	11454	14236	11123	10290	11803	10028	9495	13487	12605	10831	35917	11979	11683	10894	11255	9395	10897	11528	8484	11775	10112	10812	12928	94974	10929	15746	117819	12229	11891	11743	11048	10524	9842	12175	11340
1190	8219	189313	12344	12305	10407	11887	11896	11746	71615	13311	11873	11129	11604	27660	10717	14423	9862	9180	10510	10316	11759	9906	11226	13149	31586	13714	11065	12995	7863	9975	10166	10163	10864	9996	11183	10040	12417	99841	10798	11427	110320	13200	12174	13102	11294	10822	10811	12554	12403
1195	10626	199249	10598	10015	12063	11792	11861	11617	77282	11632	12207	11747	12745	28587	11347	14455	11174	10526	12019	10856	10074	11561	13009	10236	42781	14093	10995	10731	10529	7459	10191	10181	9505	10604	9388	11564	12474	105986	14016	14689	119065	13866	13973	9882	9660	8100	12482	16409	12838
1200	15982	201806	12305	12098	12493	10582	12126	11522	68717	11668	11143	11755	11360	30765	10284	15458	9354	10037	8771	11096	10442	11756	13378	12308	35096	14051	12041	10898	9960	8421	10668	11713	11685	11863	10619	12050	10413	95497	12237	15905	115885	13307	11705	10770	10881	12954	9983	11009	15640
1205	10722	187283	11643	10967	11629	14086	10892	12115	76368	11494	12337	11141	12146	36204	11747	18022	10489	9023	7909	11042	9779	10721	11233	10645	35704	13090	17112	10622	8523	10875	9522	10876	8404	10888	10679	12421	14778	111512	11824	16212	89245	14132	11435	12212	11487	10786	11453	14727	10919
1210	16218	202897	11984	10843	11582	11248	12045	10259	88944	11690	11882	11696	11591	39723	11265	17807	11673	10792	9762	11330	13752	11386	11607	15261	49683	17878	11416	10082	9230	10308	9859	11335	11020	11489	10141	11344	13970	95866	12127	19310	102383	14790	10762	13290	14133	9627	13384	13744	14608
1215	11089	196360	11807	13479	11296	12512	12264	12070	91861	11105	10439	13386	16708	31279	10936	19444	11848	10721	12951	9955	11500	11359	10951	16361	42678	18171	12156	11427	11000	11328	12651	11134	14311	10783	10123	10918	13161	108731	11915	17353	114703	14251	10029	10896	11297	10328	13210	11234	12375
1220	12403	177381	11509	13192	11012	14702	11561	9879	68438	12162	11407	9506	11846	39625	10464	17479	11272	10730	9061	10025	10630	11056	12274	11818	58614	17132	10304	10840	10798	9304	11486	9806	11321	9672	10567	11465	14904	100891	10475	19735	128467	14853	11665	11786	13127	10598	12566	11672	15396
1225	12252	186174	12596	12918	11561	10084	10798	10568	87693	8933	13204	11759	12762	31468	10587	19741	10463	9605	12046	11591	11025	10411	11339	13873	56261	15157	12571	10418	10854	10146	11826	12062	11471	11256	10617	11182	13233	104506	11484	18261	103674	13608	10727	10580	11994	10557	11908	13249	16805
1230	14503	199659	11994	12641	11668	12450	13071	11298	93105	11141	11109	13174	13732	44227	10851	19495	11680	10937	9168	10755	10715	13147	15708	11311	48523	14245	12703	10498	11015	10133	9645	10707	12739	11515	11004	11604	13522	113936	10785	16789	125900	14900	11542	10982	11145	10855	13439	14190	11742
1235	15787	203581	13274	12842	13031	11861	11342	11770	74823	11146	11935	11884	12347	44823	11884	18387	11625	9819	10606	11116	14991	11368	13035	13357	50726	17127	11870	12272	8553	10406	11977	9976	10516	11084	11482	11454	12403	106770	10769	21480	117208	22908	11255	10524	10019	10218	11590	14420	17083
1240	12179	196233	11005	10882	11781	11436	12427	11639	96233	12114	11079	8957	14337	48600	10607	26551	10862	9127	10781	9838	12691	11504	14021	14159	55704	18360	12550	10459	10228	10143	9512	11988	9958	10145	9470	11669	16682	112307	10905	19756	116220	18597	12259	12208	10534	10265	10636	16153	13979
1245	10876	177279	11144	12539	12388	12382	12145	11449	95229	12114	11450	10654	15094	45830	10679	20849	11502	11860	11176	12044	10742	9264	11677	13767	51451	19012	14418	10331	11587	9651	10227	10646	9804	11122	11245	10845	15027	112387	10919	17069	128741	15729	12415	11108	9937	10432	11173	12651	14493
1250	15445	219557	11017	13331	11688	10799	11075	12350	98629	13571	11972	13152	13809	39377	16623	21393	10449	9872	11738	9912	11580	11299	13486	13879	59304	15499	12247	10049	11783	9596	10857	11259	10108	11494	11228	11132	14508	119120	11162	22625	124415	15595	11585	10253	10057	10383	9856	14737	13952
1255	10155	239852	13039	12403	12286	12337	11578	13934	98173	11869	11996	12151	14397	56496	11059	21289	13523	11268	10507	9241	12649	11655	12873	10591	56974	18682	17618	10455	10567	8736	9687	11052	10105	11044	10549	11013	13103	111779	11371	26667	130188	17724	11752	11778	12212	10728	11299	12501	14223
1260	14364	275747	12194	11438	12086	12518	11628	11533	81356	10442	12347	12138	16014	57276	7687	21771	11555	12723	10944	11195	11000	11185	11702	13152	68644	19005	11458	9553	10615	9936	8220	11022	9538	11453	9145	12123	15190	120709	11005	26461	134542	15883	11543	11537	10229	10024	11667	17564	14993
1265	10103	206168	12325	10816	12212	10673	11082	11259	92970	10538	11767	12062	14153	57206	11658	22064	11699	10989	8936	11160	14413	15351	13729	12141	66235	19209	13678	10836	9986	9923	9794	8931	10291	12013	11296	11279	15566	115263	10421	22848	136860	18753	12668	11153	11761	9488	9920	12950	15836
1270	16313	250539	12961	10305	13143	13401	12731	11968	90819	11228	11756	10533	15460	68562	11560	21967	11248	10663	14492	10352	11764	11110	13360	14912	67216	24775	14634	10403	9750	9538	8610	10726	10911	12183	11043	10389	14853	115752	11631	24361	97794	17975	11850	10358	10249	8937	11691	15168	19073
1275	11476	286897	12971	10788	12299	11253	10905	10527	101894	9887	10548	13745	16585	63854	11853	23870	11371	11830	14232	11369	14532	10999	15725	13256	80496	23631	14523	10554	10060	11182	10201	10413	9322	10914	10192	11859	14610	103144	13278	24516	92342	18395	12842	11218	10496	9814	10592	17748	16594
1280	13694	282052	16642	12889	12010	12241	10817	11355	105067	11388	11110	9961	15516	65606	10506	24637	11144	10665	9232	11509	12122	11171	12321	16492	86057	20419	15867	10755	14646	10640	11519	10217	10634	11102	11414	11090	17794	113744	15216	30439	120265	19440	12257	11672	13587	9966	11208	12649	18765
1285	13409	281124	12412	10474	13036	13129	11152	11603	104900	12520	11098	11259	17400	72912	7697	24484	10523	10260	10036	10905	12917	10914	12326	10676	72465	23693	15642	12190	11523	10019	9785	9476	9247	10453	11377	12408	15220	124952	11349	36722	133989	26083	11901	11623	11635	10735	12303	18122	23092
1290	15486	238610	10982	13415	12626	12339	12374	13437	101445	9761	12837	11682	17477	78039	10455	24374	11302	10509	11389	10602	11446	12990	10795	10760	113410	24216	17436	12392	11172	10755	12683	9463	11525	11613	11622	11590	16452	128384	12179	34267	143593	20498	10324	10960	12536	12027	9491	17735	19738
1295	10607	262986	11047	13527	11102	11796	11818	11781	106555	10851	13280	10762	14657	66994	12184	26334	11920	11224	11956	11845	12779	12447	13763	11926	106167	21719	16402	10794	12517	9317	14536	10497	10224	11627	9422	12019	16502	121248	11388	38002	125162	19367	11511	10910	11449	9564	11280	13677	17123
1300	13952	241626	13072	11695	11205	13398	11409	11646	102348	11247	12828	10358	16237	90580	10688	27579	10340	8614	10936	13584	13660	11082	12870	15936	97813	26403	13768	11791	12385	10515	12277	13434	11321	10820	10193	11731	17021	125733	10432	36350	135226	23799	11499	10305	11084	10250	10729	15863	16058
1305	13827	305418	14075	11778	11457	13185	11861	11544	87881	11588	12502	14758	27106	80653	11186	28470	10022	9396	12396	10228	16162	11347	13201	10302	85941	25506	17222	11112	10585	11405	10151	10806	9999	12022	11063	13522	16800	103247	17094	35183	141823	25050	11214	10811	10555	9588	10570	12235	22981
1310	11104	396601	13156	12124	12056	13292	10720	12494	98174	12271	12747	12359	17500	83167	11732	31662	11099	8270	9762	10360	16145	10237	17524	10917	109406	27671	15565	10218	9840	10964	9330	11569	11124	10943	11628	11411	13485	131325	11615	25270	140212	27373	11121	12498	10851	10104	11220	15367	17914
1315	12180	274396	12860	10378	12295	13469	11431	11875	89244	11432	13969	12225	16006	87760	10511	32889	11931	10493	11509	11494	12491	10821	14152	15011	113197	32147	18198	11688	10245	9788	10364	11327	10199	9878	11723	11883	19053	143700	11657	41632	150654	35745	11288	10891	12498	9792	10304	14111	21776
1320	11749	264842	14241	13305	15296	16953	10347	12368	103269	12335	12928	11707	19535	95054	10699	29874	10520	9242	11362	10580	15740	11307	14116	12182	125148	30924	16587	10229	13495	11139	13139	10386	11779	11724	10086	13027	17362	125917	10673	32614	139940	26688	11746	11788	10269	10161	12053	17879	19715
1325	11674	331786	14741	11219	11806	16012	12422	10724	113799	11807	10840	10591	19414	104472	12168	35124	11339	8696	15155	12785	13373	11398	13809	12017	106978	35481	16282	9330	10827	10320	7924	10501	10953	11745	11129	11264	18788	142844	19413	33730	124991	28534	12829	11133	10564	9716	12361	13861	22110
1330	14191	387402	14926	18954	15304	13257	12664	10902	110834	11409	12235	11745	18739	97472	11153	30211	9983	11913	9631	10412	13352	10440	13744	15304	113802	42113	18683	12212	12112	9834	9443	11082	10623	11487	12251	12154	19628	131314	12575	32953	125967	31294	10577	11978	12085	10142	16057	13866	25989
1335	16626	336167	14173	13986	13355	14090	10813	12535	102068	11806	13156	10446	21974	102778	8771	37395	11835	10329	11251	10146	15138	10912	15923	10734	104801	36150	18305	10907	20679	9639	10056	10628	10695	9324	10873	11265	19708	138637	12781	48579	160677	35450	10286	11036	10321	9933	12181	19680	26640
1340	12633	361935	20229	13890	12259	15432	10777	12370	121452	12055	13291	12337	21536	108656	11599	39344	12059	10661	12167	10107	14942	11275	16612	12681	138864	38436	20273	9954	11011	9081	10191	11642	10425	12703	9741	12783	19759	104974	11436	50327	137871	32502	11606	11465	11934	10314	11446	18528	21248
1345	12806	330653	14289	12098	11304	16587	12410	12236	102933	11450	13284	11230	23331	116960	11848	50625	12615	10855	12098	9803	17699	10994	13687	15967	128487	33573	21066	10431	11349	10227	7938	10839	11796	11136	12419	12621	20798	131932	11533	52374	144240	31219	10892	11369	10879	9897	11483	14685	26954
1350	12702	381192	13738	15111	10544	20179	11123	10816	140107	10396	13877	10422	18663	123667	11942	34366	11901	8068	15432	10511	14348	11219	15966	14069	132567	43600	21239	8943	12863	9094	8262	11197	13204	10102	11159	11492	21198	118174	12981	56048	150644	34971	12872	10969	13374	15883	11152	17901	24249
1355	14463	339975	14891	13358	12141	16201	10981	11620	123048	11355	12509	13138	25789	115648	12510	44256	11815	8055	13333	11237	13717	11935	14916	10717	122907	40031	20236	9947	13388	11479	10676	10811	12616	10018	11620	12983	22183	133054	12710	56343	149989	34255	11894	11548	13865	10236	12431	13804	25357
1360	15979	388740	14748	13622	11556	17456	11401	12494	111178	10335	13104	10590	24744	126249	8366	43347	13009	9765	9946	9893	14525	13023	15148	12645	135346	53551	21226	11524	13218	10476	9887	10735	11416	10306	9644	12241	22936	124579	11344	66111	173116	44726	11007	13574	13173	9941	11009	16085	27831
1365	12844	308011	15992	15729	12927	16369	11835	11189	120972	10074	13592	10604	29584	126548	8697	37953	10223	8076	13680	10839	14613	11592	18364	13371	151631	41684	21796	12114	12926	8558	9999	9734	12379	11794	8464	11224	24549	149493	13143	68331	148683	44400	11948	11258	14097	10250	10980	15950	32232
1370	13711	409553	15179	13368	15472	15984	11857	12353	109188	14335	12323	10004	26005	129522	12438	38722	12093	9671	12732	10799	16031	10730	15390	15833	174241	52762	26698	11488	11431	10351	10960	11182	11091	11691	11549	12358	22759	138768	12898	68217	139035	48162	10254	10437	12193	9357	10993	15845	30840
1375	13655	480346	15108	14485	13576	15531	11809	12248	111552	10051	14157	11285	27371	144073	11853	38059	11440	10854	14697	10564	14977	11800	15813	13619	135992	53480	23567	11191	12487	11694	10412	10903	11171	11343	10257	12957	29883	120250	13747	74735	153599	42951	11680	11387	10762	10663	12296	16752	29772
1380	18617	444465	16990	16336	15513	16690	12134	12848	128755	11735	12480	11856	29117	163649	11419	46044	11822	7978	13791	11338	16743	10825	19101	14103	153548	61169	24710	10795	11357	10306	9634	10722	9596	10227	11604	12413	27446	150532	16011	79619	121620	48880	12879	11069	9042	9579	11832	16364	35795
1385	15628	316909	15725	14971	13279	15737	12811	12459	111361	11393	14289	12457	26647	155173	13729	44177	11238	11744	13382	10768	14742	9602	16913	14849	196755	63625	23835	11276	11216	11793	11435	11107	11524	11677	11386	13089	35068	139187	13209	76665	157364	54694	12235	11449	10983	10134	15555	17598	43946
1390	14744	326804	20894	16102	14952	16530	12073	13583	97894	11228	12810	14516	31342	141902	12272	45635	12825	10812	15069	12147	15950	11425	16452	16370	137843	64190	28548	11316	15908	10955	9770	9139	9528	12445	11182	12355	28408	131585	13307	70715	167973	63107	11399	11973	13035	9887	12080	22915	36954
1395	15006	379022	19435	20462	12969	19691	11320	12929	115682	10234	14483	12155	35165	164779	11481	43959	10735	11947	15347	11089	16418	10617	18527	12713	158975	72315	30483	11046	14201	9154	8607	11067	11211	12090	11934	12008	28039	144533	13120	84806	157172	65850	11173	9949	14052	11811	11830	15957	30786
1400	18609	410358	18718	15998	13678	20516	11299	13005	118078	11262	14233	11376	34905	160144	12437	45813	9495	9963	16739	10760	20434	10882	16293	13825	170449	67307	36688	10445	13190	10812	10156	12051	11775	12044	10426	14109	28195	153617	14356	78863	125550	65923	12477	11522	13301	9294	11155	21920	34555
1405	16052	436208	17777	18624	15479	19571	12683	12865	131174	11001	15383	11900	39535	154808	11437	44340	11199	10855	16405	11243	21176	11118	16593	14677	183626	65056	36334	10869	14133	8408	12450	12337	11272	12072	11085	13395	40661	143758	13060	68989	170467	52981	13449	10802	16377	9658	13439	16626	38843
1410	22318	440398	19969	16181	15157	21745	11437	12581	126770	11656	14735	9414	37487	173652	15179	50393	11509	9339	15871	10857	19405	13391	21398	14995	260000	74351	31513	9620	13521	11621	12105	9899	11353	11263	11436	12887	33315	145273	12184	113126	151652	66356	10606	11206	13223	10197	12354	19872	43921
1415	17829	353555	19674	17366	15395	21795	11946	12856	125926	12551	16095	10772	47116	171440	13011	51256	12546	8874	15643	11689	20313	11046	17486	12127	243367	75617	36465	10209	17831	11798	10459	11142	14130	12194	10266	13314	33976	141642	13791	87815	163741	63035	10872	10551	13969	9658	10160	18197	50222
1420	19774	501746	19415	18071	15525	19469	10744	13510	132303	11399	18188	10691	39011	188008	12554	50979	12750	9467	16487	12630	23180	11934	25867	13878	217588	75574	48649	10918	14207	9407	10284	10980	10986	11851	11740	13872	37365	147606	13353	84492	170457	65433	12817	11729	13451	10833	10965	18683	46601
1425	17363	564924	27639	20175	17791	24077	9632	12693	149517	10228	15817	11507	46072	190944	13124	51205	12613	10306	14442	11761	21980	12818	19092	14153	194965	91473	28383	10887	14271	13700	10970	12538	11992	11761	11272	13566	40353	150894	13943	115664	174888	72025	12518	11596	12639	9688	12005	19713	46960
1430	19704	652012	28730	17687	16786	23316	14865	13662	130063	10879	13329	11355	46443	192056	13257	48495	12187	13731	16856	13184	20617	11860	20200	18221	182960	84776	41832	10774	14681	13350	10335	10342	14045	12181	11020	14872	43875	153777	13356	90950	173976	82562	12916	11438	12442	9822	11390	27584	48642
1435	17037	443032	29372	18103	17670	26785	10463	14274	132413	10824	14118	11066	51837	212870	16669	52316	11314	10983	17291	13095	30101	10504	19996	13797	214533	112006	39545	11491	18441	11399	11054	9691	13589	12420	11114	14360	44387	130305	14547	112400	155020	99120	12120	9758	12938	10069	13151	23927	54077
1440	17982	490391	18171	21811	14662	24211	12192	14560	148737	10608	17183	10264	46487	220936	12725	50854	10991	12344	15252	12828	23740	11209	26609	11426	260000	83601	37617	11429	14737	11664	10834	11620	11620	11444	10099	14798	43284	151486	15843	118805	173758	99920	12298	12009	16032	9593	11234	19681	63412
1445	18599	513893	25455	26323	19186	26335	12213	13688	107179	12221	17635	10581	61259	202838	13054	62021	12436	11456	19313	13888	39810	9669	19202	13492	260000	87894	37193	11329	19082	11443	10911	12686	12168	12030	11923	18400	40031	182385	16538	109822	181313	94607	12226	12894	15835	10245	11836	21720	50434
1450	20771	418848	22604	22355	17894	29352	13063	13629	150994	11712	16883	10656	53979	203826	12718	59941	13887	10692	15620	12423	55872	11332	23978	13484	260000	106949	47530	11566	20299	12121	8790	10198	13992	10930	10045	14619	43571	154839	15297	115370	168207	76722	13215	11092	13985	10733	12248	26796	54093
1455	21553	607574	55172	23271	19815	25812	13024	15786	112826	13287	18165	10918	52085	213347	17016	61431	12917	9649	18904	12839	21664	10478	24321	16847	260000	120160	46436	10808	18906	13267	9575	11060	10642	12018	10141	13721	45564	156981	14535	132053	175504	96146	12471	10864	15136	9376	13655	24626	62772
1460	19593	441681	25834	28205	18884	30996	14776	15743	119717	9991	19125	10079	53999	207311	16923	65395	13769	12080	21935	13301	29489	11493	25022	12867	221086	91347	45184	10914	18185	10310	10792	10853	12617	12825	10807	14242	49074	146295	15209	126072	170682	94237	13143	10620	17682	16808	10540	31850	69019
1465	26094	462849	27758	28636	22344	29783	12275	13743	146546	11992	20749	11235	57204	310577	16294	59035	14663	12906	18714	12587	29893	11205	29100	12849	340616	104911	54656	10669	20254	9842	10803	11221	12927	13251	10993	13970	48870	175393	17623	143984	192885	101415	12117	13557	14427	12228	11779	26325	62922
1470	22050	630080	23506	24286	21022	35287	13316	14843	140391	11994	20757	10645	56595	210399	15660	61013	14269	11336	20681	14133	31780	10707	23632	14150	230517	134473	49863	10645	20584	11160	10623	10203	14817	12315	11213	16160	49960	158696	14590	130182	166049	107073	13520	11329	18282	10107	10414	34964	77978
1475	21629	601337	27762	30028	21114	30332	12773	15742	113835	11787	21130	10881	68251	244451	18006	57981	12532	11513	23654	13163	27605	10885	25313	13000	257513	129986	42498	12804	22465	11503	11432	10047	16924	11600	9247	16520	57414	157837	20789	189090	180482	107939	12431	14582	14792	11327	12317	36236	60812
1480	28003	579718	25329	27338	24698	30316	12064	16755	149106	10110	21320	11697	95865	234019	16855	70383	15160	10857	22829	13540	38259	11393	29346	16836	260000	129585	57229	10565	19446	9954	12309	11127	14731	13614	12147	17069	82176	166789	15841	136307	148056	115172	12961	10945	15959	10092	12679	40191	68118
1485	28368	481424	27425	30312	28364	33791	12501	18378	144262	12370	22304	10641	78763	249597	14450	71557	15773	13386	20236	17410	37555	11118	26120	15006	322805	129314	61003	11905	20215	9912	9769	11910	13519	12681	10988	18608	65068	162916	17772	158104	176037	114042	13018	11059	14189	9977	11288	27562	63222
1490	28353	606632	33364	31062	24270	41306	11775	16057	122140	12059	23928	13990	68253	271952	16564	71924	14961	11220	23917	17109	41220	10480	30180	16668	260000	128015	59626	14518	22933	13347	12046	9694	15898	11712	11009	18560	68414	165080	17747	144998	188619	113297	14324	10194	13878	11188	11262	29194	70241
1495	31040	500627	34809	30711	23112	37541	12228	17399	129192	12300	22853	12651	81783	287170	16964	63704	13811	11444	29086	13966	37032	11493	31435	15337	260000	167036	61578	10547	20892	13097	12885	12241	15271	12802	11210	19827	64660	158685	19654	141753	199950	119727	12867	11795	16804	8595	11198	32605	84022
1500	27257	634243	33004	34178	24246	34086	13469	16334	153069	12041	24314	10983	70112	284700	17955	72856	15375	11818	28734	17703	36663	10957	29770	14252	315749	164033	78803	12398	30230	12957	11299	10245	17054	13534	11695	20167	74264	188747	19537	176381	190705	152701	12993	10755	18152	10841	10268	29404	89093
1505	32440	488166	31688	35248	25873	41758	11235	16528	112019	10997	25975	11474	94930	283472	19785	65883	15462	10410	29790	14822	37087	11118	29976	15377	401610	164797	68255	12233	26119	15304	11593	11961	17229	14366	11172	18695	72103	172046	21888	151511	159861	161142	13222	11236	16255	10129	12278	40250	87134
1510	30229	566439	38882	42729	28336	44965	11923	18298	124327	11976	23115	11738	87343	319776	17263	80635	16583	12256	30642	16656	39410	11479	32930	17307	281834	151086	70967	11773	33264	11231	13305	11575	18008	13257	10263	18884	80114	164780	20134	126122	191674	131539	13451	10828	21992	10772	12623	44549	82447
1515	24211	483799	35977	45690	30747	43465	12553	16835	153050	12680	24026	12571	87068	271693	19543	70183	13305	13154	35240	16062	70234	13183	28638	13508	334543	131002	61228	11774	27429	16802	13112	10871	16441	13728	12289	19845	65067	210748	21983	152437	174337	164844	13086	11645	17373	10672	12800	43201	117592
1520	29047	513320	39471	39004	33783	47146	12858	25145	143243	12387	35013	12947	86264	307533	18805	74339	13568	11628	26181	15668	46364	9736	44210	13172	324211	147949	59926	12070	30439	13940	12148	11051	14898	13849	12442	18983	79560	185179	22274	183890	208270	154055	12673	11535	27523	9947	12057	40657	99358
1525	32054	638842	43768	36493	34284	51708	12038	19260	136487	11645	28639	11580	103584	313265	19513	69769	16749	9938	39977	16619	45772	10851	36108	18358	410331	212210	73855	12044	30675	14086	11523	10673	17875	13149	9915	23323	73096	166245	20549	260000	211507	173048	14595	11417	17684	10650	16283	52350	95968
1530	30690	610072	46889	51470	33179	51217	13135	17372	147777	11276	32304	11687	107778	304790	22436	76264	16060	12109	36426	19525	57530	12008	34661	14167	273945	197734	74286	11988	34304	20255	12404	11060	20229	13183	11571	20129	85479	177433	24197	161445	203821	188879	13520	10619	23655	10041	11917	37048	96157
1535	40557	709990	46050	45076	29608	53652	11805	20401	157103	12170	33145	12245	91743	299003	24146	80394	16426	10509	38477	18370	56531	11948	39218	17719	467285	174470	67945	11945	28069	14886	10305	11678	18359	11801	10375	28284	88692	166482	19078	239815	194391	173544	13853	12031	18019	10691	16348	43231	106120
1540	36597	479868	41198	53496	34086	56677	13812	23782	139827	14074	37242	11626	99217	329834	22517	80019	17247	14766	34322	18135	58764	12808	38271	13772	545734	156080	97177	12031	36106	17926	10458	12053	20817	13823	11857	24890	94464	176282	22003	183924	199461	150783	15328	11644	22250	13558	12710	43715	112498
1545	33561	703507	48297	50778	36366	57030	17012	21326	150426	13737	40836	11002	113912	345229	18111	88691	17646	13560	42441	20895	52041	11084	46810	15072	405240	182731	107879	11996	33359	15297	12290	11690	20581	16017	10182	22410	103884	160411	21916	191588	188274	168248	14161	11550	19424	10262	16984	46718	107746
1550	39242	576415	65958	49267	39124	53963	14493	24018	169654	12045	35731	12061	108763	297638	23716	98536	16610	11777	53420	19416	60954	13398	59999	19150	466070	203387	93819	12653	37372	12622	12722	11413	21405	14128	11769	26461	82810	169305	23211	186954	192935	188899	16088	11181	19108	11019	13517	41553	142108
1555	45006	937832	59327	52014	38000	59714	14249	24674	157292	14851	38328	12133	105377	308093	30690	91300	21234	14643	37756	19909	71979	12574	62953	19290	392425	260000	123817	12071	33072	15921	16382	11569	19659	15110	10250	23652	103804	173814	27508	250805	211942	165598	14040	11136	20049	10667	13801	44316	124969
1560	34237	640848	50368	70507	41469	61665	13099	24908	173820	13160	44434	12162	110910	408871	26850	87041	19146	10931	43886	23583	56382	11276	47271	19951	303821	171562	98406	14443	41304	15052	11186	11739	22240	14264	11755	22036	68069	181049	25577	218423	214473	182476	15222	9449	18816	11896	13163	45214	121390
1565	41252	653486	49401	61388	43747	74442	15676	21444	153046	14354	41325	12544	139870	375228	38239	88375	23924	13121	42088	19328	68877	10965	48797	17551	366261	221263	78814	11182	40764	14194	12985	13598	23291	14799	11044	28498	89890	186526	26961	260000	189260	176533	15236	10392	23213	10514	15175	61712	142026
1570	40114	716377	50572	57661	39319	66784	14908	27848	147681	14455	38321	12143	119409	350102	28486	89317	19330	14344	53628	21457	73303	11819	50407	18900	365019	182204	90415	13969	45924	15788	16433	11181	24233	15421	12510	24543	121028	190428	25301	245693	199062	178353	13334	11448	22641	12772	15030	53875	134717
1575	51323	720936	64433	71669	49354	85347	16052	27053	143950	14211	42426	13282	135056	356844	31120	89597	21958	11908	48942	26678	66856	12296	70732	20554	506987	275023	116475	13612	46834	12820	12180	11748	19938	14556	8789	29128	120326	176178	27364	261157	195741	182068	15107	11505	29019	10861	14258	57952	136110
1580	59472	631336	64824	61030	51380	78627	15535	26373	139637	15586	50853	12709	146264	382530	22208	92423	22362	14332	53665	23263	63636	12514	115136	17401	380687	272526	121308	14450	39195	15795	15529	11795	23077	13221	11763	31532	128545	180184	50541	266070	198525	184007	14892	11034	28040	11271	13859	78294	126053
1585	58848	759273	59651	85644	56671	84419	15379	28324	168364	14490	49932	12938	131614	425371	31229	87576	20339	14752	66869	24470	87741	13889	55533	16228	589408	234720	102524	14792	49666	18909	11461	11663	26139	13584	12646	31635	120802	196423	31434	273413	217578	210619	16033	10739	23193	11339	12197	55040	139065
1590	44924	757390	78236	80261	54854	79328	14677	33609	164484	11351	52226	13113	138341	389463	34166	83301	22080	17982	56959	27968	74547	12282	58057	24098	381888	281315	157589	13612	46839	18470	13576	10354	26208	19517	14864	31517	127800	194526	27880	231609	211141	211942	16071	12827	24954	8870	15186	79239	162435
1595	63513	773467	65575	67830	46799	91349	13760	33145	152406	16022	52306	11597	131830	573563	35775	91119	24194	14439	54628	26800	81061	15596	56354	17525	741462	258659	128755	14820	56046	19463	14436	12425	33097	16066	10181	31955	98155	181582	38519	214180	207096	239784	17265	13083	22637	11235	14304	92504	149191
1600	48363	790500	65299	95230	55827	87481	13523	42230	170195	15448	53651	12405	145044	411518	31826	97065	27217	14465	60800	35509	66699	12293	87426	27005	458127	262494	185814	15235	51744	23313	11870	12629	26871	20541	12866	37255	173224	184081	53624	284345	199920	195297	18727	11855	23662	12694	16291	80618	161475
1605	80877	574791	84943	96272	58952	80660	17300	34871	175296	17945	60716	12018	157637	478203	34900	92997	22478	16259	71091	33524	101018	12931	61041	19129	629493	262044	141916	13704	54606	21754	14784	12607	29208	15365	13091	39949	137236	199012	31088	225056	192064	231744	16983	11862	27232	19251	14455	82725	152090
1610	74431	881670	101871	83936	63261	94787	14712	42794	170783	17035	65776	11706	167713	475037	38118	89311	30282	16480	56000	34327	116759	12651	118018	19283	675323	284045	131949	15178	54548	18808	14202	11614	30107	19942	13911	44517	172531	163745	33775	260829	239838	223010	17671	11601	25572	11733	16832	87306	151543
1615	63999	671352	82882	81515	67148	105357	16734	40651	149611	16150	62374	10892	159696	478790	42131	94258	27169	16247	83458	31262	101786	13362	78906	25270	670929	252531	135057	14879	58774	23334	16465	13366	35854	16683	12204	37655	145961	208991	38424	280947	233205	333042	17213	12419	25495	10900	15444	71760	176996
1620	67608	1211000	91243	88549	64573	117949	18730	38179	178242	14576	62412	13562	167235	458004	36760	99677	29768	18103	70188	36679	120655	12818	89380	19649	533656	271229	143807	14742	59377	22626	17100	11591	29364	20916	10976	48793	158124	204326	34529	273413	234423	271065	23930	11863	26019	11854	18146	79254	191358
1625	82729	876156	95110	86070	72812	115252	15094	35852	182686	18055	81069	11316	165014	459014	39899	109361	27440	19380	77523	37070	124052	14444	125584	28025	464528	301037	125841	18104	68968	24968	18672	12655	38300	18166	12666	46946	163459	209848	37708	366766	182492	293435	20198	13310	20807	11834	15262	89217	166856
1630	72869	748054	90743	96059	63196	116106	19687	41865	163826	17914	81999	12163	172993	412842	52327	109484	30435	20267	91208	39049	97696	12363	120157	29676	598362	248969	260000	15625	75087	23554	15897	13263	39302	20591	14371	45219	162520	207053	36116	350743	205154	227678	21817	11593	28445	11325	13538	94566	175591
1635	71852	797461	93691	101457	65786	113761	20032	39050	166371	18220	86159	11171	197136	482421	43518	112451	29207	20150	95509	34622	119551	14983	102651	25235	542336	296301	200027	17041	64534	24233	15430	11964	37073	17644	14109	52339	164821	202955	42578	257799	183065	260000	20640	9697	27486	11913	17662	89987	212913
1640	68448	648764	79149	114855	78696	113565	21546	49566	182317	18722	84872	13414	173133	450102	45685	101661	32828	21299	89876	43761	119077	12689	84142	27886	515872	265319	149564	15173	84928	28571	22286	12722	36768	18518	14075	50838	171770	191251	52525	250975	237740	294199	25563	11776	34202	13657	16321	82403	216742
1645	76792	698566	109657	121408	88473	133574	16765	51519	191873	18910	83805	12239	187813	464050	54560	107975	34179	18901	87869	47896	95578	14182	112241	32901	620103	385341	144383	17664	72631	20974	19359	13512	49685	21110	11428	54325	168114	208380	48151	296847	238405	344260	20242	12521	36933	11607	15209	89676	175593
1650	129047	983772	105214	137593	84000	111047	21637	52015	205882	21643	100595	11937	173002	545816	45273	113298	32751	18603	98806	41276	105911	14363	150909	24277	685764	277248	134325	19349	70666	23500	20179	14648	49330	22218	13650	47946	183345	205748	41220	270478	207556	326136	23899	12036	30161	13175	21560	127489	213995
1655	83969	993530	98889	107927	86211	105489	21309	54894	143777	19204	97616	12705	209633	552026	56138	107778	34981	22362	80865	42907	124092	12095	107447	25686	594431	303589	247795	18228	100230	32433	15987	13730	45720	23362	15659	56321	190983	208951	43745	324211	188546	274464	22574	12472	37162	12415	18397	101790	224076
1660	121334	897324	108869	135575	94054	146268	23118	51427	174621	21261	104030	12536	213058	703207	60985	110996	46499	25713	100727	50679	135260	14706	124880	29188	561280	297652	147996	17571	75903	33056	23273	12122	48108	20188	15703	59215	192966	182883	54004	335212	208505	288126	23578	11764	36542	12114	18642	117655	260000
1665	113808	976429	100245	119863	97649	135860	22217	60304	164186	20821	108073	12991	218181	622492	65204	111670	37816	19448	121775	58418	134755	12376	146649	28314	495687	361894	218097	23869	89408	35076	25611	15905	56848	22488	14513	62008	144697	200109	54707	256748	224757	352313	24442	11108	28263	12685	16230	99224	215900
1670	99823	900190	107946	123107	91538	147300	21958	58308	191647	17473	100658	13460	262058	664555	95965	114822	40595	24228	98240	68082	149729	15921	132582	40707	545229	315231	147509	18334	91225	32904	22016	14669	51786	29767	16468	65786	187707	201882	58007	298075	216788	326559	22818	11438	32740	10879	19144	97525	219462
1675	97018	688958	97935	115416	108176	143616	47831	68829	152809	21794	89610	13108	217203	582257	58265	120963	39420	23557	108440	54641	150170	14897	191922	33846	575856	372062	201528	21626	97297	36513	16855	16653	57892	25719	16984	65676	241562	223633	50268	334461	218220	284714	23514	12298	32823	13959	18986	113932	260000
1680	82018	990650	106607	167490	125773	155057	21389	64530	206114	28028	114366	13773	262290	611873	83205	110258	42377	19707	110910	65615	163956	15867	147850	28992	656898	420867	327651	28565	97756	44907	28117	14314	60556	26736	16594	64783	227364	196650	58657	442227	255397	345202	26715	11271	29329	13412	22589	102838	207956
1685	94863	1095605	110939	143716	120731	158987	33850	71633	157496	24052	114728	14461	264146	843783	71460	122235	40327	21083	116165	54529	183240	11714	199973	38848	685096	445448	149938	23794	103350	41662	23616	16321	56110	26032	18247	75697	189147	266480	59955	384632	226777	308298	28326	12078	39875	13973	18571	162210	320581
1690	101928	986706	139846	163587	132703	141057	26234	65449	190295	26301	124300	13943	274641	592957	60596	96926	52958	27463	97140	68805	163889	15150	133342	31129	514412	387689	185123	33850	131369	46269	21654	15593	73280	23566	16541	67801	245693	237782	80314	315367	253882	332400	26818	12367	37312	15401	19038	113665	229343
1695	112594	811505	130188	154472	104815	146632	29914	80572	191882	27752	117754	13309	239634	668145	73985	107796	45595	31794	107786	71166	147186	15760	194144	46086	793639	412583	185614	29835	128925	44905	24270	15307	70368	34642	18840	60771	278162	210812	61597	389600	247986	381247	29455	10832	35186	13669	23747	164027	316596
1700	124562	961143	126119	163503	127631	144984	24587	84505	190998	31773	129523	13945	260000	668213	89203	132391	48697	27814	126360	66517	158164	14469	260000	40639	537000	413416	260000	30811	113204	45174	27547	16802	75940	27814	19468	85621	240139	214935	69891	342773	233519	340302	28222	13212	37943	13138	24263	163333	231063
1705	101162	924047	124951	153865	111475	195910	41254	69121	210822	29298	131848	16524	261716	643605	81247	120660	50171	24006	120331	67594	173077	13156	205474	36021	676252	416664	240780	24796	109045	42197	27244	16288	78176	34148	20983	83234	265988	235335	69937	348887	263272	396355	29994	12075	44910	16149	21296	168732	309772
1710	123897	1065538	105351	150830	136114	166555	26909	110588	158045	30268	152434	14624	241654	495946	86280	130719	62478	30290	110262	77530	198061	15964	195045	45535	584713	416855	137914	24310	121300	48659	27618	16376	71344	34326	19054	86343	254660	232480	57665	366807	201172	331554	32912	11370	43539	19269	23223	149975	278681
1715	145839	918875	166170	169179	126390	183898	41832	81074	170212	25043	145178	14583	276279	738323	90981	129014	73930	29544	129176	71013	175396	17015	177447	40298	869728	438050	255274	36379	139635	60817	30611	15077	71642	33682	18845	99375	244643	220644	63404	435566	179269	478695	32518	11255	59175	16743	21667	170718	254947
1720	115287	966288	126587	184176	140045	200068	31097	108501	191252	35479	130574	16040	267776	569073	78268	123206	60340	33509	131241	85132	196369	14806	260000	45342	589040	488671	171680	28292	125818	65227	34521	16227	91331	37662	21949	87818	257035	228895	74692	420226	242937	340794	45816	12157	38680	23766	23558	209401	302674
1725	175131	970192	146140	181951	125173	169189	36834	83906	176579	38695	150423	16032	275665	762562	94773	133495	51282	29073	165523	82105	193310	15087	251562	42561	767312	455520	166016	28043	130632	73184	32765	18170	82281	37711	20550	86942	258646	217486	75483	356407	194956	367189	43881	12009	39950	16816	32029	177792	308639
1730	129716	964705	165481	158398	134802	215381	39529	94762	205571	32429	167071	14473	266384	788235	96760	145641	61613	30016	143012	84719	175859	14003	229411	44859	625890	439211	245202	50666	121993	74262	35985	16984	84597	39329	23619	91909	302442	207397	74731	462631	253391	379063	36258	11647	46959	15368	24310	159412	302101
1735	161304	1092957	141399	203009	161033	214736	35001	97437	183598	33833	170994	15359	298348	698880	100111	138215	63737	31753	169364	84040	186797	21075	270519	53046	607752	444451	209267	38738	134413	79198	37141	16851	96110	46201	19646	105997	282885	241749	88812	416650	210186	392711	34600	11927	36654	16284	31615	211274	361976
1740	125124	1065456	146080	200718	176562	266821	54095	103657	143171	39542	155269	14794	270915	683130	94806	125403	84874	35175	184455	91311	244834	20597	180319	77647	766916	423106	176252	52502	131382	62028	35995	19302	104019	39946	25719	109238	291142	224458	85729	456667	210604	376907	51394	11739	38187	16473	31741	152448	340848
1745	151123	973931	165356	186555	162476	195234	55793	110725	162426	47940	177208	17786	262508	667817	99894	144770	71844	39131	157240	95097	185692	13967	197720	65468	636222	420049	196615	32969	157711	60492	28312	17032	108603	35537	28275	110025	315149	210338	95780	420622	229630	416350	47820	16038	47347	17520	30012	154196	355247
1750	161725	1381410	143414	260000	155389	228459	43202	106494	143512	37401	180020	15511	337191	704776	109837	123918	76614	41016	178353	121980	260000	14116	297502	70087	587525	363695	144916	51178	139359	74156	38255	18968	135401	51044	42839	120469	230154	213174	87401	313552	227954	420308	43246	11574	44566	18645	43621	171452	374218
1755	129593	1179513	169076	200395	161917	218615	39005	106574	234488	37664	199205	18094	347973	778763	116878	122096	90514	48660	209444	106657	205036	17990	139129	76685	760788	436576	228565	45099	161273	75344	38645	19368	113276	46786	26750	108751	356489	220974	116710	493503	270192	383540	47773	12224	54729	19655	36671	195081	280947
1760	210700	1154947	163518	220676	161009	227433	50177	137254	187860	45840	176343	17625	271830	741285	122513	145845	101038	43933	166186	126124	260000	20955	224102	73705	800081	543046	230367	40791	167142	75816	42358	18392	104559	51672	23923	120783	254701	197304	107478	375214	255124	370915	50945	13291	50197	20500	37176	164392	259587
1765	141979	1370669	260000	171126	189190	206592	72632	113748	203781	56083	162672	16698	313457	908393	117231	140473	91670	50519	166016	95633	242991	20823	210317	67925	586256	483649	190050	32892	141680	87508	47531	20711	111887	49015	22946	133398	352504	230654	92813	635061	250075	400750	56374	12991	45673	19778	34744	175749	300068
1770	155371	949460	162214	218684	177941	219571	56410	151213	193779	45080	195855	19475	328701	744779	124145	155376	87396	50121	208011	110918	236263	19934	260000	84202	750361	445748	246280	86639	155032	69090	41352	21213	114055	50379	26688	126354	359273	191497	101544	536290	257458	380687	49403	13082	55213	20094	34426	169876	305240
1775	211286	1016500	200909	260000	206496	249065	49154	127515	184035	56923	210781	18055	317510	732195	118887	141966	92083	45955	189641	108321	265101	19418	139470	85964	778012	567203	260000	35037	159072	260000	39033	23181	123900	54692	33804	137751	323665	248287	103272	515422	278435	480605	52098	13523	49106	20802	34809	233276	335143
1780	177381	1038187	173732	238637	215368	255097	128631	125127	199064	68204	234475	19396	350784	780428	135163	142031	88807	55568	169408	111925	258564	23689	249924	60366	946021	489995	355042	35980	207325	142382	39243	21590	140096	56703	35443	140121	312665	227643	95462	482721	242745	465811	60022	13888	44165	21330	33298	194754	381684
1785	206974	1103002	151702	245011	185119	281056	95483	135868	221233	56980	209885	19676	356025	1052313	129169	167381	79411	58725	172311	109732	261211	17707	241626	68502	713920	478422	256243	39519	163794	112333	47855	29613	154300	56856	27960	119567	260000	177125	102551	411559	342049	348136	64581	14276	49420	21020	41759	204490	378040
1790	289108	1145611	188772	263682	207780	278408	59162	142057	212052	47005	198709	23892	341326	628920	139976	167008	90424	55974	215948	157989	204585	22168	229698	89344	881956	516705	214644	51920	163037	96998	51937	23904	143946	58088	34764	189191	340425	239402	129055	376061	296587	471270	59282	13888	52359	23082	43114	214078	420540
1795	188669	1370847	180728	308884	222707	282066	53496	157586	221918	60026	213006	20550	415367	893503	135591	154863	86936	60877	217377	144403	225003	22441	200423	98569	753323	639361	438692	45774	145965	105417	62150	21814	137826	72242	33726	131698	375078	228483	110452	540848	245803	447536	76002	14115	45426	19731	43577	211127	326231
1800	174833	1247932	200275	276224	212392	237273	93770	154586	197425	59995	260000	22255	456762	902347	131197	145008	91568	55069	213969	146182	217824	23588	169250	76573	1005581	553882	572908	46788	180448	119098	45238	25552	148550	57243	38725	153615	397761	221796	111215	565647	273727	591155	71816	13164	69447	27236	44018	185785	365893
1805	166382	1197324	208795	247277	172716	305090	62764	144350	260000	64040	236454	18391	439934	843974	162848	162341	108042	74663	217263	133740	242240	25672	163627	76510	774655	668963	487047	58061	204392	134227	62219	27924	134640	65646	42223	169508	401323	239763	128613	532359	184185	523952	75881	14090	55685	26082	46175	215385	370042
1810	171643	1281424	185137	278135	193308	300846	76878	162382	238091	59444	223884	19801	354838	820089	127421	161815	108732	60976	260000	138926	269414	25099	252599	93299	850948	582571	407642	79886	204259	153611	54402	32152	139272	76641	36721	178867	392561	259587	127472	513552	247522	527596	73330	12714	55900	25324	53144	248314	403957
1815	251644	875501	200919	315299	244806	329657	76600	164623	217510	62231	208251	19533	368882	851071	157635	157210	104147	61570	241285	135956	278353	28477	223665	124588	768063	539524	216432	77150	203166	260000	71735	35030	149521	59239	38904	154619	404981	238826	145236	459041	293667	506209	78232	14508	61355	34669	50376	226228	444069
1820	232141	1237573	200522	367776	225344	275515	190528	177327	163242	100790	266452	23376	409826	718793	156488	169764	121113	77359	184441	146948	289763	23877	313265	100516	657144	589913	504189	45162	214330	189723	72661	34283	194266	66798	46780	165258	453268	225976	133875	585996	258946	474505	74547	14327	66437	31840	45782	248764	460925
1825	213839	1295659	266138	343128	240245	280087	64615	176402	150047	64862	234038	20539	383581	972867	167090	167364	121849	101894	230749	143306	316923	30475	276197	103112	1190664	493257	175214	44102	233473	234488	70874	30268	162663	76070	56401	163559	292725	228903	141500	564091	265592	588303	70739	16390	59316	30533	58529	260000	392002
1830	233765	1145147	245598	258850	260000	345339	133488	187958	182662	73188	182375	23650	400504	856912	154765	159367	122339	87418	204497	159039	317728	29491	353896	102914	1300409	687197	355848	69657	178473	192356	62328	29921	192237	78489	67622	162359	403275	226327	137457	619189	243469	636999	85580	15583	69786	32702	51464	236754	489599
1835	297966	1471515	261280	342568	271407	301119	115831	178067	228936	92969	285601	24363	438514	858250	180525	172703	126873	85235	258141	165652	286993	30718	367244	127382	954960	714835	373972	91375	211996	141722	78295	37121	172260	109369	59883	161507	411327	235250	139438	666520	247727	560229	103893	14312	62230	34215	62298	260000	373249
1840	221755	1347126	266807	344574	290064	373167	101704	188332	243469	88956	300136	21005	475242	922464	179263	192239	122821	77993	286529	162732	316896	34642	271993	116243	835921	647072	242786	44228	230234	260000	88788	35596	182511	95954	56499	164000	415176	243305	142425	538487	273836	569605	88270	15547	57570	33000	61785	268445	466015
1845	215940	1344328	284045	387006	276279	383431	98222	217101	203450	96719	266875	35827	426545	796806	179028	182084	145050	114452	213334	171468	344178	31959	478804	138380	1059560	825426	225890	65619	177699	131663	84095	34562	184992	97145	58109	165856	418138	233577	182197	609458	235375	634420	107470	15540	54139	30511	76042	313320	440125
1850	233560	1225849	224812	378476	275624	307615	115722	205045	250566	94645	334679	25723	425180	760570	167863	172466	131962	105881	223925	212881	411914	33220	316377	140595	824566	597352	722887	81533	223147	296233	68896	38131	161929	117867	60630	182476	405827	208061	163804	672130	246581	570519	109243	15636	65740	36480	64055	356421	551043
1855	341080	1366507	253200	347126	271652	346594	260000	215078	168198	92480	283594	35189	453295	848423	170823	168096	132158	93435	272867	202111	309075	56930	238228	127403	772348	708106	454114	50855	239579	260000	77531	38670	179328	88607	54809	193382	428265	240739	165893	525235	226654	633355	90908	15873	69450	31518	61382	242677	448273
1860	191064	1243237	259860	270970	246239	307970	200928	224698	243523	99536	217360	34588	469851	1011518	184580	169520	129077	112249	271065	209012	322915	30479	365906	128678	1080182	692165	466643	55150	242432	260000	82328	42812	213736	57922	61515	227323	416350	291005	151086	593257	279432	576333	99619	16239	64160	38795	93287	260000	505663
1865	288917	1171543	284522	285983	319612	343837	157280	203554	199668	108023	317333	40114	456080	920526	192397	177115	152697	92473	295113	195589	288194	33724	326804	136667	814248	599535	259724	71458	249829	392370	96410	39774	230271	116210	81953	200901	469810	217515	238431	417878	249979	634038	91080	16409	64462	41077	74876	319161	514576
1870	177426	1095891	241203	376975	310481	440889	260000	222123	190161	112562	333656	32019	455261	1030216	229125	200099	141707	96623	316172	245038	300914	36289	268145	165329	1239224	663818	513634	51101	257704	174860	88038	43568	205977	81454	79248	229431	525521	257240	201776	635826	275365	625276	126001	16203	74775	38960	74280	303289	499331
1875	294649	1330148	287580	347509	266944	339088	143527	229261	195374	103885	356243	40755	526668	1133451	205142	192457	139607	142386	269469	215023	384372	44750	243087	142607	1063995	600382	593994	47275	268281	244738	96911	39389	226791	78178	74790	240712	511669	312801	171714	647754	290528	683158	121133	18109	70474	43961	83454	292725	472225
1880	186696	1368295	360843	397447	304462	378026	260000	226362	190896	106418	316855	34076	478408	1132072	201296	167779	153237	130308	341463	207446	363996	57748	287771	260000	1094908	736617	406387	56531	209376	279677	81995	71705	216009	163195	70655	260000	569332	239957	193280	517114	262713	775337	126244	16330	91965	42176	77366	382871	705131
1885	687552	1470137	325358	337191	314712	393967	260000	214501	217061	98113	362590	46001	480919	1025358	188044	200767	150972	98291	332891	233396	405663	47549	416869	175403	969646	729984	553486	105315	264951	190064	99726	56540	236716	84247	73390	206845	539183	285259	183185	546348	257758	640480	120261	20924	72300	47906	85607	359041	515504
1890	192489	1193162	260000	279145	308120	522096	260000	218734	268895	130289	336604	37283	510795	1043141	260000	198105	166700	153352	248942	239675	396505	48276	445407	173693	916036	750211	239682	91526	269428	323502	83642	59432	184919	155739	84369	214494	479527	229785	255984	457431	272594	738733	138885	17845	78777	40333	93989	312037	586597
1895	261894	1457144	330094	318807	376579	388371	291428	255916	239020	140797	317592	40743	499740	946908	212474	169541	208445	115213	367640	216295	402879	49978	400777	173892	1144247	623351	426968	75585	303712	278504	111742	65535	260000	120479	98604	215866	532687	255752	206031	728606	282584	615736	138943	18073	70535	53909	111559	267735	448873
1900	159521	1385819	362276	355807	318233	420240	235799	269223	151993	130758	302770	46629	526381	914685	237941	220758	193267	148027	294308	274273	356899	41436	426231	120995	1216786	671297	260000	63436	293858	274477	122827	51647	235908	120941	99658	245803	522000	298566	133601	639115	284454	568363	116268	18484	75726	61272	135964	284891	584959
1905	136817	1102633	336699	391469	338364	354114	260000	267803	233001	145485	373154	40678	607970	1229152	232018	212573	201482	146933	294840	244752	340261	40990	377084	124244	1306114	645898	261471	63837	304012	408175	123520	57037	261266	145706	101926	263040	569496	247031	199786	615231	244916	669782	140745	19938	77499	58867	103919	311641	568308
1910	373099	1322273	430326	401692	348082	503821	260000	277876	164929	145099	377071	40187	459410	1155015	227050	201330	223839	151161	409853	217783	376156	46451	439770	260000	1122573	779008	516568	64939	285996	277603	119897	56236	277248	101026	103851	222792	606974	244329	260000	737545	283990	694786	146798	19278	79084	61239	98116	458072	555438
1915	176266	1300900	493858	498566	375433	457990	164785	292097	182709	150942	373754	38098	551794	1113252	237982	212762	228959	133944	422683	271256	358878	61126	411136	177784	1326518	711327	563955	74712	283881	265292	135240	69086	338938	169154	98744	280319	417865	245107	260000	889518	250197	814726	133769	20218	73758	73813	91849	320431	497474
1920	273399	1347317	374477	436222	373891	410358	260000	274491	234038	149797	397051	52432	553732	1150729	278476	236560	205131	138139	453773	247877	390964	49286	400982	224818	1017960	848409	553377	132807	255575	444711	120756	70404	213675	247413	97137	281738	577876	258523	335935	811860	288289	696137	147021	19946	83586	68293	103476	292152	525440
1925	165305	1556707	315340	422505	426859	437873	320362	272799	170583	158665	418111	59633	530899	1037614	250743	225332	173161	207201	338774	269578	334147	46997	427610	132188	1276483	741940	646280	95256	256721	260000	128866	63876	278476	121812	100285	270042	582666	245775	260000	651671	262358	674573	165741	22132	89873	73254	133283	406319	467367
1930	197176	1189490	394595	418588	437013	453391	391879	283362	247973	151324	365551	61529	482980	1351057	227460	147386	244578	222082	394390	265975	473126	58773	485874	564719	1199467	678203	472294	52944	373972	446198	118418	63617	293489	148424	114941	297870	695373	260000	399781	844083	280605	670574	162348	19767	87514	77345	91643	424293	630831
1935	530039	1413620	323051	363204	351412	489681	341899	292889	72674	167217	425085	56721	602865	1154510	263955	222915	258373	149903	334529	292070	498689	56033	409594	90662	1376388	753254	258113	60954	316282	361594	158903	62111	232741	308038	123708	297434	529452	275774	180562	578544	306714	845461	173597	24962	82114	81326	109876	490309	622492
1940	211136	1611682	260000	635334	380291	502374	260000	283103	203985	171869	382748	49681	557990	1136631	274941	240823	260000	175051	357677	276948	414576	55824	432578	114113	986419	757226	355070	62445	298034	329398	100721	60685	306551	169441	140514	283362	619148	210829	404340	709539	281097	838705	161891	22505	104759	86385	122751	443578	665715
1945	292070	1561934	531390	387457	365688	463081	140488	323529	153547	141150	395182	90562	630025	1309335	310509	235635	209518	260000	365934	273058	433860	57080	668718	260000	1097624	803316	305827	260000	254333	501050	149281	82811	310686	168035	159787	292343	588508	282994	232045	737450	266002	748778	192466	23050	93565	75623	110153	541531	541599
1950	690309	1376825	1167708	447208	461307	472771	331349	294158	193230	162999	434011	64012	623706	1033233	285314	207888	217797	168919	408079	297679	521768	68658	501064	260000	1538664	863272	570001	67358	301897	425713	159541	80941	266957	186665	129327	327732	551740	238460	224022	679036	257049	699140	180362	23028	103245	93333	147893	425767	540043
1955	214371	1394963	205227	535457	423802	477848	260000	395973	113994	205985	430339	54207	526968	1146963	255752	228647	192960	266466	428961	291742	546717	76966	562276	108953	991428	793571	470478	57377	334243	402265	134295	79575	368527	197823	119758	282448	643059	277275	184293	535607	292247	873467	216776	27228	88185	76535	155344	439825	664514
1960	245052	1547850	149242	487921	359055	448000	260000	362713	272717	217509	412337	46129	608243	1153309	273727	290296	253350	230913	392834	281274	429343	69305	466944	143624	1183376	855547	462603	115914	359819	501978	102544	84478	329002	202046	139482	300955	651548	254428	186638	579350	296642	805035	196641	23210	96855	100978	146334	406551	692520
1965	196230	1651767	1394963	426490	417783	498880	161910	410645	215163	218783	428060	54939	616391	1314302	262494	244984	247850	197503	382148	310536	675446	88652	522246	101711	1229698	1004449	294977	72647	324484	492220	136552	97222	346048	153984	133934	268295	583103	244574	412651	639661	313170	692384	188522	24033	109406	87950	125130	461321	607533
1970	1991401	1237354	1547604	383881	318725	555766	260000	303371	260000	196126	445925	55200	704531	1183089	262494	237477	260000	292179	464569	334174	563791	82346	525330	97188	1049105	817974	456667	99610	386460	421441	109200	93609	301487	158864	129996	394567	621877	286733	221379	739224	277767	755697	186741	26549	88005	95058	105205	412487	698635
1975	202893	1881574	260000	519735	559055	529357	324430	339784	232209	171172	405445	71056	633123	1208830	327610	219489	144591	321523	376825	309744	476989	51993	541572	260000	1043100	874109	212569	64001	413375	484686	123770	101194	287894	260000	165336	325835	481725	272430	260000	814139	300968	810727	201138	28034	88494	89417	181127	395359	709403
1980	483117	1514671	157517	555534	559150	396929	304148	403807	495100	206592	484891	80653	686829	1234829	313811	326354	260000	260000	332100	284877	620185	68197	475037	118203	1514712	923802	472171	67457	397393	314644	260000	144066	295100	224512	149517	318042	741517	310618	242008	600982	345298	791046	214722	26904	100292	96144	260000	370055	613347
1985	1308038	1246376	858891	539756	399754	418397	108302	382789	184297	219475	438897	85177	728811	1220403	407165	299986	151999	229507	489286	420049	780360	72791	559887	117094	1336208	960870	765838	75101	368827	502961	112597	126168	292616	277330	153107	341162	682421	253787	260000	656762	295837	837313	228947	27823	109377	122192	135837	423037	665715
1990	313839	1465783	164419	646021	496110	449283	335021	394813	260000	217865	461634	67183	636877	1285669	369441	146158	353650	283240	360679	363955	514453	88007	634597	260000	1235512	858072	303944	80812	363750	375951	206796	142607	285068	260000	145746	379445	706632	314917	260000	839265	243005	700231	218308	33802	81381	102114	260000	383594	590077
1995	340876	1313948	301200	727760	505131	622191	531240	361334	260000	191992	436727	85517	610263	1295632	340575	339511	396028	367258	404694	295154	504544	91189	613811	160816	1743973	712051	859683	89692	338078	461989	162822	97674	330817	284277	208987	354128	807601	258932	585846	974955	303944	1054988	221427	30832	103817	120857	260000	462030	599290
2000	253678	1753186	212351	558591	484836	687443	133383	409185	260000	285696	514330	69545	631513	1515176	350170	384509	260000	370779	405650	437054	679978	86179	608448	386624	1420349	1119803	375910	69613	480319	727528	118234	126226	309867	270588	204368	339252	722178	257731	179043	861116	291851	799221	239292	28644	130059	97910	141763	362754	709771
2005	347809	1538896	174766	620240	523365	502210	260000	411054	413675	265251	444765	78441	660474	1389190	382953	260000	151038	356707	441599	310331	562030	83968	485355	260000	1463054	869823	550620	73596	429452	696710	115859	179339	329056	210263	196141	367217	689613	288958	319271	879595	284127	894758	234338	38793	79526	160367	279855	383239	726845
2010	400573	1585068	260000	504394	462167	505609	260000	413538	260000	219517	510345	81797	609539	1393803	334093	230489	176676	443987	498962	387006	539415	96682	583758	187097	1499153	1012023	723147	76716	426968	510468	108236	162290	416104	268145	175733	330421	888658	281438	260000	864746	327036	1088808	260000	33704	106286	135593	155575	607165	721686
2015	286147	1790500	293189	502101	453405	595072	260000	433437	344192	260000	557158	80097	740412	1336344	491879	297529	260000	368090	490268	380524	509567	96577	584481	211068	1111109	1015149	386379	102606	358304	446840	185352	137029	308052	334638	198807	389845	702661	259314	209540	626613	256953	924143	210251	32064	120820	134639	260000	440780	756898
2020	415408	1577875	501583	534556	552135	515135	339361	394254	413675	268035	500887	82876	764446	1259396	423174	256380	260000	388972	472485	369318	611409	91674	644670	118383	1380305	852463	437545	81025	363477	496724	96054	363559	374464	260000	192579	417114	682571	309430	318165	981192	331690	794977	277835	36404	129077	89075	486215	591810	836112
2025	738473	1736385	1601432	613648	433901	482270	260000	412952	389681	232468	446608	69907	708488	1438965	379063	263013	260000	330121	483308	440930	494772	99245	548191	130831	1424320	1235116	576688	77197	430872	597911	119011	234631	433983	249065	217896	377030	705704	273713	810044	923010	275515	983267	201483	44176	111464	106808	260000	431772	662522
2030	310317	1621536	187443	568158	467312	691783	260000	403562	219202	238187	552108	88914	757758	1342813	395577	324880	165661	338842	490787	411123	551658	113201	586297	198041	1208884	905472	647631	109846	409021	456202	161403	260000	418834	327132	209081	374450	829780	285969	393448	1003534	299781	1117387	254224	38131	128793	260000	97416	535921	601132
2035	265688	1635157	278654	703207	755889	591183	795182	423897	190227	232174	566602	260000	859860	1461525	368104	210522	260000	495304	403125	346103	529916	130801	574505	196750	1360147	1055397	565401	89536	441381	672703	106767	192602	480319	251003	237778	400764	716595	276661	390951	708543	270274	908693	336836	40727	143770	145578	83338	554756	879554
2040	779677	1631499	260000	490869	463736	698020	475774	658441	285969	268500	630421	130446	729657	1290364	370970	292193	199241	546744	500968	439511	526627	107556	641517	175976	1530121	1048737	579049	94656	386406	832182	175747	175600	421864	429466	212569	433219	825904	259560	260000	1108229	311655	975528	245093	34566	115826	260000	260000	439565	709362
2045	423051	2005649	464924	521086	472239	643441	260000	524375	260000	298525	629343	175123	805650	1340998	465169	214016	163209	330721	585928	386733	632482	116839	572034	260000	1528660	907506	664896	87416	562017	562276	134038	173898	463804	550620	225999	482543	720690	302183	314030	746267	267490	927555	337668	48603	75651	111000	170414	439907	795509
2050	163822	1598361	290323	509280	552422	688426	133862	605650	290814	312406	546976	137866	855001	1340507	339961	325794	842773	436590	612228	389818	538910	111870	697065	169755	1327855	1060024	462330	112617	453405	472307	407670	232851	461866	549911	273986	388235	809976	260092	351508	927732	345734	956776	255752	43729	118615	128044	260000	616828	735812
2055	284918	1753186	519025	411041	629479	490582	260000	510945	260000	314071	553855	136495	695946	1304080	344397	361375	298962	526954	456380	465483	612174	118172	719380	179022	1691878	1198321	682844	111389	645229	753473	127815	273672	509062	271720	235648	422123	816268	292998	530667	897938	299999	802784	257472	47074	153268	127425	260000	440384	876402
2060	329438	1840043	614548	674204	565729	556967	186965	545052	269114	305418	606946	116371	768813	1364064	376989	149283	331718	639443	551316	453159	569550	146773	882693	260000	1709007	1207588	675883	105799	459314	734488	260000	181847	350811	411164	265429	410522	794758	285396	384045	985464	319994	828838	278736	52097	202088	152306	260000	547795	736563
2065	408147	1844983	1690186	597515	687443	734270	602552	553159	135704	299617	615790	120252	799058	1713797	338296	445721	898211	434106	643291	430503	559041	107578	716091	260000	1989736	1146812	681151	150531	323583	558659	260000	260000	538351	517878	263245	390009	752900	288426	599549	1008475	301514	939183	290637	45676	186492	260000	77409	512883	771434
2070	468882	1696328	261089	599645	540562	615818	681779	443810	294813	306714	663818	117070	825603	1535293	356544	432209	260000	622014	618820	516582	564200	171746	655274	400709	1726982	970724	597447	102630	482093	828715	147674	330790	546212	369223	230162	379118	847195	301392	374628	996683	295973	994199	282748	52040	106182	260000	453732	511955	807465
2075	981329	2051494	1449747	534065	640098	611273	267681	484208	431486	307520	663996	158914	809471	1391933	420308	294513	260000	670383	517182	506291	594417	260000	591374	260000	1836003	1242691	539115	98663	464378	460324	168172	194545	371338	536413	325453	483690	991769	295878	386037	970301	324580	1007547	270697	69850	224525	120029	139795	412419	952981
2080	543769	1907287	293858	711587	733888	877685	260000	588166	422041	286911	684359	161641	893940	1651139	463340	529643	260000	289572	541203	482489	640480	115224	705445	389231	1341694	1082966	902429	94659	273426	579609	181547	322928	525317	678831	234188	427200	909471	291374	785382	905663	341230	1151180	306960	61885	155451	260000	122257	539647	1163600
2085	443578	1736494	739606	652354	770519	760966	525767	513293	260000	284441	571884	222355	806878	1559191	578203	420526	375528	489504	553910	480769	819721	158465	672894	1582789	1807697	1118711	714180	118050	471229	566971	199494	170083	546649	420117	316282	444438	747645	281834	649174	1062713	317633	1099371	365047	64189	91278	157728	185808	520130	741230
2090	321714	1550115	380442	566138	687593	790214	195905	532564	260000	305595	667244	128227	1014780	1383007	591510	260556	263600	622519	545243	567681	636030	260000	716568	745884	1366643	1099030	501105	107717	605172	577698	207982	235307	283649	472703	276429	468322	839838	295427	421004	1000068	292206	959369	280196	56526	110768	158195	260000	532714	858741
2095	404572	1786351	631049	618643	732741	912405	658918	536767	260000	398962	817919	119965	894554	1771161	441749	260000	260000	605308	451207	456626	705650	104435	669919	187361	1783444	1682175	576361	99738	844547	503562	260000	219533	544943	420281	287157	440384	892411	283881	493653	929452	285096	1093789	300218	51958	204122	260000	102329	585246	738228
2100	519148	2432877	695291	729275	574232	760351	793967	624539	292984	348696	758263	260000	721086	1451275	404640	345066	271625	529479	617401	385437	809485	260000	792725	226545	1761388	1361293	551699	117910	707328	583649	215668	208389	525794	301828	295659	534284	1220772	304503	437887	1155957	306278	1219980	293407	79397	352681	159685	260000	671174	814084
2105	443059	2256844	1315067	741421	688521	687825	692943	483731	260000	374573	605513	260000	952640	1460556	372812	394677	260000	600450	722860	410468	643046	279486	787552	334529	1781424	1298416	431404	91421	278613	499221	198075	242229	475487	504749	312255	505076	750074	312610	524989	1036508	289449	965019	315340	66435	260000	194390	95615	579568	819735
2110	412133	2079500	318916	722396	634693	700586	384700	663627	338132	387129	748791	173919	1043359	1646184	505363	567571	260000	497038	699795	501487	690173	89324	738392	180387	1505800	1613743	664896	91260	1059655	524416	249624	362699	552722	423734	305854	530080	1013402	316473	586460	1391919	295414	1057144	406701	68410	260000	144965	143387	637586	1007601
2115	301801	1994758	377889	622724	671993	745147	147385	568813	229793	315463	814330	140103	971311	1541230	533315	637832	261744	662085	568404	514043	702497	88611	1038869	934707	1436713	1535416	813907	178282	260488	428388	246662	452995	432032	480988	341763	490227	696533	284113	456707	884604	311136	1041722	383376	61624	74723	209198	200204	859915	817196
2120	422751	1855124	876020	767380	735498	617373	148450	454346	463955	398880	735348	459423	851125	1647986	553678	494308	252941	534556	737259	512774	722437	260000	891210	193762	1616950	1499753	729124	102699	363027	529957	202893	226750	1108065	483048	302333	493339	1100750	258304	537982	1123106	339265	1228647	336549	84342	273836	260000	152375	565046	897433
2125	518383	2026053	329193	524252	500955	724266	260000	542786	193452	359915	572266	260000	949187	1418670	273850	378804	264105	593858	601501	573904	673699	260000	741763	202620	2037941	1766875	903261	98270	260000	666520	269987	260000	600723	426081	295850	432427	1510918	282898	513224	1257089	302934	1194144	366848	74819	93661	260000	206291	594349	1310031
2130	536126	1995222	425467	769332	726668	878190	293871	615476	220936	435498	713170	168295	867121	1655383	373618	265360	259792	639347	655738	474750	593421	91469	773249	464910	1327350	1189845	831813	96871	296028	734829	319503	454142	260000	409840	321918	618534	576047	305527	970997	922355	277057	1272648	379022	66360	77699	260000	135362	697938	828278
2135	396069	2060269	421604	594813	488658	866288	260000	763518	393230	433560	617237	177222	935430	1813497	488876	266111	246499	1187634	650197	493298	818615	88262	860925	185765	1477234	1083021	482926	121110	359874	547495	271912	291565	241312	422601	305991	429739	1078694	305186	593885	1216322	317455	1261225	369291	72343	260000	130559	200218	612023	871393
2140	601637	1861388	475856	658714	584672	709212	260000	727528	243482	424853	732359	260000	1070860	1880155	460925	288480	629875	535730	691114	553336	839306	142462	922355	260000	2156284	1404680	693011	118091	699208	803452	456926	445557	199849	495591	354974	259041	876443	292657	718738	1290473	381533	1097242	357281	106844	260000	260000	247536	690951	899863
2145	1026954	2175828	397024	800286	467967	679336	191524	428565	188926	368295	794936	345188	920676	1677261	625644	282816	344247	1226217	747277	575160	768554	144988	876252	223106	1406482	1356366	950975	140360	227473	683349	348450	287470	123979	540412	381656	632550	1277589	315749	1079827	1216882	309867	1005936	491674	103714	260000	307656	214979	550320	796301
2150	932864	1794963	394936	930994	949801	861348	377780	626873	518861	357868	679568	260000	984604	1750047	408243	412447	352231	718110	664337	508707	856762	100849	811013	214002	1852558	2156093	506946	193150	296314	850729	322246	398375	240507	616077	336617	1239688	1004872	275774	1386624	1364268	310536	1363122	439770	93128	194963	207512	260000	631254	1011368
2155	622027	1907274	957444	682571	428101	885587	694840	292479	349297	367258	717155	260000	913879	1704298	421523	192643	316022	680073	581411	543974	777029	104544	942854	346226	2051207	1295959	793066	132855	260000	550702	345407	323201	276893	526845	349802	1540930	968581	335307	570424	1279500	336672	1137682	371666	104406	260000	192226	215053	318916	902019
2160	492820	2745215	426777	679800	677767	934270	446171	260000	290309	591278	780264	499344	993435	1770328	742418	539988	647768	531663	686583	680128	755916	104361	800736	823024	1613593	1937368	1012173	153565	1105622	580551	450266	287006	260000	511286	338023	196274	817060	296096	721468	1159874	386501	1356680	425221	103864	260000	319762	260000	648232	1137968
2165	373891	1949051	543428	770233	607874	688535	354810	193298	246649	474259	652572	172949	983267	1582843	747345	396164	1776374	491114	663122	538938	621400	260000	821127	260000	1586078	1535020	649119	175997	575064	719284	915790	260000	936331	690186	412665	261962	1099617	370629	769714	936767	361785	1209225	476647	96775	322096	192733	140153	371720	887539
2170	448396	1659191	449856	909580	384277	877521	260000	587443	249924	332236	796928	173659	990664	1522382	471871	473863	445571	649215	719189	532523	680906	182639	946267	266016	1286856	1588876	870779	140863	412842	762999	306237	410536	354865	680619	319598	260000	1163381	317210	563996	907110	364310	1288576	416172	82411	97483	260000	193592	347031	839947
2175	602934	2017018	580360	862235	777575	863436	785355	1433915	199426	393107	707874	260000	1080919	1831868	490214	226586	475201	813661	837627	620376	678585	260000	928196	376347	1737450	1326941	595441	141215	1930666	630448	347823	374750	260000	483403	395496	889818	872676	304981	453486	1424689	315599	1212596	419080	106479	260000	260000	240316	490350	1013020
2180	689545	2015626	637709	804312	603152	821263	192657	612133	510140	441026	815353	361048	952094	1662603	630926	321987	936740	849283	777057	705213	800941	175015	939524	504940	1620212	1215422	1194335	121655	697829	785955	721836	323665	1180182	438132	375692	771270	1480837	302442	829629	1374286	338405	1344738	478572	89709	260000	260000	223447	572294	1019844
2185	425535	2072143	1020089	810276	681588	1052831	260000	298580	253691	412324	802524	395823	920622	1710972	1361989	331349	567462	931254	867967	539429	730530	151726	934324	260000	2119652	1741135	774941	222814	508802	695004	339142	323788	605036	563613	374409	1067244	793516	289327	687620	1145352	370246	1179336	405063	107629	138146	347086	260000	316909	1042117
2190	516459	2362849	1028633	913907	1624852	745106	433219	343032	349542	399058	750197	229166	1169250	1648136	1443933	397843	227978	670929	714207	585573	808325	260000	1012405	458141	2188043	2013770	676047	146646	466534	798716	325672	354428	292984	512638	384154	268267	395264	319011	428347	1473454	328347	1238282	381206	122689	135171	260000	268841	684400	992984
2195	475337	2682625	1277698	723611	294759	922601	227828	1042459	400450	632700	791210	312419	1144943	1760324	413033	428374	319025	500805	835034	879977	704107	260000	942923	296096	1559983	883608	1356230	149894	425808	636331	255384	317469	536986	565852	432114	247932	1597010	340685	484495	1275514	304435	1290418	517592	112169	108884	260000	331677	569578	1174491
2200	473426	2011027	491892	934133	1093243	988112	169668	272116	399126	692438	706837	260000	1252968	1981397	1500518	477221	243100	575828	823051	680851	1020239	260000	818793	375487	1523024	1691223	1066766	223766	988194	875242	375023	334557	359860	586051	391961	132471	665906	295577	467694	1777098	333001	1302893	455602	121292	327637	195004	289040	662290	1112433
2205	659055	2030953	641435	811969	1117155	963600	330981	1680482	340493	260000	862781	306018	989818	1718383	148287	495796	368267	835676	705472	787238	973263	190487	927377	480155	2330530	1927295	820581	189282	235130	829316	437122	353459	253446	504872	333506	1152272	649256	387020	479718	1187470	318520	1213811	477234	135941	150416	403657	270383	1204517	1166043
2210	840411	1689736	696847	1030749	260000	886515	390623	1365933	247713	385041	959082	571993	1008011	1923815	231895	378927	658454	709444	719421	399358	713675	158765	886883	513579	2068485	1960037	859082	166353	1064637	759669	451712	295618	260000	691210	417619	703179	1992711	306605	764187	1288112	353568	1193516	462617	131949	260000	324812	909034	626736	1405008
2215	465006	1821904	756544	699099	494840	918820	701965	1081656	250975	601678	758577	718534	1204039	1790991	310536	288863	471147	709294	804326	260000	960788	162490	886133	371666	1483157	1892206	854879	203794	2670301	585601	273072	315613	1157390	565074	420417	343128	1065333	350443	559041	1308789	308325	1295345	486133	155190	106901	464610	770983	1723924	1464364
2220	394540	1866370	1024511	700927	308366	976279	327350	603766	488862	264555	1031431	499399	1361184	1813183	888385	215913	563054	658386	1057226	424866	1018260	260000	849433	321755	1971324	1284304	636085	181058	688890	736549	830626	397120	476129	587457	489149	832496	1291319	289873	747822	1305295	334038	1352777	453800	147524	570547	258932	308298	867135	1041517
2225	962945	2325166	847577	948969	584809	917715	252900	610740	332646	260000	901814	260000	1008502	2094813	1053364	551016	508707	631554	740930	1049119	836317	166217	915749	683294	2219461	2419748	737341	238522	513006	694144	457117	302975	727992	622724	470219	881069	1100641	349365	470615	1152627	286474	1313115	524921	121041	246403	370165	260000	260000	1278367
2230	703111	2185027	570042	690227	342950	976156	595045	470779	339565	183963	941790	260000	1151835	2047426	317578	319230	478995	757608	564228	606591	819175	182175	922915	1552531	1948259	3548518	750102	170995	703248	725958	391865	330885	763259	494103	398389	260000	1713852	343032	611382	1105363	280551	1343755	436604	249330	260000	345107	494240	898580	1112201
2235	384481	2080919	533874	844465	1407724	1090855	400341	575842	331677	260000	1124689	260000	1170860	1846908	877930	380769	1208202	664773	779773	820362	917210	201023	1020321	645912	1635471	1891537	922887	212542	1347672	929015	445147	399235	320554	602388	507629	181548	621645	319120	545707	1309676	397297	1261252	523774	167183	127309	368145	301364	1205909	911832
2240	587184	2889312	849365	963286	258673	1043168	472225	365988	260000	97092	957717	419298	1121031	1770232	950470	419871	759669	703766	892820	713375	1131622	135556	948464	627023	2178244	1492834	900886	247850	613429	810413	485177	463136	366016	674846	515244	1259259	2145611	342759	629711	1202415	319230	1123870	528183	178938	260000	285560	610604	360160	1068963
2245	1397229	2403643	1398280	963504	281397	1154742	511791	185027	263764	116227	768540	274505	1324402	1979145	1077398	599849	875119	709976	838978	933970	887784	139061	1181588	325344	2466274	2627868	480988	220417	553227	681301	371024	365579	587006	573304	571925	575214	568390	307383	1084318	1439988	365865	1308857	531909	192316	348164	701364	362549	990951	1000259
2250	656189	2358099	784318	815353	518097	846021	504831	260000	440316	111983	1034666	260000	1302715	1821249	968513	567449	1088330	722532	753623	3548518	772962	195435	1068240	753650	1838255	2525166	937955	203289	774395	613934	350539	603766	1052708	727227	548969	260000	570328	321086	790691	1639415	339675	1333819	532618	260000	294103	401842	547768	1308993	997461
2255	598143	2048477	499904	857827	436931	1008420	284017	726272	331404	325767	787852	400081	1080428	2043414	932277	381138	437627	800341	853637	314958	767285	218766	1180387	408762	2925657	1718042	888794	217504	741845	649747	414030	467421	684891	758809	490227	197106	2073699	300354	677930	1507315	340821	1351234	526627	184001	243482	257854	332714	1664882	653050
2260	603753	2754018	875296	892493	250375	1283376	628961	318820	436754	449679	1053077	238433	1532332	2259464	590104	385314	453882	811464	757717	1400736	847236	205862	1088453	481670	2227432	1003698	911887	245865	1169305	713238	359014	343933	537013	726954	512542	248532	596874	330230	712446	1490050	289913	1377302	476634	185762	132468	412528	1104940	278968	832537
2265	471557	2215763	594827	832987	422533	1121277	648955	387653	301733	1910959	1049679	428483	1199112	2165442	532687	360079	615517	740043	973399	1099017	1807042	183157	949747	523583	1904298	3037995	1026859	225057	1104899	999672	490596	377453	941776	632154	511396	579636	536781	312324	628401	1645065	371188	1202906	542391	231679	260000	282612	321877	785669	963845
2270	585027	2591182	575965	985751	1264610	1744724	709198	297229	416350	260000	1008243	260000	874859	1728824	1097420	471816	693476	881165	762017	427664	1645011	232496	1211546	461471	2094062	2478708	683171	248914	878463	917551	421932	402811	420908	803466	601842	415804	1440029	307615	626231	1287989	371352	1425153	512856	164857	260000	212897	533956	586133	1394704
2275	698648	2011559	746908	1223515	631554	974900	598457	753268	321263	456052	1164268	620499	1035853	2187374	560488	449174	593953	863668	972253	1534570	840411	260000	954114	691879	1761839	1548900	1401692	222587	529357	822915	438951	404176	909417	616855	530981	957676	3548518	322014	798621	1237327	397188	1418929	567721	260000	315354	326941	310099	1109921	2207355
2280	423160	2576292	850893	1121072	486485	538050	454660	2812159	432359	260000	1213374	582148	1032482	1839019	307601	340180	478285	745366	797665	383949	1615408	208256	1016118	1093257	1705527	3548518	991961	251808	833096	1024020	438187	438719	728756	586174	598607	391265	2159437	333069	826108	1289340	316091	1629452	678285	189452	472348	433533	1693011	1112910	2174068
2285	886720	2736412	590691	1079486	333069	550757	570669	1166848	328742	500204	1490828	399699	2243550	2056148	1931581	488862	800996	849528	896273	1029793	1182953	247836	1120171	414262	1753786	1740600	698157	254155	953637	823474	588317	407315	546417	674846	579691	389188	3548518	329166	821331	1388726	384413	1502128	651043	167709	370356	560543	653391	260079	1434488
2290	527268	2838923	623652	1201364	516404	725576	332427	260000	378121	282380	953500	432960	895400	1877862	444247	478517	461239	938160	1030407	339060	515749	968677	982857	805813	1657936	1674723	1109758	264746	883157	676852	663272	445803	1240343	489954	592343	468158	1034765	315231	575460	1364159	364446	1478326	558973	269960	233997	422014	334843	1474122	933041
2295	2083294	2363859	877002	1092848	309035	229302	317851	1316882	413757	158182	1091633	213252	994936	2145734	540644	460952	638856	1007874	940712	260000	772567	231650	972662	415763	2154264	2191619	1033656	268581	417851	907301	691305	302715	403248	628046	506223	972839	935635	313825	590869	1569577	342377	1427173	593025	377712	260000	530503	312351	1229152	1011163
2300	628906	2214138	1178749	873740	621204	645680	947563	702088	390555	542636	583976	349201	1197461	2177466	340453	406605	1089490	810631	783253	1231827	1096887	156993	1114739	359587	1748013	2192861	887129	272239	451016	829234	490487	340944	722887	620813	562603	500873	618929	342582	832605	1599535	329848	1526326	565538	260000	252777	576838	307533	813088	802988
2305	793585	2689490	893530	1070656	341394	563218	659164	869059	355411	144015	944479	548409	1129384	1932100	324935	561361	374846	793339	1035075	984293	1200927	260000	1108789	1196997	2226900	2289367	967762	323611	1084618	771748	457676	589586	643946	775842	573031	245789	2091251	286733	488890	1473153	334543	1571829	555848	307247	180483	520922	303889	1194049	1504271
2310	665319	2289817	638569	927528	1613988	530776	574573	805813	382694	205431	555384	268172	2243291	2210058	884386	354865	798894	847795	988876	211273	773577	351330	1468513	455056	1990650	2608802	684795	252599	621454	1070806	412174	324716	1122423	581670	486611	625440	835676	327719	840493	1024975	401746	1569304	756871	386720	228702	285232	638228	1773986	1239647
2315	994172	2730612	999508	1213320	359696	594649	612815	664787	270001	153559	1707110	260000	887689	2138937	1246103	516377	954769	1048245	967107	1575692	1397624	703193	1059055	852422	2761265	1900668	609894	322068	1625071	824784	404817	494554	328565	941490	544097	414248	1291360	313088	695059	1585450	447440	1522382	662781	260000	192930	454578	1073017	1588316	1706891
2320	680564	2181806	1204489	1530776	370233	916432	619598	2037149	466138	168718	1580305	260000	905104	1921836	1255192	402770	1054264	1006182	1079268	872021	2014193	260000	955547	809512	2340438	2734297	862071	326163	1014698	848969	535444	386201	868936	690773	555848	306482	632823	315981	1039415	1335607	418848	1471311	435730	259969	198894	598648	350470	745175	1729670
2325	914207	2196764	1088316	1282147	1066261	815517	761457	826381	349419	311150	734133	539019	941039	1979363	1403561	486638	570110	873658	966398	562249	980071	219953	1045584	1157567	2215940	1819147	892916	346117	422205	893748	391906	667667	951739	701391	580100	587648	1247017	365374	822669	1390009	260000	1472757	804694	300968	351207	588289	442131	1550197	1816773
2330	641353	2390636	730366	836781	343073	364978	376566	487798	351494	1567080	1325931	260000	1635089	2101705	340207	385382	895727	885491	983662	739197	1686460	243059	967640	727760	2094526	1774081	585205	269728	453514	1014152	535921	491237	642786	751726	615804	380169	2086624	319503	624198	1597160	414262	1524293	689381	490459	271939	583717	564091	1535744	1659669
2335	569441	2543277	835798	1090282	642663	1780701	870164	386406	249733	848123	1280919	379050	2138964	2345734	991005	779118	478572	984181	822109	629029	673194	443469	1212951	722983	2772580	2070105	1147304	327500	1009990	849801	741285	373194	386283	638487	674136	728811	560174	340384	681479	1628046	428947	1772416	489122	272116	239402	796110	573740	753323	835280
2340	666084	2708324	988508	1079623	472389	798566	868609	1479213	475829	260000	951669	389954	1738692	2079500	335648	405049	991510	978817	1013538	1564118	1215094	333287	1146812	635089	1964487	2835621	782025	313525	593257	744260	550238	430749	402019	979786	505704	480401	944847	372144	944752	1697611	440002	1490077	889722	276647	323433	323051	287975	902360	1708297
2345	1261375	2423992	919189	1375828	919844	879527	632086	269141	438255	180401	1551958	459342	688658	2259819	380947	369769	586324	831349	963122	441299	1165087	263108	1077685	426982	2453186	2031635	799440	311464	1113443	1052326	488753	536454	1153787	677944	662726	972416	1873140	304490	473959	1557594	260000	1747358	1164227	307861	301432	676825	777630	526695	2001787
2350	785369	2700790	906769	1159792	449174	1122846	887006	496287	319434	771693	1296546	516227	1129234	2236713	899426	306660	1155670	1149064	1093284	816800	1298443	278749	1053677	860324	2328742	1430121	829752	307096	813716	1012173	730094	613757	827023	625126	647836	1038064	1176456	356639	736426	1766043	414207	1507806	1006523	305622	312665	567271	618220	1610918	1376879
2355	647031	2563627	991374	1100368	898689	788944	965974	1399562	354142	523638	383623	602429	1657581	2011736	830544	428374	838419	895482	1023583	559669	1374532	446185	1120349	605622	2233533	2041844	840125	313811	817483	977685	540766	570151	1159669	836754	546649	632718	1734829	357267	636385	1541408	398689	1620403	1072798	292534	260000	486747	593926	633901	3548518
2360	899822	2493069	1145407	1036276	559601	602781	564091	1238910	404367	819775	1023802	646321	1369168	2355370	1392138	366534	661825	1080551	1108980	1066534	1139238	538009	1207533	586447	2122218	2527022	1204667	327309	1187088	983649	553282	852040	789313	700777	579950	590760	2554005	325726	810249	1269919	449829	1610467	351453	331404	330107	701651	644588	678927	892971
2365	1140985	2949023	840234	1303384	454988	2461730	877439	295195	343851	509348	796737	416364	722027	2483949	405568	314371	773713	946649	1031267	1559792	2292910	406687	1244028	448396	2169755	3425164	999904	383895	461034	1065797	826395	470629	776866	792302	603889	459574	1861197	360392	1123447	1969318	609062	1673918	596847	348641	366671	339825	815081	1595454	1758713
2370	871311	2511190	930598	981056	1073890	1274649	618984	361198	337286	260000	462180	411614	2494294	2226108	757226	517565	1189517	1295127	1223965	3548518	1658877	437450	1216063	977671	1700586	2151985	868445	333642	873904	849023	574846	647317	858018	655138	689245	1272621	1580223	307274	1234925	1676538	458277	1742991	518397	263805	365524	651207	830435	2158045	2189817
2375	1521263	2643537	1319107	1180578	1011559	502893	952968	554087	436645	260000	260000	440998	1102224	2293912	984536	512119	1066398	1038951	1053882	1024484	1069632	357745	1209485	1416814	2751766	1775719	1121986	404244	552149	893571	1058618	490951	626272	756407	504572	361484	677575	336808	652941	1546021	466657	1564118	964814	324907	258646	570847	481452	910413	1502292
2380	628729	2624006	905459	1435594	1577179	935075	754524	470151	455220	2596955	916896	425153	1154387	1979145	593830	468281	840534	1028538	1083922	1389995	3548518	587989	1110345	1047645	2585600	2586145	1080851	406086	813415	1082693	604176	500204	1390295	799426	672103	2317673	996574	359205	1345093	1609621	340958	1430339	482311	434379	289026	625207	807369	1273235	1108748
2385	1407915	2529315	1090336	1175050	789408	1146253	822505	729875	453418	260000	260000	352695	582871	2627432	1814152	570656	793489	1058168	1098020	886419	1037081	309908	1143837	692302	2785859	2614862	1182803	389668	1306127	1174013	700695	695850	1227514	740548	679841	1112569	3548518	357008	1423897	1809157	276415	1398280	1021113	355889	264132	861798	664159	553036	3548518
2390	780482	2609798	1047140	1152122	897625	1533137	652053	655902	347113	356680	563354	392834	1559901	2417237	1430667	617619	1076074	1117824	787129	438050	1573767	302361	1275719	944056	2304680	2217496	969782	356175	1078476	860174	853377	602169	832182	810631	636126	352477	1089149	327896	848000	1631499	585409	1666302	376033	524593	441435	660802	594895	1839729	1434556
2395	1001678	2631243	789381	1178217	844970	981779	862644	674177	405964	2022123	518261	642363	2097037	2280946	666056	415818	648409	1100231	917401	1456216	1135539	547345	1566097	919653	2343264	3025521	924634	347290	685082	937463	622191	592247	1006960	779677	641326	778952	1676934	349665	1018670	1371638	579568	1460051	260000	453022	402401	627255	759287	586747	1086174
2400	727555	2333341	924006	827500	1741872	914057	608570	1143523	507970	406168	1498771	410945	1486323	2434119	1166220	314207	996642	985914	1263559	1031008	576770	501391	1373317	848983	2827036	1464664	1024225	377780	1311559	808052	801555	732823	961662	806332	628306	1021509	1760406	363955	959451	1472949	479759	1894622	980537	310836	478190	413566	583007	1067094	1116104
2405	848205	2902879	1288153	1046335	1072648	633424	805759	1072266	400245	549296	764367	437354	1460460	2485969	1180564	378094	979554	977998	832113	881984	1090732	546389	1090173	910740	2366479	1691619	1068540	402674	1241735	1043332	703916	480387	719407	866384	707615	663231	1982898	358673	975160	1581233	520908	1609908	489367	361020	392561	664064	844615	816159	1243155
2410	988903	2839933	899713	1296669	1452394	354865	981260	1507083	391333	905732	1275774	584577	1530817	2642581	1077930	338692	1019284	1143687	1200900	756939	688385	584481	1216172	1018179	2236016	2071420	1286501	410590	823993	1026750	672253	539306	693134	674368	629261	797352	825849	371734	601623	1590677	388262	1670369	243633	385737	361348	908939	1118329	1756584	2139033
2415	1050156	2751466	1345912	1351726	915398	1673549	898976	1011750	537996	215203	1440780	260000	1832782	2299699	926422	385450	957362	976306	981670	1542650	730885	555547	1093530	730394	2630830	2445120	1005636	475078	1465742	860229	570055	686092	1783690	1008093	866384	855793	1098048	352354	1123269	1529288	352872	1628428	2200750	427937	387580	737614	589859	529807	1496901
2420	807711	2834419	1249678	1058891	696765	716978	598089	627282	340070	475162	296096	472376	1062399	2299071	1278995	471939	860802	979977	848136	1470778	3536854	408338	1335662	864883	2311382	2703976	712474	450238	725699	1197911	639483	575255	835744	959478	920144	1011860	1775664	349692	1326395	1792670	606687	1645748	2843400	453527	239606	626886	1037887	711600	3548518
2425	867844	2843891	959710	1503125	1837736	1276838	909321	1477998	355206	961935	916595	583731	1558522	2455738	589831	538610	1079486	1058045	787416	1458045	1555110	410945	1232796	735826	2349023	1741380	766479	428183	1215326	894103	1132332	599658	792274	909553	788944	935785	1447194	290200	1167844	1488207	492820	1764760	372403	508980	273577	819230	760174	1203766	2597802
2430	1129766	2940598	1187552	1577193	1601337	1036058	815558	1093271	417947	512842	1999699	398935	1865578	2517223	533874	467244	1117141	1171789	1674641	1703902	1995932	601664	1272785	976825	2329629	2334119	939934	452381	1033328	1102169	870437	683567	973385	1147304	755697	2324020	2080209	330189	1106291	1497270	440562	1807110	275556	411600	266875	494008	832864	783007	1529315
2435	983894	2541814	1217210	1190678	1239456	571789	902770	1384877	352531	2070232	975910	408407	1844765	2297269	984154	497638	972962	989613	2148641	2097310	2320990	937341	1136440	1082093	2156339	2417114	1013757	485628	804722	1165756	826559	471434	1454837	957731	665975	1232127	1741571	364828	645393	1685232	382025	1781479	969132	359423	406005	550975	868527	894281	2585914
2440	966903	2768158	1022369	1663449	906892	2118520	954032	489395	582148	1041449	681479	656298	937276	2552080	738323	647959	970601	1445297	1280598	1562126	1836535	324293	1264309	1354824	2041872	2780468	976306	436808	1245393	1327391	652831	616732	1717878	1129943	723324	1352968	1586952	371625	1324061	1946403	346922	2069536	300682	459724	376306	952913	1141763	706237	1290132
2445	989436	2925889	1358372	1379199	1457349	2072730	1179240	1031117	453555	366439	1768376	297802	1473385	2468035	619721	343646	862521	1106223	814494	552326	3084030	419216	1001992	942295	2857799	1911777	1203015	528647	837095	1267244	698648	554960	1159014	1121577	813798	491824	2027650	385382	934106	1961347	448041	1731731	1549474	964241	354360	857840	777944	794526	3548518
2450	1205581	2695945	1371051	1257431	550361	931868	683485	540330	383826	365415	833205	353828	3548518	2702073	1343223	460215	925317	1085423	914903	1030571	958236	491155	1174805	1040944	2505581	1771979	787457	485314	1227487	906100	835525	673153	895673	1015681	602210	1121645	1868144	343032	983976	1501282	451098	1671720	1076675	794581	414739	491319	844451	1877602	1509171
2455	901869	3159887	1644069	1597788	1102316	525685	981970	672130	342937	701473	1060720	590841	1699180	2541871	1031240	492820	999344	1057895	534365	986310	1159437	323638	1177589	767476	2718001	2371379	702879	518424	1346089	1311614	688480	860133	863313	1287020	1144397	1320881	1308570	343783	1026204	1904899	489545	1763804	1540903	537996	486856	757840	776415	1563681	1504148
2460	1031513	4246720	1176402	1383157	1028892	333683	1290718	862945	520567	380796	303493	560433	2219011	2449569	1127159	448873	1004053	1275037	679786	767380	3548518	514821	1127159	1044096	2388644	2632973	1017715	453391	1431240	1038924	787675	939674	826504	975078	655152	869619	1823460	364337	951221	2486119	471980	1622641	342350	405882	269987	885027	806441	1340493	1829138
2465	1343823	2612628	984440	1556967	1175610	605445	976197	1079322	435908	878422	390541	664623	1000381	2707260	1219816	440562	1084672	1090978	802483	667844	1075678	498198	1155656	850907	2778407	1989845	999126	510508	1299672	1378926	836808	641858	1124621	806182	1138801	1068376	1387798	330831	780210	1663477	584727	1883867	414589	412883	345380	652122	1072102	1572512	2289708
2470	999876	3280850	1396806	1447358	683117	325276	981370	1462399	426818	500218	631390	674805	2342185	3152463	566425	435130	1110754	1148546	992889	1501227	1051698	331185	1222601	1154687	3124702	2348947	788521	519134	1201405	1366916	869619	697256	913620	955356	1196833	1347795	1695058	334557	1007478	1996587	348751	1927800	1643755	766452	408707	993339	733028	1331144	1079486
2475	1138583	2959955	1160979	1868363	678899	830244	1098935	549597	246540	385314	686747	786447	1529886	2523160	1179745	454346	905827	1165701	1694253	935198	3548518	493066	1702224	1411177	3277084	2287101	992998	535157	1298580	1532454	707165	619489	1151712	1093639	481752	598621	1369878	357636	773768	1744929	517933	1864992	1213948	586965	535280	1481001	941749	1271338	1774177
2480	1224771	3053631	1110931	1096969	1669523	1358905	872512	864255	517878	1572648	1701910	755738	3196027	2281983	894977	549296	989886	1317769	1400982	1506619	1477125	482107	1400586	1180523	2297392	2401951	957608	566247	1170055	1301514	775051	977111	903384	1087648	853937	890118	2063709	399085	1009253	1847890	354251	1948928	993653	418766	369837	795632	794567	1889053	2109962
2485	1627473	2665947	1615408	1517482	1057417	520854	762754	1122000	418534	632332	980960	311082	1646335	2574545	1155766	510645	1193066	1347986	458645	1288944	1336481	457649	1255656	987907	3078175	2444710	1082407	544779	1410331	1294786	819775	806782	1158195	1086242	543360	791101	1931117	347290	946294	1632359	461293	1651999	1194745	483813	355875	754142	1143550	1311382	1811245
2490	1510890	3145515	1655984	1614917	1676320	3548518	896888	1986583	436358	735471	2284317	479295	1049829	2550170	1420785	668895	1061593	1028578	1064705	1534300	2315121	562330	1326627	1235102	2285327	1980868	1018233	565429	1516404	1028469	741271	679022	1156462	1107301	661430	1111409	2196928	351589	974027	1811791	527186	1877220	2701350	483936	414221	814221	1052586	1483867	3548518
2495	991647	2381533	1167844	1657239	943305	735990	982134	788658	646540	769468	2899289	502006	2108283	2661088	718629	598443	1073017	1305977	1228524	1113306	1986474	696424	1147358	1340998	3005567	1885382	1233232	567571	969878	1290732	855356	617401	782407	1021413	1800436	658632	1290077	345598	1396328	2002497	412310	2132304	1486583	583130	468022	1010877	820594	1401214	2127323
2500	1057212	3021945	1303466	1543933	1216500	1230871	959846	803261	445380	812651	1078136	565592	2180059	2675828	1330844	442704	1162999	1224784	782693	1057376	1490336	687716	1427992	923065	2920048	2261593	920267	608093	1320048	1190350	849856	765852	1606250	1117728	814712	857444	2096137	291387	917578	1950088	444001	2062221	1962194	447236	466152	739088	720922	1027473	1285164
2505	1085778	3055742	1154182	1646498	1222532	1146799	973822	926313	534939	1108038	2386733	975078	1475296	2834570	918711	468663	1090173	1342527	801787	1867230	1277384	949023	1089135	972839	3107819	2399221	1083007	574627	1051849	1151753	838009	1013907	1114644	912105	1214439	915135	2061238	365360	962945	2655042	447877	1845843	1120267	491688	346103	834515	693366	1546294	1651603
2510	1335566	3277011	1710181	1517865	1837299	1399276	762958	1204203	437273	681083	2243632	617660	2328264	2964964	1369891	426627	1071065	1155779	1262876	1567339	1649801	733260	1388316	1267940	3236972	2302374	1158181	537887	1178299	1122246	952681	740835	853418	1026054	589954	2326927	2039592	313061	1170478	1477725	565401	2374463	1080824	424866	297898	884345	948682	1511013	1944820
2515	1324088	2940657	1259587	1288071	1327937	1592233	1143005	1106537	462658	499904	1039224	691428	2056480	2482420	912419	429507	1332905	1095386	371884	1116705	918588	630353	1520990	1110945	2909553	2081124	1056175	619120	1691114	1293489	786911	740889	1262207	953063	1849842	1443332	1498634	362849	1250347	1887538	530175	2052353	892957	510631	309826	900381	1229616	2203971	1643782
2520	1129083	2855028	1778258	1168745	1080496	1318438	967735	1178776	365087	815749	624975	573044	1937881	2886542	1115517	436344	975037	1238583	1951057	1635716	1102811	674177	1215476	1046144	2506100	2202851	877466	593830	1259369	1283744	880469	782229	1236590	1142895	260000	1863640	1748914	379827	1295140	2221536	310522	2117769	331622	476675	419503	785341	1230817	1096232	1731417
2525	1269932	3118710	1206755	1436945	1242568	768731	1240220	1039129	470820	1565551	2027118	615763	1939033	2524866	823283	579295	1011518	1502033	1485109	1512828	2203097	812296	1500313	978790	2518588	1977616	1014071	607328	1244574	1425535	940248	678326	1330394	1098798	190978	810549	1939756	348041	804940	1719871	338610	1868308	1800136	790514	382680	1042063	868772	1028838	3548518
2530	1170642	2803384	1309594	1546881	1218656	1397188	1240643	1172430	431568	1203903	1338542	905431	2351630	2749351	1127268	439756	1119175	1159328	2128756	1680755	834106	555274	1395796	901446	2386446	2473467	966316	639033	1423542	1192602	856639	900190	881888	1181288	984754	1448423	1671707	370438	1064446	1954933	473031	1923733	1571939	609430	290964	1059000	989668	1364637	2452926
2535	1107533	3236711	1517196	1477562	2329302	1082884	1302633	1379936	597447	493721	1075815	622696	1802142	2858427	1591141	432700	1086146	1698348	1172048	1857895	1539893	635908	1318643	932755	2366493	2228169	961716	627487	1083690	1253541	813456	769182	1268513	928265	486283	822860	1807983	421154	1137600	1988849	523856	2292711	693926	641094	316172	984277	985423	1753227	1643851
2540	1033246	2772880	1409253	1644424	1648627	1150716	1083813	1013306	323911	934584	1803466	734652	1916472	3073794	790650	499781	1026654	1372921	2150131	1349788	2010030	1030312	1360228	1312828	2549282	2309389	1043100	600573	1065661	1434652	850880	860365	1143673	1036276	1499699	1204039	1883662	381806	928947	1905295	419421	1999180	964255	755165	383362	758441	696396	1439756	1887279
2545	1362590	3127899	1310686	1525617	2472553	660256	1153814	1568540	406933	2374136	1041380	596028	1442854	2829867	1290336	423065	1191223	1328333	1830844	1175433	1736467	525317	1304530	1261238	3548518	2014836	891469	633301	1283703	1343728	969373	1005322	1073727	1011778	609935	1322341	1369004	385601	1157444	1670628	374218	2241790	1612569	677726	391155	951712	967380	936972	1736795
2550	1843073	3599608	1081178	1677957	858441	716241	1130230	663695	503098	1197747	471516	558686	1642540	2791209	1582584	545379	1181547	1359341	1363832	1615149	2076565	615490	1249269	1059478	2616718	2765619	1104913	670178	1363654	1334966	906701	1021113	1502838	1278271	1159969	1339047	1871461	433437	878872	2113552	444875	2041885	1162057	702606	404517	811150	826913	2224620	2139565
2555	1247618	2672075	1056926	1880100	1678380	1300873	1036849	1499262	368909	1703984	738037	443673	1714480	2905990	1214466	693912	1256830	1284345	2575569	1787416	1182502	738965	1314016	1309730	3242049	2366657	985396	738446	1354264	1623924	1109799	863927	1129452	1288248	337818	1396437	1619380	357485	1245216	1658236	553446	2145870	2709498	784304	411109	874600	1006537	1203043	2043127
2560	1657239	2887170	1384509	1343673	2062494	1481288	1371147	1397897	426258	1488589	1069182	595714	1789354	2947140	1122792	488194	1194253	1361880	2425453	887743	1491319	866493	1314302	1133301	2704421	2579882	1191660	688699	1312283	1815626	941026	814425	1463013	982966	1062863	921290	1727664	366561	1052586	2093175	527091	1803561	2253186	461512	515722	760160	1018847	1821099	1951958
2565	1671147	3077811	1488589	1550552	1421577	2290868	1260188	1979609	506946	631881	1227440	519120	2870168	2065114	932659	558755	1401228	1327473	1106086	1973276	2082966	535566	1268813	1816636	2499030	2506414	1186924	812556	1325576	1297338	869455	900313	1288125	1194786	536222	1398143	2128019	360775	1053364	1981206	352013	2240329	1659000	568704	449651	1043237	1085764	1051344	2198853
2570	1607683	2816050	1429875	1450279	1044096	1246908	1199835	1042186	379582	1649364	1333710	908284	2146648	2930694	1051385	439511	1132263	1406414	1775335	1113634	2237627	793530	1335594	995454	2579936	2316076	1263995	566234	1080209	1373563	908434	948191	1537559	1290432	702988	1896819	2113934	351808	1218424	1978954	478954	2050811	1024266	675542	487757	1120854	1266206	1031049	2631458
2575	1252203	3324413	1560297	1769591	1399030	2139920	1179077	1386242	631868	1482379	2427841	712296	1641148	2920676	1345038	541817	1521645	1575733	2028810	1182994	2243864	762358	1237218	979991	2932208	2540316	1167121	584222	1467912	1143851	1123897	867817	1334338	1166916	1133929	1161102	2030516	377275	1068963	2073808	609785	2018069	1217933	687457	365360	1535662	1104244	1270001	2173685
2580	1408761	2746730	1770424	1452654	1417646	892861	1312132	1473194	658332	1189040	2304808	527064	1169878	2857922	1532782	435730	1082147	1627241	915272	1722969	2021959	767585	1287552	1541312	3548518	2676341	1232195	744615	1445830	1858536	884727	995509	1331950	1222969	986965	1071324	2147828	381329	1372621	2102360	506550	2140657	640412	624798	483239	749638	1046485	1310590	1952736
2585	1202333	2760588	1266302	1797406	1711477	886979	1136221	1372580	417687	1211805	1380018	755656	1783731	3120991	1169482	530844	1156325	1396355	1584932	1178981	1590050	635785	1277029	1045366	3312241	2207956	1147195	639183	1387770	1552667	1045966	918765	1755670	1089204	2004953	1662917	1911996	391579	1346962	2383444	578149	2409266	652354	667749	349201	1047222	1017114	1533874	2199890
2590	1529643	2499248	1394690	1698948	1747495	1425876	1425439	1239251	570506	1415435	1317715	424402	2322164	2735743	1627841	507151	1332741	1312624	558618	1395441	1736658	652163	1362153	1362535	2590745	2637859	1170369	727432	1301773	1430953	1084017	1103302	1474231	1220676	603643	1514616	2344956	427036	1575146	2362207	554851	2144028	688057	779568	381656	885696	1090391	1829861	1857144
2595	1155465	2934884	1501268	1496587	1240575	2363463	1153650	1542622	392575	1089477	2305445	446840	1828797	2636863	1225398	771161	1265974	1476483	1054947	1594458	1780133	712597	1288835	1356120	3548518	2441448	1278299	756830	1461907	1442540	944943	950456	1374095	1358604	1038760	1055070	1614876	394840	1188330	2206127	549228	1954155	1100477	883594	518179	908175	1034324	1726558	1957512
2600	1189231	3235751	1802606	1611068	1151726	1390364	1569100	1257553	466725	476606	1086388	502415	2124497	2833723	1289913	745816	1229602	1398566	733997	2065974	1868986	842868	1508693	1164473	3303807	2625112	1195495	778326	1712938	1376429	1131895	1033533	1327023	1226176	422928	1355138	2909921	347836	1412637	1992752	378040	2112733	606291	700955	458400	959805	998007	1605281	2061443
2605	1459628	3548518	1627022	1812419	2674422	2402469	1595864	1100654	351112	1769168	2612610	407915	1994321	3046812	1085491	663450	1259819	1545311	1316090	1362631	1907683	1070642	1295768	1269032	2741871	2431949	962835	759328	1540302	1518356	989053	966903	1425535	1174764	1566029	1535907	1880346	416855	1284468	2216268	433669	2235279	971147	797802	351439	909307	939169	1197652	2222300
2610	1955684	3097770	1447003	1865879	1721863	1507669	1205254	940330	395264	1137846	1140057	540384	2880919	3573317	1246157	430285	1620294	1573972	2424607	1665278	1550757	875938	1302470	1173658	2742062	2740630	1123665	722382	1472580	1572266	1087730	1116527	1154646	1216377	512692	1530858	1794226	412692	1132850	1960256	445202	2074695	1590309	811532	382448	1091319	1059710	1480469	2055533
2615	1488917	3640676	1475460	1625098	1646075	1341135	1185423	950293	521099	370110	1515886	938419	1969700	3015107	1356557	454920	1387074	1377862	1029002	1327077	1046417	1125180	1183649	1557908	2944328	2561566	1346103	758809	1542581	1496423	1173263	1050948	1646089	1217250	349215	1658277	2047208	371639	1280824	2450019	531226	2165647	855670	609266	449665	1034215	1249474	2129452	1855015
2620	1306919	3317888	1630353	1787088	1976743	2427896	1493216	1977220	569346	732482	815831	699153	2224211	3318601	1164596	460065	1085450	1390732	1807342	1625125	870178	894458	1275665	1196574	3548518	2473194	1111859	776415	1534256	1439442	1114248	992425	1597488	1320826	625262	1438774	1585478	387211	1440002	2059641	522341	2163163	468349	817783	289108	921986	1238078	1254073	2434597
2625	1304721	2840230	1601241	1617673	1137327	1141872	1339238	1400668	566534	685287	1714193	496888	2158877	2917209	1049556	699099	1471243	1614207	1040725	2289176	2346594	772812	1263804	1251985	2657908	2586010	1193967	1070656	1820144	1499276	1406318	1040698	1685587	1106782	565975	1239483	1981861	400695	1134747	2148655	707997	2132454	995809	733806	486201	1127528	1203452	1289558	2440561
2630	1575978	3535895	1562358	1952312	1466111	1623583	1436986	1132646	425931	959642	1317537	617046	1747481	3060406	1176675	529780	1380414	1500436	1720212	1468786	1648723	918643	1867312	1151739	3548518	2868349	1203261	823952	1774463	1534884	1017906	1092520	1295618	1182284	1152012	1870819	2483335	411791	1672116	2358140	525535	2110658	2403739	886597	478203	1030967	1086911	1844738	2061839
2635	1242868	3145171	1648778	1835989	1508925	2354441	1541803	1210481	498443	562835	1144642	767408	2124279	3502503	1141148	571079	1403343	1412924	1891892	1719612	3548518	923024	1342349	1356871	2628783	2584890	1072184	657131	1568185	1575241	879650	1017810	1465060	1301705	426136	1151221	2304762	419830	1366534	2343741	479909	2195072	800313	861143	419298	1051248	1302647	1412010	1627527
2640	1350456	3231529	1611982	1690937	1617087	1269332	1220908	1547631	396642	608611	1945379	543946	2693325	3128283	1400777	576552	1605172	1515613	3548518	1971174	2062330	685150	1282161	1456721	3548518	2316322	1157895	817196	1462289	1565210	1151971	1119816	1657226	1352490	1202060	1340480	2143045	262044	1321017	1746921	446253	2266302	920294	853950	327268	1062562	1424743	1626163	1877343
2645	1867803	2797627	1489627	1453227	1678558	1809826	1301514	1722491	425330	669195	1340562	783430	2307574	3159286	1191892	422942	1600081	1727582	846621	1749842	1508174	914780	1331636	1662262	2773453	2676633	1151275	862631	1564473	1535430	942199	1055465	1392206	1351712	2042349	1478572	2098511	410659	1348000	1826258	413361	2217469	635962	905418	532141	1090050	1214466	1055097	2208925
2650	1586255	3639717	1478531	1532686	1658918	1279786	1378763	1591264	467326	1425098	1089504	727855	2860133	3565640	1166179	595223	1432741	1422833	2075664	1346444	1789176	745843	1297843	1214111	3674452	2694764	1257649	831308	1373426	1670151	1086815	928401	1719557	1573085	1284167	1093093	2448900	375842	1309375	1874259	464869	2445952	1319434	832127	398594	1090377	1543851	2778585	2017469
2655	1351207	2960172	1807055	1730967	1484085	1117619	1477985	1331540	477876	909321	1542172	827105	2121631	3021208	1546662	845994	1411573	1490677	1098225	1441121	1879677	760734	1364787	1479336	3050115	2499016	1223024	646430	1307055	1515381	1188808	1058113	1435935	1293202	1103985	1607628	1983990	433355	1597502	2690350	290487	2082857	905186	881847	411068	1075446	1266589	1462480	3548518
2660	1717783	3281809	1558318	1757431	1513606	1339852	1386010	1640766	428046	843046	2324716	695891	2283103	3092972	1166425	468718	1236372	1605936	1316568	1758058	1497119	788658	1353568	1233601	3548518	2377733	1188494	1036153	1680987	1710372	963067	1255807	1681042	1218151	773467	1759000	2569400	410236	1259109	1699399	628169	2101323	634952	949597	566875	1108393	1414698	1774504	1948955
2665	2201036	3347825	1525412	1532059	1414180	1932946	1465579	1636017	450402	518493	1182598	1005445	2052326	2994649	1151221	529984	1437982	1807506	599303	1439470	1763354	888139	1859041	1315858	2923710	2704489	1140780	792274	1684672	1661648	1116595	1153323	1710112	1404967	1909225	1648177	1868636	377917	1265947	1747508	576320	2471720	928060	978749	450716	1523474	1585641	1910658	1944956
2670	1451207	3462778	1522983	1845502	1365306	1745543	1604175	1328456	407915	1765742	1202183	524730	3112132	2901923	1100818	624566	1543701	2050279	894226	1368881	1884904	703125	1356857	1645202	2813442	2672757	1307287	725617	1659369	1907410	1317592	1122887	1654537	1335266	431117	1292738	2451753	364419	1284413	2012105	582653	2404148	1047317	848068	465633	1220758	1469577	1799167	2281356
2675	1416145	3591740	1838773	2198470	1980864	1997570	1565729	1436535	391060	719871	795414	972007	1839049	3002892	1339784	507847	1527405	1468008	2317987	1638514	1635730	900832	1532031	1412105	2977520	2526818	1242759	780633	1559996	1570697	1209730	1198935	1598443	1337177	1821795	1612883	1708802	368295	1360884	2100832	456366	1961143	741121	980796	482939	1224661	1276279	1719270	2139388
2680	1750238	3134424	1760447	2090459	1731185	1378763	1499180	1312228	438787	925726	2050470	570151	2478408	3697481	1330639	716473	1700682	1494103	1673221	1579090	1750716	896696	1414753	1378162	3026190	2271379	1155766	875555	1397884	1865961	1002620	1055001	1579063	1508488	756885	1449597	2338392	448095	1451111	2230680	583744	2320690	937081	1022669	363886	1047959	1489708	1570628	2530148
2685	1636153	3301000	1687115	1577016	1370888	1490213	1467940	1601364	514262	1298962	1483007	614289	1947085	3465465	1303602	689954	1504680	1614002	1117960	1818342	1628005	904421	1466179	1494472	3941395	2694526	1336563	936672	1442759	1738501	1275282	971325	1823051	1445871	1173508	1343305	2848450	480933	1240643	3034248	616159	2130871	1632686	1124388	587348	1466657	1514125	1549856	2063613
2690	1440138	3144020	1456298	1715927	1425153	1594758	1283649	1862972	669318	1746225	2304476	473072	3149678	3330352	1637231	807779	1328319	1486829	1422450	2111477	1562358	1016432	1410686	1122696	2816499	2549298	1309676	857308	1707560	1670137	1139975	1268881	1791728	1545789	797747	1724743	2315722	407765	1308884	2361798	429752	2365578	1423242	1126490	451671	1164282	1572839	1813074	2357758
2695	1805649	3425740	1652927	2245284	1553841	1424375	1621427	1636631	376647	978695	1659696	570792	2695017	2823534	1305513	407656	1146403	1532181	1865128	1315190	1697379	854292	1652763	1454919	3548518	2627568	1180441	876797	1492397	1698116	1263299	1331526	1657922	1684167	564009	1637600	2333601	380387	1437136	2403384	596164	2352613	1147317	913634	477630	1076975	1400723	1626285	2605090
2700	1618329	3167432	1674586	2092779	1678831	1513074	1179418	1617332	459696	1275392	1584236	709894	2123433	3611890	1212760	506482	1713811	1774109	3548518	1645529	1629643	1127064	1473071	1524825	3548518	2690268	1405185	918984	1565988	1732755	1291264	1166780	1612637	1319311	1136153	1664691	2196764	398007	1639743	2310085	475706	2333232	1082243	1161102	381151	1317769	1596164	1662781	2221304
2705	1816022	3537238	1568213	2109375	1912160	1674668	1375760	2088071	545857	1117387	3548518	726245	2408734	3238822	1544246	658454	1511641	1482243	930435	1693489	1638596	922519	1312692	1566002	4002230	2674354	1272717	910590	1328374	1547959	1355738	1338064	1352490	1557635	1659246	1606236	2392233	433355	1569031	2045898	606742	2374695	1470519	1069496	470151	1174109	1776483	1668704	2160720
2710	1900927	3418447	1676961	2111218	1967858	1921317	1336194	1599071	456735	1445325	1868772	835102	2227609	3585791	1434229	742295	1574791	1742936	1254878	1625057	1838364	969154	1388330	1458563	2968963	2339988	1274327	858209	2281124	1783785	1310699	1514302	1531062	1337750	908761	1611900	2135853	367394	1511505	2416964	616050	2551671	894758	942295	455697	1298252	1863791	1666452	2469495
2715	1717960	3819918	1521727	2248163	1596901	1826572	1248396	1768144	501992	1265483	1092220	819898	2546935	3452031	1330093	665620	1513934	1775883	1388890	1303479	1679036	975514	1376579	1347481	3548518	2740070	1148696	1095959	1598593	1766752	1367558	1340057	1463504	1484058	743141	1841517	3548518	627186	1236877	2907423	528770	2327527	925808	1143892	450156	953022	1356366	1527596	2892779
2720	1831540	3272981	1695768	1890036	1764978	1522109	1488371	1423802	487143	1417087	1057772	962112	2459778	3417104	1198621	496151	1295386	1864036	2491783	1627350	1340029	901842	1509880	1475392	3548518	2612842	1247727	960338	1779349	2060570	1631185	1276033	1695632	1460624	789081	1968799	2440875	552012	1441749	2353991	713347	2315544	1111136	1021973	486733	1326135	1484399	1531949	2118793
2725	1620662	3636262	1667380	1665237	2167516	1706455	1587265	1972689	486611	1563395	1826326	699385	2530462	3152080	1315203	573549	1476825	1605240	1949283	1513606	2007096	958973	1365087	1319816	3548518	3204662	1343059	829179	1667653	1846048	1386692	1172485	1764214	1502538	789699	1566165	2320171	546526	1619748	2229233	337873	2387197	1654169	1032318	428374	1316773	1471747	1533642	2185491
2730	1931049	2927356	1613156	2249542	2171256	1994321	1879295	1576401	368540	1221645	2028169	1056953	1995509	3692107	1345475	584672	1616172	2009444	2301077	1887265	2002333	894062	1295222	1543701	3111587	2549828	1196205	914384	1743045	2016554	1127882	1092152	1349010	1563954	1506386	1667667	2255642	388999	1253568	1888698	392930	2506373	1305909	1231977	428852	1141558	1557717	1835484	2472116
2735	2219229	3285263	1823733	2033028	2147686	2270574	1878599	1690145	417906	1106796	1826736	989736	2743468	2960556	1524006	505459	1537573	1868417	1319830	2285450	2014821	776770	1294704	1504599	3973252	2506119	1215353	991892	1501460	1967789	1348832	1347440	1531977	1534857	665852	1692124	2461757	584741	1344588	2633328	732905	2517892	955697	1214562	524771	1175787	1614466	2072143	2349692
2740	1687811	3802838	1577562	1541640	2183935	1781874	1564964	1984427	474709	1109144	3548518	640548	2349746	3204325	1198907	700764	1885423	1992779	1742909	1734515	1705772	1133205	1442431	1614466	3808019	2782466	1450252	899740	1864145	1894908	1278613	1335757	1861006	1552026	458932	1921331	1982434	421059	1415217	2482434	492275	2431594	1553950	1066793	718151	1197624	1676306	1592998	2645980
2745	2326790	3684047	1483553	1941162	1923447	1834065	1495331	1808229	522451	984604	1600709	866684	2828592	3737781	1648505	728892	1604599	1811532	1590705	1999931	2543468	1136685	1572157	1566343	3142335	2529015	1392138	920007	1754755	1734993	1199330	1285478	1874341	1441954	1056557	1361361	2726667	442077	1396915	1735566	489231	2492001	1186187	1059805	362535	1148177	1749405	2264009	2618315
2750	2129820	3995321	1726668	2208529	1761293	2084850	1499126	2311627	556516	1379472	1453909	896997	2211627	4013744	1449665	786911	1698198	1818438	1448546	1953677	2077793	1114016	1463149	1302538	3548518	2853691	1385246	870383	1882721	2063886	1377944	1455315	1788849	1582802	3548518	1592465	2003111	435635	1656557	1718656	389872	2549514	639988	977480	509430	1196683	1718629	1806864	2712391
2755	2046007	2587488	1362535	1940711	1796956	2004298	1443523	1394322	624225	856325	1758495	606168	2470478	3692683	1579240	583676	1777957	1824429	1450006	1779022	2174354	1445448	1380564	2023733	3110412	2925053	1347850	930667	1708679	1548341	1216268	1230571	1821918	1516486	914248	1829848	2775378	255902	1347822	2619229	449105	2367380	1718097	1141148	649733	1143332	1700313	1583389	2795249
2760	2832746	3490988	2276688	1954619	1861129	1659983	1594144	1775364	327350	1724470	1660556	708693	2448600	4070357	1398593	572239	2178626	1966971	2395768	1999944	1906987	1140289	1368240	1804517	4560105	2755806	1613306	957554	1880237	1618356	1410031	1329302	1925903	1374545	890992	1744042	2386105	430094	1461320	2708311	340794	2389108	919584	1177452	515081	1147659	1806400	2028210	2210522
2765	2388330	3532440	1803766	1739702	1950306	1924716	1909362	1621863	417674	1858195	2360897	819775	2799712	3958091	1438446	545939	1797556	1873726	1388780	1721249	2419680	1013074	1214207	1815067	3977474	3115042	1395714	929684	1341899	2456325	1501760	1307929	1716909	1616950	465456	1768745	2170888	394049	1431909	2535430	480906	2383376	1467066	1259027	496069	1317018	1787920	2051261	2573071
2770	1789381	4126970	2162862	1642186	1741626	2043878	1989899	1812787	536631	1412337	2226190	1078654	2318287	3560459	1496983	628865	1901869	1963094	2257485	1654960	2703820	938009	1368759	2023515	3775395	2853855	1107560	1140862	2235252	2107874	1221959	1385696	1847617	1501200	1364760	1710194	2255069	689559	1417796	2689449	561198	2573713	1312173	1184427	502620	1210617	1812555	2172703	1939865
2775	1802292	4128505	1911859	2177671	1743468	2556399	1777616	1353732	534338	1307956	1926463	942786	2148327	3540500	1413825	693407	1826149	1808816	2539895	1816595	2818274	1082352	1589040	2007205	4987675	3100840	1658945	1037614	1772648	1778817	1506182	1511027	2017209	1613006	1189709	1706905	2565838	457704	1632509	1800941	515681	2621686	1251494	1160925	594690	1210290	2184604	2190186	2382147
2780	1609962	4430951	1433164	1855970	1836426	2458590	1505022	1666643	626818	1670847	2324538	972990	2561661	3764264	1796628	603057	1512542	1987825	1370123	1848368	1832209	896628	1424197	1529425	2755929	3038854	1588030	981192	1341066	1960187	1398498	1492465	1887975	1757826	2359914	1901364	2677288	492043	1711054	2513169	555479	2215189	1245598	1286720	391920	1350716	1788398	1744560	2453295
2785	1804380	3924123	1786733	2174286	1963558	1822846	1771939	1482038	528660	786883	2117182	1034843	2303275	3681744	1450306	683158	1716036	1843892	1538023	2098716	2116390	1010167	1372498	1561443	4572579	2700713	1509239	976620	2117864	1792110	1373645	1685587	1917087	1510740	2334911	1604448	2353159	593353	1657376	2539155	542609	2600299	1357908	1216077	430994	1301255	2191960	1849924	2733519
2790	2569782	4295464	2031854	2194144	2376401	2418301	1596669	1996382	556162	2075801	2664009	954988	2346703	3516512	1379418	526245	1838910	1719461	1455847	1954414	2533614	979554	1379773	1899972	4074003	3124253	1194472	970806	1797515	1715954	1358045	1560692	1714685	1619311	2130011	1762057	2456530	519434	1517960	2618465	597911	2408979	1099139	1225508	542759	1371174	1750074	1615353	2744328
2795	1706987	3492715	1901186	2275337	2113333	2281587	1488603	1832659	433901	1202852	1713349	795059	2427227	3543187	1339743	642145	1852299	1741312	1561730	1933819	2128524	1133164	1443127	2106345	3240741	3062651	1575733	1055083	1722655	1939401	1311655	1443755	1844519	1579882	746990	1980960	2501992	486419	1765892	2419366	591155	2495427	1605472	1508557	542172	1266848	2298116	1990254	2304476
2800	2701446	3677714	1902387	1143810	2079117	2144410	1640029	1686105	505991	1421113	2038460	878817	2772962	4007795	1598675	656339	1907574	1857308	1903698	1765674	1804571	922191	1397474	1925971	4068822	3620142	2213279	1011505	1842950	1823528	1385382	1627869	1826122	1614876	1114289	1689613	2820655	371011	1796164	2509416	674477	2308529	1036877	1175378	461375	1352203	2081274	1777807	2830202
2805	1767366	3401367	1836590	1061389	2183867	2478230	1738132	1829738	516705	1634761	1290091	857403	3170695	3614001	1378599	521209	1918206	2100408	2101173	2054005	2349733	1451753	1459710	1491988	3652574	3582528	1921372	995345	1448150	2050893	1150593	1513825	2352401	1641831	1850961	1693325	2366411	659956	1795427	2468444	609799	2582311	1396751	1296642	476033	1407178	2359327	1752736	2698579
2810	2508447	3168008	2247413	3496554	2286242	2488630	1599385	1614671	360188	1468390	1808775	1077043	2359396	3663897	1083280	487661	1670424	1999358	1459191	1847945	1663272	1398771	1423201	1656612	4266678	3120799	1498771	1013129	1842486	1903493	1566602	1347467	1842104	1853773	862644	1688767	2832058	645052	1584973	2396328	734775	2548709	1748382	1202128	567981	1787306	2212869	2347358	2899262
2815	2314753	3908195	2011668	1270192	2480318	2009976	1729643	1724225	654537	1362603	2580892	744656	2219625	3625707	1347126	580919	2171556	2438705	2224347	1996710	2042117	1100777	1524839	1592820	3828170	3118496	1474272	945475	1969605	1799317	1413675	1466002	2085900	1681779	2409826	1865578	2961324	643851	1941940	2622505	555998	2874873	1776128	1389463	537232	1214234	2036562	2437613	2767994
2820	2431513	3819918	1568417	3548518	2138350	1505281	1591237	2091674	539702	1374313	1664405	656626	2841448	4343057	1872935	728087	2218656	2172416	1636631	1644847	2087102	1123692	1288084	1982570	3651615	3321150	1640288	1161320	1927814	2156120	1508557	1833765	1879022	1634993	761007	1919543	2676742	484645	1849910	2874886	658441	2799929	1393039	1298471	471393	1404721	2457226	1883717	3548518
2825	1762685	3486574	2574818	2614439	1976115	2204066	1614685	1890568	592438	1585955	3548518	782093	2836098	4019118	1438869	571871	1653322	1859246	2017783	2009444	2072675	921591	1507315	1764992	3172038	3248993	1418083	988262	1891455	2400941	1556516	1628742	2281205	1551439	2272361	1815490	1981287	712392	1621386	2501227	562058	2409867	1363654	1351384	519653	1395018	2343537	2442513	2580550
2830	1752408	4112193	1783894	1915858	1921959	1953445	1598812	1990432	549283	1606509	1552736	770287	2514370	3516704	1500941	744001	1706578	2152176	2221167	1766411	2445611	1149938	1263272	1953322	4196056	3218480	1752858	912310	1761866	1741926	1268800	1624702	1858836	1800395	982107	2049255	2688357	594731	1581997	3322302	417646	2483430	1780250	1558154	473699	1721399	2171311	1958891	3548518
2835	1777616	3554702	2004175	1456434	1624375	2127896	2024743	1776811	359969	1414971	3548518	650020	3011463	4267062	1598088	677180	1918929	2091346	1894485	2177507	2100531	1269700	1403125	1922396	4480079	3090285	1536440	1187388	1933546	1969263	1551480	1393230	1906550	1767585	565783	1546116	2797627	436303	1648627	2787770	526122	2864664	1645529	1283076	470683	1648177	2242909	2253704	2762057
2840	1971297	3714369	1914166	3548518	1924484	2107683	1842418	2153090	464569	1232536	2316813	960174	2762507	3412690	1592684	671761	2129520	1934856	2390800	2263504	3060446	1144874	1504653	1637409	4246528	3263578	1494485	958823	2046962	2261498	1299672	1277084	2071297	1536276	1915544	1730967	2227022	479623	1853391	3063610	791292	2948245	1257021	1298580	366998	1676702	2336480	1677753	2915735
2845	2134201	4218318	1895823	1721672	1999003	2620376	1603875	1715408	523925	1335020	1902224	891046	2535198	3753710	1603302	638678	1994008	2032413	2121781	1906891	2220485	1175869	1451180	1714630	3653150	2883212	1840534	979472	1987142	2442035	1609730	1419844	2219557	1760570	1354756	1920553	2399371	651275	1641872	2992233	471570	2897801	1797774	1363313	475747	1505445	2410795	1739197	2898948
2850	2408447	3863097	1823842	1789613	2033956	2273126	1565306	2216077	504203	1334393	2564964	684481	3052672	4573730	1576361	764664	2105185	2066984	2562385	1751234	2064637	1010140	1768813	1406073	4151534	3206198	2070928	1048273	2587989	2265073	1449351	1553159	2235866	1688275	1312455	1956939	2710276	470751	1517305	2126531	582216	2691455	1742540	1554401	663832	1558918	2148341	2027609	2869154
2855	2101118	4079568	1742568	2351848	1940711	2504025	1693544	2009048	491892	1440916	2636685	783594	2710030	4583326	1365033	606728	1764623	1908297	2395577	2146171	2420744	1293557	1421727	1602606	4991897	3789596	1573372	1051944	1939893	2625712	1270724	1674941	1913579	1826108	1428578	1780755	2650265	688781	1757294	2738282	708448	2585354	1761116	1401323	448396	1491346	2267325	1664337	2790977
2860	2361675	4005300	1927691	2385985	2051494	2031212	1617332	1789790	545339	1434406	2247631	857444	2639619	4086669	1379800	743482	2268076	1943864	1975050	1718479	2093257	1149556	1480414	1680414	4250942	3194875	1753322	1042977	1823720	1846157	1701187	1615340	1951180	1620035	1643318	2079104	3046722	574082	2129383	2418479	607055	2566684	1295304	1751712	717346	1482475	2513592	1994908	2411614
2865	2181083	3620910	2103711	2289708	2112419	2330857	1675282	2479540	571884	1156216	2570519	835280	3211763	4406195	1591783	574122	2058727	2196396	1941926	2186569	2030803	1356939	1337054	1687224	3416528	3467000	1544028	1040684	2178612	2095823	2091783	1570151	2159614	1888425	1751289	1957130	2922941	377753	1957676	2540329	720048	2789654	1680100	1360652	453282	1484754	2405417	1928415	2753936
2870	2508706	3959626	2187525	3548518	2164295	2353800	1579077	2096218	457799	1698252	2029042	893162	3279035	4263992	1588630	558877	2186542	2115380	1256421	2195468	1996000	1356625	1499235	1636945	4152301	3427083	1490841	1250675	1932277	2256612	1823269	1723774	2234597	1866711	1390561	1994144	2481233	499099	1836726	2594908	792070	3179331	1841489	1219052	664187	1210003	2480864	2310508	2715080
2875	2391059	3561802	2370355	1153732	2205431	2093762	1753773	1881656	655820	1776579	2428810	905923	2524183	4046177	1461880	679841	2557934	2000054	1769263	2081915	2352080	1130448	1530475	2251180	4262840	3082609	2065087	1103466	2111477	2260624	1965360	1518492	2213593	1630011	1186897	2009676	2679131	609335	1652203	2700722	627541	2677097	1635948	1449692	630407	1574095	2819215	1960092	2873644
2880	2694867	3813968	2407874	3121758	2278667	2234542	1788357	2007697	481329	1324020	2170505	950620	3085368	3798616	1758659	644124	1930039	2134515	1781847	1938760	2370724	1174436	1804462	1851603	4475665	3422861	2186597	1048518	2089121	2031704	1697051	1249105	2215872	1710822	1285791	2110549	2011300	449064	2048368	3161867	682734	2962780	1562112	1467271	659109	2080045	2523692	1816186	2631608
2885	1942977	3566408	2264664	2003179	2330134	2080851	1717960	2002647	553637	1309567	2203124	875651	2995085	4262648	1634543	529220	1966643	2082434	1695454	1832973	2532086	1488835	1520990	2105376	2947890	3340725	1629752	955820	1813402	2274955	1701419	1645543	1975023	1912528	1892684	2182407	2278694	682871	1499521	2513238	670970	2604298	1475473	1521031	541381	1455957	2521263	1989899	2819366
2890	2320990	4361672	1970505	1919120	2352244	2282693	1870205	1894062	474423	1505800	2880086	1205909	3042117	4188572	1686010	663818	2049938	2236576	1961661	1904216	2919720	1146785	1536262	1996683	3011411	3158221	2635757	1029234	2150907	2913824	1652367	1344260	2063026	1895236	1210331	2007546	2727514	462317	2207942	3161607	676470	2768881	1697829	1435348	520171	1278462	2562166	2830189	2822587
2895	2163859	4269365	1914998	1554264	2177370	2292643	1638555	1583048	589340	2158004	1808556	1126095	2944983	3678674	1419489	681752	1951453	2567338	2357717	1898279	2018547	1447549	1312760	2142377	3548518	3322110	1539483	1121604	1936017	2170041	1634024	1729165	2133819	1765879	1601659	1957949	2635266	434679	1911873	2832754	646594	2787074	1634201	1511259	704544	1775419	2437818	1934242	2687197
2900	2499944	3937365	2207929	3548518	2420348	2597378	1559778	2995058	508693	1854073	2328824	916336	2874095	4115647	1876265	858332	2278667	2221713	2393666	2422505	2528455	1341121	1735757	2207574	4255739	3328251	1677002	1057035	1625357	2318328	1654005	1565374	2007642	1739197	1791428	1934611	2199590	572526	1845406	2728892	693148	2532372	2103875	1558700	491974	1565074	2401923	2180469	2817400
2905	3317120	4186077	1851207	2221631	2199385	2151480	1521031	2045761	452408	1984618	1954660	962713	2834857	3990140	1633369	676456	2012323	2408966	2041380	2271775	2740316	1245256	1516309	1713019	3548518	3145939	1575473	1195550	2723637	2473112	1870546	1989545	2052968	1667189	1126954	1969318	2746280	557294	1794553	2852039	527500	2908979	1765401	1426504	550538	1971051	2838064	1936740	3548518
2910	2141885	4233286	2278066	1427500	2295959	2775555	1743441	2161006	647113	2297679	3548518	828265	2764869	4386045	1629206	842268	2511545	2377261	2074695	2390783	2348300	1457772	1533342	2400013	3785182	3440325	1679077	1126982	2250907	2064418	1580346	1670055	2366438	1785696	1791264	2022546	3061499	540275	1850238	2779513	461361	2895863	1387047	1526599	637777	1350702	2419570	2183594	3548518
2915	2166329	4595608	1764050	3548518	2176047	2139319	1599044	2317278	477575	1483580	2455097	859901	2791319	4074003	1978026	804053	2286788	2134215	1649815	2319570	3548518	1249378	1525781	1958768	4854491	3116385	1727077	1321263	2139620	1912978	1586965	1640179	2027677	1718970	1305622	1873754	2791373	330230	1833997	3384863	580032	2930707	1440097	1388426	527200	1642568	2892888	1905117	2891264
2920	2519830	4143090	2235484	3548518	2091360	2318642	1672348	2040316	647672	1988726	2707560	949392	2586105	4320604	1464091	822178	2392110	2234829	2215230	2481478	2303273	1443605	1606509	2159464	4394297	3421134	1457130	1141612	2158795	2268144	1490650	1800067	2299480	2219297	1131881	1936931	2559396	600245	2581246	2665402	860010	2760733	1598443	1860024	631731	2171024	2667475	2010890	3548518
2925	2385982	4260729	2159273	3548518	2597720	2604376	1928442	2299835	413579	1763572	2363244	1155697	3339510	4345552	1702933	689900	2280933	2269591	2091141	2011668	2784727	1700340	1660324	1851207	4030056	3341684	1725303	1100327	2076838	2332714	1774586	1852886	2257744	1959846	1727295	2113838	2729697	658086	1946771	3548518	676497	3050647	1872239	1786597	599549	1591414	2594895	2163053	3548518
2930	2556762	4576801	1979295	1749733	2206687	2195809	1888958	2144847	472758	1878844	2307737	1125917	3548518	4075155	2056830	720526	2189149	2625016	2733369	2159423	2974709	1325194	1587702	1953841	4031400	3409044	1842063	1134434	2153309	1980305	1857007	1829711	2319871	2054824	2571597	2305185	2996464	774928	2212064	2813442	623611	2709880	1660433	1726654	597857	1624852	2844915	2471010	3114712
2935	2910084	4135797	2182488	2796859	2337927	2181014	2062221	2083689	426272	1639319	2379131	714944	3338998	3833927	1606004	518083	2686610	2507724	2202865	2346130	2431690	1312760	1545297	2198894	3415185	3531289	1727036	1173727	2255970	3088750	2291796	1771338	2469714	1731349	1342581	2143810	2865783	582898	1803834	3019707	626108	3030410	1718438	1744519	647386	1560870	2979349	2553582	3548518
2940	2473126	4205844	2027746	2282547	2097501	2933113	1793079	2196710	829930	1410317	2250047	1140370	2895499	4145393	1261102	762522	2350729	2312528	2480168	2251084	2940070	1420758	1572580	1861115	4002614	3418255	1584263	1163149	1878954	2285122	1478858	1756339	2269523	1966466	1816513	2120007	2764978	572089	2377998	2376374	745871	2699862	1658782	1473399	594690	1542063	2825166	2136399	3258645
2945	2110044	3832008	2250088	2351634	2312637	2308461	1744997	2248300	526545	1652899	2752804	1103111	3102292	3645474	1455056	693421	2435566	2511545	2256434	1933614	2300013	1489490	1763627	2248068	4306211	3434376	1870997	1118206	2207233	2393926	1654305	1943127	2159000	1879786	1861006	2019775	2834556	762603	1889067	2859245	815845	2903001	1621277	1504298	689176	1509471	2869932	2505595	3548518
2950	2250907	4436133	2191237	1769823	2494772	2527828	1747495	2160706	436959	1642609	2208106	1157390	3019855	4940465	1685559	701269	2248191	2132686	2598866	2217155	2103561	1582270	1676647	2183962	4959848	3447425	1634106	1137532	2148464	2258427	1808120	1745952	2017646	1753582	1935211	2171392	2852026	519980	2016254	3548518	579350	3289293	1743933	1602551	524238	1498894	3018861	2311382	3548518
2955	2310453	4091083	2154278	2233997	2224825	2340971	2092916	2169796	574395	1756653	2089940	962330	3372198	5037379	1769728	745543	2302073	2303070	2097379	2204626	2287825	1346881	1627118	2252067	3478322	2879379	1726053	1143141	2286119	2098157	1713470	1901268	2322150	1941558	1751698	2411641	3402519	553268	2014070	3998967	486119	2898675	1809580	1547836	620704	1679336	2611818	1682079	2904903
2960	2547699	3941011	2444587	2625030	2743113	2492533	1852135	2296969	380974	2064241	2044506	991933	3573892	4023340	1704503	654292	2560392	2560952	2291605	2255438	2596450	1434133	1682270	2068595	4615182	3557388	1650661	1099194	1996833	2645898	1726258	1807328	2706250	2367626	1979882	1957662	2768649	562904	1920185	2105567	913688	3238630	2031458	1889285	562139	1806891	2572129	2081847	3183552
2965	2647235	3834503	2368076	2056489	2132195	2271160	1769182	2045570	522683	1927173	2644437	1460215	3070327	4507330	1870710	637791	2521358	2754064	2524020	2082898	2762985	1446348	1801691	2295659	4561832	3268759	1667066	1154251	2163490	2443741	1874723	1894021	2075787	1886951	1242773	2196382	3130844	433615	2210317	2751371	666111	2744765	1743851	1659669	653405	1580018	2937791	1770806	3427467
2970	2437217	4493321	2353909	3548518	2488166	2392097	1928619	2198607	540193	1708870	2275446	1044424	3083949	4238852	1988930	588740	2556557	2154633	2285969	2019543	2693161	1357335	1720799	2396082	3242468	3531289	1685314	1179254	1994117	2430230	2210604	1859887	2471747	1903097	1505349	2403561	2965346	660897	2029807	2942417	678708	2974900	1693257	1785327	528265	1648464	2723637	2012146	2927186
2975	2233041	4072276	2292929	2891469	2561852	2288139	1802101	2127282	648682	1941926	1995986	1192657	3065337	5502178	1698143	898048	3054496	2439620	2753363	1963709	2543223	1481342	1398280	2354400	4296232	2941173	1988780	1212460	1912160	3129626	2025849	2096014	2346635	2009757	2403507	2498798	3419791	473194	2417168	2597651	646976	2834024	2041803	2075241	677657	1630899	3093489	2174764	3037895
2980	2400941	4262072	2481683	1795359	2344205	2887620	1952285	2416977	572212	2311436	2957102	1206646	3213838	4218318	2094130	807724	3084208	2626094	2299712	2078162	2933497	1321236	1730503	1848409	5592375	3462202	1661975	1314999	2207164	2168131	1831308	1860324	2385136	2037463	1973672	2148041	2647194	509417	2227527	3548518	715449	3548518	1694362	1971638	710427	1780687	2830994	2182134	3548518
2985	3000473	4587931	2291865	2366410	2214930	2439865	1758768	2384590	536112	2022737	2232877	1310194	3600567	4294121	2193912	863982	2141298	2191947	2452001	2556161	2753390	1513552	1477712	1969946	5187066	3733751	2379076	1203834	2399262	2991551	1948641	1903234	2363531	2072457	1938460	2196928	2645884	475651	2324033	2490958	583976	3458556	1549528	1731758	717114	2454414	2815012	2581205	3188734
2990	2320362	4614415	2302688	2437859	2691250	2711532	2001023	2039592	547481	2241899	2364418	824757	3546449	4690218	1984836	692425	2722750	2648163	2603220	2179049	2584467	1887920	1484959	2119789	3815504	3973252	1858454	1178858	1966425	3055369	1902811	1814002	2469877	2115080	1459915	2233642	2911236	592998	2186078	2136672	753118	3222109	1554114	1762644	781574	2017359	3196409	2138514	3548518
2995	3738933	4149423	2161388	3548518	2453677	2772880	1845434	2056571	554237	1931240	2483567	1081410	2868632	4891145	2286706	625057	2903152	2515858	2966697	2181670	3109375	1553595	1666275	2078094	5281485	3535127	1708011	1208120	2399630	2831908	1988193	1942977	2222150	1848177	1484932	1957103	3273557	524389	2451330	3470646	679718	3049501	2217591	1725699	629670	1748041	2928988	2804803	3505381
3000	2447631	4337876	2311286	2254619	2775159	2560283	2047222	2602155	615681	2026122	2901268	1243632	3443971	4249598	1903316	711723	2617619	2641517	2890650	2294635	3548518	1483389	1675091	1941107	4954283	3690188	1640753	1274259	2366738	2439074	1841162	1983185	2784495	2127664	1431909	2279827	2421317	517182	2563285	2978595	656530	2756942	1983157	1826463	569127	1704790	2887631	2036139	2884413
3005	2894924	4633030	2278135	2845795	2528919	2102797	1778776	2243523	465702	1455411	3004858	1220581	3360965	4834916	2195700	863586	2804858	2215899	2421454	2093421	3074165	1432113	1572594	2251671	3575811	3160715	1805731	1101282	2310017	2740793	1732796	1532373	2599385	1925685	1189831	2166247	3485615	532496	2130980	3611890	807001	3295626	1893994	2205213	647932	1584413	2702101	2179527	2632010
3010	2474491	4333654	2398689	3548518	2403930	2768936	1822887	2138855	504681	2106946	2469236	1047945	3833159	4877520	2417510	754428	2973798	2609566	2593584	2128510	3036743	1237122	2077302	2350647	4677552	3928345	1896328	1325862	2524306	2574641	1730366	1885778	2374163	2094744	1510044	2132331	2908549	421318	1879718	2933881	857158	3112355	1961266	1720239	590623	1669318	3091821	2294226	2995099
3015	2196259	4673714	2199903	3548518	2534174	3225196	1908174	2291373	654838	1907042	2486460	1366602	3601335	3999927	2117591	796492	2416377	2065961	2589927	2946547	2736262	1672962	1662685	2212678	3728570	3646241	1781915	1208243	2220485	2608679	1909430	1968103	2410508	2091824	1800299	2343455	4283374	506537	2581192	3084358	691169	3203697	1777152	1707628	634311	2294731	2874791	2727595	3705541
3020	2698880	4215631	2005117	2740984	2645447	2630598	1931717	2500995	662890	2193625	3082911	1145830	4403124	4289515	1726749	683703	3341684	2641926	2677971	2249446	2407301	1383867	1588030	2198320	4446879	3870389	1845011	1156120	2201446	2549378	2008570	1827336	2183253	2290950	2067694	2489722	3342836	416596	2812419	3094608	652558	3311363	1925275	2312501	644342	2021290	3151888	2049351	3697289
3025	3193340	3953869	2466766	2658494	2394117	2653390	1812228	2613934	557322	2176101	2689531	1133587	3368359	4637252	1814821	965947	2541530	3317120	2164323	2764104	3312130	1710495	1711737	2146785	3870005	3586942	1768758	1202169	2748873	3474292	2036549	2196710	2210085	1871925	2271843	2046553	2712228	599167	2851029	3263962	579513	3303303	2114794	2104216	685068	2205554	3300616	2221372	2862683
3030	2495454	4923002	2386201	2146416	2800913	2867489	2316595	2357267	854933	1481724	2667393	1278886	3636262	4351309	2142963	703316	3048833	2849965	2089954	2248805	2537641	1659191	1620212	2660992	4625353	3680209	1846212	1348218	2292424	2553254	1854141	2160774	2585314	2147495	2024716	2373740	3326544	853227	2766438	3326735	731431	3100231	2137736	1886406	661211	1822014	2994907	3071229	3282769
3035	3274517	4303524	2646921	1687102	2341462	2883217	1859068	2285355	619025	2049569	2439278	1198553	3249185	4832230	2066752	700436	2599480	3069368	1948081	2460665	2225002	1503575	1422368	2247235	3824523	3542036	1893189	1353950	2318847	2706987	2087607	2054496	2467967	2192042	1869182	2411818	3247099	394950	2249474	3267992	663340	3212530	2065237	2051848	566875	1817278	3333996	2485900	3171270
3040	2364405	4083790	2596464	4495048	2736644	2434665	1818656	3008917	561157	1920894	2945393	1399890	3453758	5012431	2652353	886624	2749446	2900313	2579704	2172689	2855397	1510372	1532605	2247495	4873106	3750063	2012501	1260829	2448750	2939606	1953445	1854046	2480728	2159600	1785423	2347713	3261851	667585	2609894	3593083	564255	3564489	1686788	2073781	856666	1855533	2824729	2577302	3217712
3045	2973990	4256507	2385136	4051742	2537900	2562303	2161989	2248436	663231	2049242	2657062	1102797	3648160	5128535	2714766	720785	2867039	2396437	2426408	2193161	2800313	1518370	1604162	2300258	3610930	3855229	1901951	1200463	2305008	2946355	1822969	1912596	2602879	2281014	1663176	2249801	4189340	578258	2426681	2890702	794213	2974373	1940398	2181369	690978	1898812	3540884	2544669	3434951
3050	3289293	4218893	2655820	2239156	2501036	2923829	2191278	2475228	754578	1998075	2611122	1250811	3782688	5119707	2382174	706537	3167624	3055956	2164650	2236904	2998730	1860965	1665292	2466493	4442274	3847744	1920621	1221563	2539046	2880905	1916254	2008297	2372553	2183512	1837218	2207410	3382369	600559	2303916	2487156	827473	3399065	1976374	1870997	765865	1862521	3365865	2681697	4256123
3055	3443587	3684047	2065592	2235320	2580373	2918315	2032714	2551862	471775	2386883	2923965	1094526	3932375	4571043	2382024	808106	3018697	2945775	2387593	3190158	2676142	1512774	1598511	2422641	5134868	3958859	1916350	1152367	2530120	2616540	2229561	2199944	2481588	2106236	2745051	2428906	3115809	604367	2287716	3227691	573658	3399832	2085204	2145133	626040	1993775	3501159	2129670	3852926
3060	2467489	5911517	2373535	2730267	2733529	3177603	2296082	2755369	512719	1615804	3112355	1366780	3681169	3758507	2340575	727091	3376228	2515681	2959980	2843905	2823938	1171870	1632413	1995686	5537873	3902438	1886433	1239183	2587552	2721699	2467830	1796082	2694526	2615271	1881260	2519857	3548518	596533	2374136	3279698	664678	3706117	2098157	2273808	591333	2094349	3314050	2813961	3338422
3065	3402903	4216974	2451548	2629324	2634078	2811777	1737027	2039756	523870	1792015	2421631	1599685	3557004	4558569	2376265	677671	2855966	3138323	2415155	2774477	2545980	1609594	1673413	2151480	4871187	3799384	1930175	1229152	2370082	2563436	2200518	2509539	2569618	2320253	2101173	2453773	3142292	745598	2181792	3445698	646526	3664856	2048122	1977930	676593	1487689	3053439	2217946	3807444
3070	2595427	4898246	2308324	1494949	2905485	2385191	1928510	2477834	476552	1788958	2819379	1216691	4421164	5051388	2259628	761211	3030602	2756038	2038869	2428578	2973262	1712296	1581356	2549337	4667765	3958475	2012214	1152804	2263749	2837381	2519553	1666971	2462426	2282707	2030066	2399644	3506725	731881	3010290	2611013	635771	3431881	1960720	1791469	648873	1897911	3460091	2939674	3642019
3075	2586801	3936022	2828907	2088630	2693584	2808079	1992957	2486105	751589	1764405	2464323	1363927	4331927	4446304	2712501	835280	3216752	3159564	3476403	2286296	2781314	2045748	1498047	2386269	3807827	3962313	2076156	1265688	2554646	2714384	2050238	2010645	2512569	2431062	1606236	2276251	3305989	818602	2253636	3426699	746772	3552591	2185873	1980701	622956	1865974	3355118	2850797	3634343
3080	2728100	4627272	2792233	3025207	2897064	2630393	2053923	2669816	647495	1978571	2767980	1315913	4306019	4989402	2953322	795072	3474868	2420676	2655192	2702592	2814131	1550402	1824593	2262712	3680977	4040611	2674149	1287156	2426190	2672566	1996014	1921986	2722723	2275228	2116745	2415858	3673876	504435	2906222	3514593	704258	3418255	1820635	2129711	798102	1956161	2697351	3000722	3504614
3085	3286799	4547055	2608406	2324607	2731035	3009689	1927022	2252708	750607	2089285	2785177	1309498	4710752	5615596	2289640	745011	2928960	2567230	2525835	2793516	2966313	1654933	1793079	2490432	4292778	4529975	2161702	1259614	2754687	3690956	2051930	2085327	3093548	1982543	1815326	2422982	3943314	706441	2429629	2549733	740439	3802262	2123078	2233874	639347	1927200	3136535	2352067	3394267
3090	3057853	4421931	1821495	2160747	2812596	2967816	1840111	2666629	670710	1977398	3548518	1218110	4099527	4387196	2891168	791988	2710692	3246690	3333240	2552561	3548518	1632618	1549774	2460337	4619404	3898792	2165428	1362740	2620321	3172614	2251234	2211586	2044915	2464077	2130926	2521836	3451263	654947	2866643	2977575	693257	3488493	2044342	2088835	653568	1888384	3357804	2765633	3354734
3095	2880147	4354572	2837231	2627773	2653704	3347633	1947768	2960174	693789	2073344	2880427	1188139	3921820	5101092	2597297	833519	3372389	2668322	2690432	2401487	2973126	1663190	1618438	3044615	3906660	4532086	2621031	1381601	3038854	3283812	2182297	2160733	2628169	2242308	2210181	2447413	2983585	583349	3314241	4028137	596833	3452223	2172170	2458986	641381	1893584	3199289	2650238	3468919
3100	3324796	4463767	2521768	2171174	3337270	3148625	1867639	2408365	485819	2058004	2873945	1236399	4365319	4910720	2483744	876838	3237287	2599030	3359915	2362835	3099689	1862030	1664732	2357485	4848542	4080720	2354332	1330639	3103911	3276628	2139688	2382884	2725644	2277248	1819379	2449323	3320382	662276	3622829	3570822	636126	3519774	2170710	2094403	858523	1926954	2979747	2206509	3857340
3105	3136151	4683693	2243318	3548518	2929561	2809853	1873781	2451698	618206	2293407	3548518	1418806	4220045	4846239	2857949	950907	3248033	2587872	3042884	2424825	3262043	1318875	1543892	2543960	3548518	4097992	2128401	1337573	2981656	3002169	2289681	2210481	2691469	2028851	1666002	2253486	2975951	657922	2624948	3685774	607260	3445506	1971051	2211736	615435	2897706	3282769	2720075	3660059
3110	4388348	4503684	2487279	2859037	3260569	3434951	2153623	2353950	609458	2230707	3207925	1453322	3893802	4941809	2861675	806728	3395034	2995768	2653964	2482338	3616304	1762071	1628210	2299822	5151947	4247871	1935894	1225044	2664063	3148625	2275214	2405772	2811013	2264145	2128278	2515817	4173603	693476	2489231	3144273	835143	4140979	2128510	2185860	615545	1902865	3382752	2580387	4484877
3115	3547217	4292778	2414998	3548518	2665988	2785641	2394267	2981282	533997	2225071	3091428	1104694	4115839	4915134	3548518	836385	2701841	3061499	3608628	2685109	2963299	1661593	1790050	2708679	6566113	4173795	1957608	1328497	2764527	2422204	1797092	2246689	2677261	2331485	2158113	2523651	3433032	519475	2511040	3644322	651658	3706308	2182639	2198880	654169	2258031	3543379	2261702	4242114
3120	3052863	4484301	2850017	2967657	3017155	2649651	2123897	2921317	430667	2238146	2826394	1386815	4133111	4722842	2721358	738897	3368743	2390077	2598375	2681669	2829957	1668431	1675337	2730230	4971171	4128889	2089736	1317933	2669127	3526299	1773058	2245925	2831840	2641025	2741639	2501350	3567559	538938	2666929	3545106	721277	3617455	2225985	2351507	629043	1970205	3829321	2242841	3522077
3125	3035208	4444576	2403220	3690380	3295435	2766154	1919980	2716581	615122	2236562	2445707	1429138	3991483	5349228	3026764	784727	3651039	3349936	3047682	2829738	3339765	1460133	1541298	2174996	5295110	5085547	2592260	1311941	2279117	3535511	1877220	2409157	2214521	2485232	2258263	2605554	3496937	765183	2534884	4053277	755315	3396832	1947304	2375118	673440	1898894	3221166	2259600	4325210
3130	4491402	4003765	2612883	2283890	2767066	3205090	2288152	2464186	582161	2028114	3048066	1225972	4646079	4776384	3274517	925903	3370662	2919952	2878776	2623365	2782038	1785641	1672293	2464814	4706338	4231751	1815421	1167462	2157772	3020280	2494376	2049119	2434147	2496601	2318479	2621264	4387196	702183	3495594	3783839	642240	3357613	2057226	2085436	865565	1700095	3317312	2541558	5115677
3135	3581377	5043328	2901268	2409225	3072630	3145297	1978408	2810194	575364	2320512	3337078	1339565	4976928	5129302	2765933	820349	2991892	3402711	3947728	2289285	3882863	1812760	1617005	2744792	4732054	4109122	1968062	1339920	2733096	2846730	2018711	2049706	2820335	2372880	1789340	2482679	3715520	473440	2825166	3788637	699863	3325372	1731663	2118219	740521	2068445	3554893	2236344	4255164
3140	3288910	5131413	2732836	3882479	2436358	2901254	2114628	2419229	398553	2204107	3003927	1433888	3768870	4985564	3527643	750088	3253407	2701705	2454387	2377752	3539733	1857267	1539047	2969604	4323675	4009330	2096437	1228715	2225739	2782707	3004119	2374471	2622109	2535798	1773044	2776210	3629162	648600	3015681	3719742	810686	3291596	2183840	2237518	689354	1974736	3274900	2609798	3766759
3145	3282001	3995513	2744697	2537900	2781698	2775214	2366465	2643113	609539	2272034	3393161	1555998	4077266	5533076	2615435	928865	3518239	3133081	2767448	2886801	4108546	1781752	1721263	2569031	4282415	4524794	1926354	1341217	2867939	3854845	2487020	2198006	2769154	2448709	1981820	2724047	3863673	598457	2388016	3842755	720308	3889388	2267339	2059423	730626	2037436	3170311	2656502	4171108
3150	3526683	4415982	2668922	3548518	3259164	3566984	2270110	2631867	838392	2014234	3402711	1472348	4644544	5280142	2413197	759191	3562954	2448368	2755984	2518902	3473717	1818588	1733533	2893175	5279758	4262648	2146949	1185792	2548259	2646717	2412159	2192424	2940875	2215995	1984809	2966889	3685007	633970	2952496	3116385	760665	3822604	2108297	2110795	698198	2303739	3416144	2171338	3647585
3155	3019472	4254012	2770983	3548518	2495659	2999705	2348477	2741844	615490	2341912	3315777	1313279	4008563	4711904	3299465	968609	3216752	3264921	2367257	2516745	2327418	1607478	1536836	2977725	4390267	4318877	2439128	1310672	2817919	3002633	2233915	2524143	2894198	2559791	2230967	2643373	3633575	826040	2574559	2789804	765947	3962505	2479786	2085969	722137	2625999	3752174	2394635	4586588
3160	2914114	4613071	2583580	3548518	2692233	2765141	1913347	2610085	509785	2508079	2862971	1315258	4026026	4896135	2971078	867025	3122910	3204994	2387989	2365892	2987934	2303575	1646826	2285368	4098375	4235205	2175159	1286051	2415872	3457213	2528988	2264268	2932413	2744519	2069564	2579472	3879409	686324	2728305	2513412	789586	3800727	2429288	2344055	674709	2266493	3857148	2339510	4466838
3165	3547601	4814382	2546594	3548518	3061307	3075869	1995741	2629233	712255	2182011	3485423	1591087	4218701	5412366	2811828	694240	3264921	3393499	2904475	2554551	3135576	2048914	1616104	2747999	5375903	4329624	1953541	1274232	2850538	4208338	2270110	2113702	2795154	2493653	1915899	2485314	4075155	510468	2899985	2787729	859341	4222156	2328373	2245079	703821	2034624	3943314	2882966	3512482
3170	3484271	4610384	2473549	2826413	3278749	2869784	1786856	2689954	669455	2334078	3179906	1081192	4328472	4976544	3050197	809498	3506725	3412690	3304070	2706782	3850239	1866534	1761320	2564213	4886347	4653180	2435348	1302715	2849214	3907811	2689422	2240343	2697870	2435006	2165387	2772948	3898024	532960	2864964	3215025	699071	3780577	2283157	2962985	641121	2019366	3691915	2377247	4631686
3175	3699784	4620939	2767748	2880700	3077575	3628970	1919625	3370470	534420	2142568	2756639	1366889	4525369	5102243	2861340	792575	3692299	3204662	2404885	2573603	3512290	1637600	1598607	2329602	5027208	3695753	2396246	1003630	2950470	3491564	2298293	2137190	2945971	2405308	2494144	2346075	2797627	655152	2609048	4160361	609649	3700551	2214343	2208693	606510	1984208	3851199	3133300	3555661
3180	2937719	5363237	2413047	3548518	2858461	3198137	1958591	2917569	629807	2431185	2750702	1422901	4787131	5683339	2404885	1008693	3521502	3799575	3194299	2440766	2806277	1789859	1609880	2873494	6627524	3827210	2377534	1244178	2754919	3353391	2571856	2277998	2280496	2362016	1998894	2663436	2794362	964869	2984781	2890894	796574	3785182	2459764	2438896	643551	2083785	3675219	2429288	3564297
3185	3770214	4349774	2696299	3315121	3076892	3121950	2186037	2697215	430844	2513128	2922750	1377357	4808433	5175936	3434184	907929	3485231	2347085	2471570	2429656	3062316	1806127	1586051	2559846	4659897	4402741	2478599	1167817	2306809	3059005	2433614	2333300	2779390	2223487	2265360	2490773	4358794	600477	2973672	4012593	846321	3690380	2610931	2269714	852244	2214098	3658523	2896860	4011825
3190	3065146	5057145	2834542	3117152	3069368	3537238	1942254	2625576	558277	2329356	3222893	1190173	4904387	4811120	3026764	974259	3412306	3385439	3332277	2922641	3419407	1899112	1662358	2669045	4709409	4583134	2349433	1186665	2208406	2954646	2642772	2278790	2856461	2649487	2443400	2458195	3539157	726777	2679991	3677138	611928	3761962	2176060	2582611	741544	2160187	4170149	3241107	3944466
3195	3734711	5144463	2469263	2447044	3475060	3337270	2091892	2642513	545611	2331240	3548518	1611846	5101092	5896165	3164170	845188	2733505	3398105	2854769	2505881	2836008	1621904	1972102	2793652	3982271	4224459	2507656	1288043	3112739	3684815	2996710	2192916	2987893	2324429	2374259	2941598	4115263	790323	3158604	3872116	987143	3494059	2305922	2733205	638733	2102674	3519199	2084768	5161543
3200	3074933	4611152	2456188	3209907	3581377	3245539	2510533	3008870	689408	2832208	3158044	1255561	5045439	5004371	3423629	908284	3891307	3496362	3191804	2754255	3185855	1991756	2108352	2931117	5536722	4222348	2345038	1434870	2552012	3565065	2558304	2176169	3482544	2219666	2741708	3089134	4631302	841681	2728223	4092234	830749	4064216	2239606	2499071	709717	2150825	3531865	3061552	4360713
3205	4747982	4908801	2348600	2819461	3191421	3144151	1934761	3273557	568786	3548518	2797627	1211382	4762759	5288202	3051136	951098	3310979	3388702	3241892	2789776	3286799	1868868	1497856	2766438	4855067	4226186	2926422	1300613	3414033	3724348	2696273	2448081	2814848	2492520	2133423	2883184	3818382	844438	2936412	4044257	856707	4033894	2218328	2735225	626709	2178667	3742963	2915421	3780001
3210	3058813	4805171	2756750	3278163	3354350	3402519	2014930	2628783	654933	2222068	3029042	1564418	4793656	5646301	3691148	774709	3756780	3307525	2666575	2539306	2725193	1929124	1889108	2417619	4067094	4217934	2128251	1276374	3337654	3739125	2632113	2409812	2705581	2700477	2633546	3052863	3810706	710454	2584863	3427467	769960	3741044	2456789	2321645	687580	2197624	3865016	2634488	3668695
3215	4089740	5052923	2776709	4585053	3339765	2974641	1994949	2821740	595618	2513688	2873814	1334079	4829543	5514461	3867127	906428	3234792	3283920	3548518	3044228	3834503	2091537	1643441	2365032	6146988	4693289	2008106	1313511	3060156	3943506	3583296	2304093	2710126	2572648	2099207	2682120	4456859	677548	3102184	3264921	943168	4056348	2340357	2520539	751903	2189422	3963273	3321440	4084174
3220	2984928	4277617	2525439	3325180	2918028	3773860	1942090	3076019	680605	2123351	3361643	1543196	4870995	4560680	2754769	936112	3665240	3225964	3680017	2880700	3157069	1748477	1533328	2971392	4297000	4494856	2307833	1423993	3255134	3601143	2722873	2331308	2777179	2503807	2318192	2408270	4547055	689463	2723173	3806676	747413	4388156	2347276	2304612	755970	2148177	3951566	3548518	5340400
3225	3283536	5030854	2768376	3081042	3231913	3530521	2519366	3076276	595878	2353786	2968635	1605759	4736468	4967524	2977636	1076797	3846401	3843138	3188734	2569536	3251296	2883730	1819038	2683021	4909568	4271476	2261320	1236576	3279314	3554893	3322685	2408829	2938923	2598893	2470765	2719966	3859834	713989	2763040	4067670	693230	3634151	2069646	2525207	756653	2417441	4134262	2314152	5434243
3230	3230762	4252669	2955560	2785559	2999897	3422093	2192274	3316404	856557	2483485	3238438	1585710	4755275	6139311	2843509	865579	3782496	3398105	3060732	2956570	3017553	1988903	1983389	2285668	6819431	4365894	2278394	1563067	2994716	3269527	2733423	2343059	3601527	2387989	2517632	2727131	4564711	608379	2465851	2635962	802047	3652574	2160460	2189681	788303	2322764	3924123	2576551	4063448
3235	5099557	5161927	2708256	3817231	3308292	3814736	2227473	2626162	727446	2421358	3292397	1466370	4694632	4950061	3172038	952722	3706117	3547601	3129051	2860842	3365865	2087115	1667462	2823665	6128564	4322523	2356816	1361184	3151120	4211025	2597583	2158195	2758181	2803643	2212815	2959000	3661402	673263	3127707	4116031	651630	4179552	2244574	2760051	728729	1969591	3675987	2949869	3991099
3240	3518815	5166340	2986080	4159978	2922750	3874803	2084918	2933505	527146	2613606	3535511	1528674	4990937	5797524	3748528	760952	3580993	3510947	3584447	3015250	4257275	1972225	1561975	3245747	5335603	4710368	2413456	1180223	3216369	4211409	3046293	2259873	3097002	2752476	2269113	2491701	3269527	619366	3121950	3969797	744506	3599800	2303247	2344615	733656	2665073	4020653	2768731	4054429
3245	3460667	5355945	2651698	4284909	3219823	3195072	2128019	2684822	592165	2269141	3246690	1498853	4455323	4971746	3066873	866206	4177825	4077074	2987807	3548518	4092042	1749583	1638037	2782188	6139119	4398711	2713592	1268636	3119647	3256669	2827213	2422095	3392540	2489258	2410453	2857403	3601911	539060	2686405	3751599	787293	3242276	2311668	2780547	771611	2227746	3761002	2442322	4296808
3250	3306373	3891307	2738882	3558923	3007765	3419407	2043441	2940875	648559	2548887	3286031	1941885	5062135	6021288	3700551	863832	3676179	4388156	3027340	2745843	3396570	2090896	1531540	3140793	5664532	4389307	2169127	1557444	2657499	4125434	3081997	2335921	3150142	2653445	1996655	2950577	3729913	721099	2744260	3655069	940179	3951374	2477316	2558304	879623	2259600	4150190	2486883	4123515
3255	5071154	5597748	2606195	3192188	3126172	3828170	2593912	3122682	706428	2296519	3294091	1898675	5076144	5042176	2735853	1038132	3845633	3583680	3063994	2740766	3348209	1948436	1705458	2768458	5874095	5770273	2200354	1449951	3009109	4198551	3234984	2622477	3037319	2165988	2237927	3399448	4558186	716950	3446466	3519774	757130	4338068	2347645	2793107	708434	2509321	3876722	2426244	4538035
3260	3505189	4545136	3016401	3378339	3482544	3145939	2092083	2883894	722232	2229315	2925371	1494922	4688491	5764708	3934294	1081642	4156523	3659867	3068240	2749501	3273749	2000941	1886774	3363886	6121272	4692905	2651998	1325071	2933191	3859642	3042731	2725384	2884808	2724443	2223201	3087407	4346896	684031	2777602	4373379	854633	4033894	2465565	2467762	745216	2242909	3593659	3548518	4863894
3265	4222156	4575457	2697706	4031016	3056894	4363783	2414439	3086447	764596	2640479	3960010	1671939	4809393	4772162	3150928	939074	4060953	3591740	3092780	2546048	3479474	1895140	1534420	2684604	5497189	4726489	2554196	1354578	2775309	5005330	2763777	2394567	3169536	2411491	2379513	2629725	4712863	591073	2681424	3040766	845871	4502724	2301650	2387811	737081	2368049	4068438	3066615	4040803
3270	3634535	5083053	2877739	3189118	2804189	3972676	2202210	3361067	578640	2940370	3548518	1709362	4668724	5847228	3245730	896615	3934870	3524764	3515360	3316544	3400984	1961757	2038118	2624975	6341390	4853531	2916800	1398757	2636044	3479090	3128283	2799344	2704743	2618629	2432932	3057469	4569508	728961	2836521	3164937	862017	3160332	2394089	2569195	782803	2669154	3730489	3118929	5109728
3275	3497129	4725913	2924285	3482352	3676755	3047999	2126722	3229994	725767	2682147	3834119	1523365	5478190	5533843	3097194	878558	3914336	4451677	3356269	2930043	3417871	2000204	1818124	2657485	4682542	5632484	2663681	1232072	3210036	3769062	2463040	2870178	3208117	2556352	2529984	2983585	5071730	720540	3165321	4225610	781192	4252669	2536917	2587074	767831	2051152	3719742	3342895	4605395
3280	3759275	5512350	2994226	2877889	3528410	3685007	2771734	3224621	601733	2610740	3429962	1700286	5582972	5707903	3809555	854046	4127737	3939284	3378147	3084030	4689642	2033846	1686706	2637040	4306787	5269970	2355506	1157581	2996696	3319807	3222702	2488930	3428618	2542513	2328114	3003725	4598294	656121	2987988	4150766	834857	3623404	2934840	2370983	755329	2333492	4205268	3548518	5570881
3285	3734519	5262294	2786304	4190683	3197178	3146898	2117878	3269143	724580	2707205	3653534	1825780	5329654	5161543	3118112	1095645	3407317	4255164	2899529	2636917	3405973	1822259	1659273	2618110	5253466	4792888	2360324	1422587	3159372	3685199	3077044	2286446	2991605	3050561	2781110	2704844	4610384	853896	3486958	3740084	981356	4017390	2286064	2325357	915940	2099767	4145201	2392561	5246558
3290	4229448	5999027	2723166	3886893	3255902	4843936	2702142	3586366	527309	2726954	3249185	1584004	5340976	5515036	3897256	903411	3734711	3661018	3688845	2816199	4417326	1900340	1720389	2907000	6707741	4398519	2527882	1257062	2752585	3978241	3656604	2589231	3073973	2741912	2129984	3073440	4856218	804681	2927356	3999159	830326	4059034	2333355	2348573	897665	2377247	4244609	2433273	4934900
3295	3256669	5227943	3481009	5899427	3353966	4086285	2194594	3349169	747959	2654168	3614577	1809198	4751628	5914780	3171846	1058714	3921629	3744114	4177057	3026956	4145393	2362589	1495918	3548518	5375903	4708641	2475951	1270533	3743922	4136565	2483471	2404585	2807887	3211571	2652763	2823501	4292778	583758	2545843	3887469	784277	3601719	2532604	2351603	948832	3038077	4194137	2600668	4196248
3300	3424972	4728216	2851179	3548518	3208500	4278385	2809525	3482928	747741	2776196	3635111	1623624	5334835	4899781	4113152	875938	3955212	4134070	3344755	2744301	3983039	2197228	1484768	2787197	5902881	4854107	2748914	1279759	3474292	4021420	3359532	2072184	3229994	3090285	2257499	3159477	4375298	864773	2889026	3717439	1093953	4188188	2692124	3057277	806141	2634392	4280112	3152189	4355723
3305	4109890	4623626	3148050	3983039	3600184	3978625	2136167	3252255	751357	2391592	3675603	1506346	5480877	5278414	2884686	1046539	3488877	3706692	3564681	2693613	3830664	2405608	1663900	2938255	7093667	4918588	2610767	1394267	3145363	5005714	3201784	2731130	2833560	3258304	2570533	2952749	5469362	676606	2852872	3753134	1057294	4265335	2669059	2683771	916732	3548518	4130232	3548518	5081517
3310	3461818	4850845	3740084	3267032	2988234	4024683	1927841	3303111	683676	2650579	3274517	1572908	5190137	5518491	4133494	1134979	4185118	3887469	3243811	2955183	4304676	2210986	1725480	3284576	5846460	4905538	2531936	1473781	3557196	3924699	3373349	2248696	2891168	2805253	2418001	3202167	3672149	755766	3385823	3803605	871843	4486796	2882450	2648545	716718	3044611	3515169	2860856	4376257
3315	3441668	5278222	2903356	3274133	3234216	3790748	2600463	3077889	683280	2593830	3838533	1528169	4694248	5180925	4027370	931909	4197592	4203924	2941585	3044995	3181633	2104189	1612132	2433232	6719831	5424840	2931635	1275828	3753134	3780769	3335159	2457157	3174917	2852640	2551452	2887333	4228489	741694	3633575	4134646	815940	4301030	2795386	2784918	711368	2698402	3647009	2637845	4426729
3320	4103941	4340179	2696519	3548518	4104133	3353008	2583253	2924333	812638	2077343	3486766	1698389	5108960	5784666	3845633	949242	3731448	4040611	3566600	2748764	6123383	2243496	1492138	2713470	5663765	4803827	2622409	1404858	3271965	4254972	3440133	2756420	3265497	2678762	2770819	3195643	4710560	693312	3353391	3630889	930926	4233862	2631799	2573303	662835	2463490	4077074	2691155	5135443
3325	3796889	5359783	3006998	4645504	3685582	3890540	2339510	3141141	688767	2490745	3781536	1744124	4909376	5940111	3758315	1008229	3940819	4053085	3676755	2979939	3824907	2605090	1733615	3368117	5990007	4581215	2290022	1449542	2987423	3897064	3465273	2401405	3126172	2919980	2514957	3024920	4818604	594649	3168584	4652604	976292	4088204	3406357	2767694	735239	2573153	3649312	2380837	5079214
3330	4319069	5051772	4249023	4770627	3489645	3844482	2237368	3319807	575706	3272307	3392348	1816895	5485483	5799443	3224237	1025890	3961545	3702854	3555469	2860188	5653977	2380864	1776415	2949978	6186137	5442495	2372853	1410126	3369511	4046177	3512482	2480919	3379106	2860924	2714002	3199481	4913406	730994	3342540	4216590	789695	4510785	2971687	3149664	751985	2213538	3687501	2636180	5320250
3335	3792283	5112414	2933682	5099940	3750831	4182047	2561197	3368294	684208	3125980	3694986	2469263	5239649	6022248	2896651	1164459	4349774	4682734	3351472	3521502	3543571	2318724	1837914	2704980	5231013	4853723	2503479	1316445	3254174	3876722	2749650	2353377	3041733	2667680	2929467	3174725	4893832	731226	2760160	3379490	817414	4213520	2622518	2660556	851480	3588477	4231175	2956270	4381631
3340	3883631	4794040	3142292	4333078	3440517	4076498	2428660	3665240	675624	2951753	3766375	1781247	5164613	5820937	2809252	1011327	4737235	5178431	3070903	3050561	3490604	1955110	1670765	2698825	4744144	4952172	2608147	1414753	3940627	4066711	3395226	2035744	2661375	2936235	2663736	2833410	3450112	662494	2942513	4864086	957635	4773122	2938841	2695782	741340	2667161	4155372	3393420	5052923
3345	3521885	5401235	3012755	3645090	3715520	4962535	2018124	3180837	798744	2790745	3881328	1928223	6120504	5606192	3091053	963490	4079568	4253437	3371430	3037108	4366278	2707287	1467134	3227664	7011915	4600981	3342452	1394704	4084174	4129848	3323069	2314302	2472280	2628401	2572389	3070519	4676593	769782	2850401	4387580	831254	4629767	2938487	2534761	800231	2481164	4031592	2509048	5543247
3350	5169795	5387034	3131354	3931032	3300424	3978625	2351821	3279122	911355	2508201	3501735	1953718	5153099	5841471	3180674	1132823	4254012	4152877	4063448	3361259	3877298	1654537	1738651	2843154	5501987	4988058	2584235	1348273	3677138	3548752	3959242	2751821	3116769	3332856	2424648	3422477	5404114	581957	3110330	4560297	857103	4407346	2852667	2738855	805390	2513920	3620526	3548518	4425578
3355	4183774	5362278	3017553	4217934	3473525	3385439	2788002	3212339	826886	2830251	3978049	2039824	5550539	6241790	2844836	1077985	4060186	3818190	3472757	2748306	3511906	2080919	1638951	3254209	5472433	5491815	3479282	1385314	3323261	4349198	2583935	3468727	3217509	3089981	2811968	2992738	5729589	774709	2908938	4540146	861580	4212368	2720580	2653663	739361	2891277	4121212	3548518	5394902
3360	3772325	5412366	3098921	4200854	4236165	4223883	2680223	3468535	789777	2750074	4215439	1801337	5718266	5334835	2678721	959137	4588123	4398519	3669462	3143636	4645312	2008816	1633410	3548518	5684107	4695591	2901091	1360433	3641252	4044833	3264154	2371856	3414993	2986272	2719871	3073589	4944495	793817	2900490	5067700	991183	4523642	2752817	2753732	925794	2531240	4028905	3548518	4364551
3365	3555469	6862611	2761825	3847552	3906660	3943506	2328701	3373157	647509	2395154	3914912	1690882	5516955	5406225	3118880	1083649	3961929	3518815	3910306	3425932	4628808	2575296	1668335	3307683	5221226	5319099	2663231	1459341	3658907	4629191	3672341	2430271	2821618	3037245	2613497	3436103	4862935	758386	3267608	4899205	895673	4373763	2450224	2638582	817373	2425630	3840644	2728605	5295686
3370	3747952	5653018	4065559	4365319	3474292	3719742	2071338	3173957	719189	3009825	4082639	1514398	6081931	5709822	2985120	1131513	3912225	4277233	3658332	3111013	3980352	2545147	1607533	2577930	5427718	4608849	2647972	1489545	3658907	3877298	3498281	2504407	3320574	3276244	2665947	3233065	4576225	813088	3074968	5350763	1056598	4410609	2461798	2765619	744042	3006038	3765224	2859286	4566054
3375	4491594	5027208	3652766	3548518	3347825	3750639	2153240	3644322	943687	3128537	3747185	1700668	5273617	6543852	3649120	1040248	3607860	4168038	4143474	3050753	3663321	2327172	1800736	3268390	5892134	5282444	2627568	1419011	4059418	4939314	4050782	2430025	3274040	2794556	2986951	3364905	6007087	870301	2820949	4437476	971816	4711136	2720362	2559559	950525	3978625	4057691	2841435	4477201
3380	3664089	5794070	3457788	3693451	3506725	4032551	2435866	3363370	914576	2751002	3787869	1861921	5448636	5733811	3113890	1019994	3576771	4405235	4007987	2923105	3838916	1964691	1631458	2918492	6184026	5103970	3167816	1260201	3841603	4747982	3358764	2554864	3816655	2929520	2747058	3189502	5059832	886338	3094124	3715520	918752	4657210	2683703	3012371	687047	2280346	4381055	2905513	4564519
3385	3707652	4796535	2959982	4230024	3461243	4757769	3450688	3255697	848791	2746730	3755245	1837095	5448061	6735760	2989150	1123447	3690380	4304868	3529178	3590204	4625161	1921195	2228141	2770055	6115707	5364005	2317660	1359751	2701596	4154412	3396378	2573767	3610163	3134232	2784276	3206386	4853723	927309	3230378	4849309	979336	4354188	3228851	2991332	814466	2978776	3941203	3548518	4917053
3390	3757164	4927799	3576963	4935284	3884399	3492907	2619448	3384671	814849	2987423	3608819	2009048	5021642	6545579	2947122	942295	3955596	4467030	3322877	3381025	4943920	2280455	1737450	2817428	5336179	5047742	2630161	1575746	3649120	4228681	3467000	2858768	2648586	3175109	2422259	3281809	5221418	769264	3139798	4871954	1021017	3975171	2289763	2685805	895577	2619966	3644130	3188603	5206833
3395	3689996	4374722	3660059	4648574	3046914	3579649	2155056	3117344	866534	2683880	3667927	1905649	5785626	5695813	3789788	1038514	3578306	3955020	3497705	3220207	3442436	2372484	1684195	2925002	6080588	5022602	2767803	1353950	3548518	4143474	3474484	2256229	2907997	3164746	2761279	3296394	4854299	719352	2860487	3147666	781492	4440546	3339765	2856707	852040	3548518	4787323	2805704	6126070
3400	5098021	5253083	3032329	4297191	3828553	3821837	2485832	3654493	740412	2395522	4531702	2045502	6096516	5862965	3978433	1105035	4253053	3633767	3524572	3655069	4148847	2241585	2017127	3027077	6991380	5079023	2582352	1459451	3231913	4011441	4462040	2492192	3463162	3287758	2751916	3344755	4702692	866152	3005462	5922072	869468	4707298	2833129	2885682	841995	2811313	3956748	3548518	5123737
3405	3821645	4927799	3227609	3754093	3339765	4192986	2325849	3721085	649597	3124129	3958667	1805595	5253083	6032611	3487726	1095468	4200086	4078417	3412114	3300808	4360905	2365688	1598566	3106400	4980766	5117596	2775664	1459396	3694986	4559529	4449950	2811832	3216561	3098921	2635921	3295051	4426921	818247	3575044	4395448	948846	4363016	2916704	2836835	816787	2736412	4624010	2759177	5907295
3410	4540146	5239841	3329402	3568135	3469878	3990140	2533754	3898024	757635	3065146	4609233	1989026	5322553	5981563	3121183	1019298	4785404	4756234	3236711	3252639	3900327	2394144	1877889	2827363	7784726	5637473	3548518	1415039	3546449	4269941	3255710	3013906	3548518	3293707	2393025	3387166	5152523	872567	2712637	3631081	777712	4623050	2630653	2428660	813074	2680264	4051742	2593734	6128756
3415	3734519	5082861	3643747	3846785	4188764	3862521	2292179	3212914	654114	2854551	3687118	1777207	5588921	6113212	3002776	1054196	4282607	4006068	4075922	3354926	4029289	2427227	1793380	2694758	4632070	5287050	3101224	1340125	3906084	4894791	3695753	2657321	3365673	3081458	2654796	4206995	4869076	850265	3246306	3798808	795154	5219499	3262810	2843400	815558	2676115	4020461	3086637	5356521
3420	3936214	5438273	3454526	3920861	4282223	4260345	2281069	3550288	798635	2561511	3965000	1953554	6301281	5794454	3737589	1050470	4753931	4280112	3693259	3943890	4509057	2418902	1916172	2620417	5630373	5121626	2529929	1422655	3579458	4157099	4072660	2679349	3471222	3235943	3071856	3316928	6119545	789941	3344563	4134070	947549	4987675	2920594	2585300	686351	3127324	4425578	2820266	5144271
3425	3789021	5426951	3527259	4654523	4041379	4646271	2066425	3443395	727350	2733410	4100678	1732918	6078860	6568608	3876338	1056967	4140787	4418285	2837543	3195835	3964424	2197269	1603602	3290677	5472049	5310271	2639565	1356407	4382015	4344401	4233478	2497460	3413650	3104421	3139030	3464889	4799605	879664	3455293	3982271	859082	4757578	2617864	2767980	838610	2852128	4586972	3065046	5768162
3430	4406387	5333876	4214863	4707298	3882288	4164583	2490336	3413074	857881	3177028	4448223	2076006	5734962	6090375	3828170	1209212	4098951	4817261	4097992	3205046	3776930	2124143	1747385	3548518	5535378	5234084	2579472	1463313	3672917	4187804	4336341	2767707	3232681	3161867	3315969	3554510	4960232	756666	3477363	4996886	1079472	4477201	2795132	2563012	773931	3300232	4356107	2906413	5079406
3435	4565478	5022602	3172998	4583901	4228872	4712095	2485614	2932154	713961	3155711	4022380	1962084	5586618	5906911	3884590	1210945	4370884	4686764	3675987	3128283	4825897	2307969	1674764	3548518	6144109	5206257	3805333	1455315	3884015	4511168	3864824	2357526	3910498	3091905	3296778	3030410	5136211	788071	3055465	5085164	923201	4786939	2914070	3273173	809007	2366848	4151918	3548518	4595800
3440	3688653	5285323	3112931	4119293	3905508	4778112	2264814	3785374	862180	2907915	3972292	1911750	5968897	6537327	3162826	1128497	3881328	4387388	3925275	3217904	4037157	2122027	1577603	3548518	6862227	5949707	2538705	1330680	3261083	4020653	3728186	2780223	3965000	3025794	3060924	3590204	5778909	715722	2931881	5326199	873877	4676784	2742909	2847972	1054551	3744306	4369924	3266984	5690440
3445	3186623	5968514	3707652	3880560	4142706	5126424	2957102	3196794	1050470	3421902	4176098	1653432	5448061	6211277	2973606	1018138	4080528	4235781	3959434	3688269	3819342	2265619	1764814	3548518	4888842	5011471	4316766	1617401	3463162	4475090	3502503	2762303	4038116	3619374	2868632	3327291	4885196	803957	3832967	4709984	886501	5093991	3120799	2676265	1097283	3153423	4544944	3548518	5452283
3450	4475474	4313504	3582144	3659867	3679058	4579679	2216090	3223277	691415	3296586	3993978	1956325	5457848	7080809	3851966	1132468	4187037	4278960	4475665	4017007	4340179	2491851	1636044	3548518	6288040	7155653	3355014	1480796	3898792	4097608	3405973	2620744	2686896	3486574	3109284	3286223	4134070	1106373	3026340	4780990	1103466	4717661	2994308	2573863	887088	2764841	4225994	3548518	5121434
3455	3969222	5338290	3500967	3548518	3618991	4676784	2092097	3432456	772375	2715735	4122172	1697583	5357864	6472846	2884753	1168486	4427497	3640292	3983039	3424588	4391226	2289913	1947099	3469111	7152583	5241376	3310979	1365606	4019693	4161513	3861370	2663203	3298697	3467959	2630366	3530137	5303362	740057	3998583	3903205	1106919	4872146	2898225	3327483	963040	2822723	3942355	3548518	6149866
3460	4362248	5894245	3776930	3998392	3760618	4520764	2243386	3700743	905650	2986132	3731448	1664828	5597748	6173087	3270678	1171870	4086477	3386015	4851996	3533400	4231175	2302114	1622300	2923446	5390296	4691945	3540308	1480469	4214863	5136979	3779809	2726845	3355885	4283566	2813374	3815696	5039873	772485	3054892	4759497	1142336	5707711	2853472	3166281	1078763	3548518	4308130	3548518	5950858
3465	3915871	5610030	3484847	3812625	3444739	3917790	2262016	3587902	739784	3243823	3990907	1757158	6443293	6254072	3865975	1207588	4542641	3921245	3653342	3358572	4301605	2911900	1760174	3548518	7453494	5414669	3012077	1452722	4583134	3937557	4543409	2719857	3532824	3701895	2608570	3509795	4965989	886228	3771749	5948171	909239	4797494	2826599	2693775	902497	4424426	4545520	2885887	5625383
3470	5101092	5116636	3505189	4314655	4117374	4191450	2198470	3696521	701296	2847058	4337876	1811750	5757032	6922294	3733175	1070724	4137908	4720731	4544944	3804373	4861783	2513306	1938132	2810781	6243709	5723832	3073781	1549569	3907044	4200086	3668695	2955287	3382369	3454334	2768199	3369895	5343663	817141	3263770	4932213	885355	4588699	2769700	3362026	1117182	4620172	4516542	3548518	6257142
3475	4758729	5472241	3827786	4244417	4209682	3804565	2281547	3406741	785573	2671583	4255356	2040070	6096708	6560548	2949233	1129029	4513471	4689258	3472757	3820877	3777122	2278162	1760187	2540087	5526935	4994583	2799162	1435798	3873460	4331927	3561802	2752026	3390621	2909509	2819912	3617647	5618091	912951	3530137	3574660	899522	4614798	3106605	3151888	926613	3015633	4775809	2938377	7038014
3480	6125110	5294918	3140565	5074417	3998775	4372803	2462316	3282193	874668	3095275	4433638	1878462	5934738	5831684	2799426	1194267	4233094	4542641	5575487	3383712	4061913	2835429	1709935	2926790	7379801	5368611	2699194	1447113	3547409	3665432	3425164	2885655	3777314	2870551	2574668	3277011	5219115	723515	3079745	5308352	933519	5073649	3089710	2671638	973317	2919993	4366086	3121495	5808463
3485	4083790	4782909	3796505	4560105	3340533	4324442	2922163	3252063	719311	2728878	4383934	1928838	6240063	6799089	3076084	1213716	4237892	4059994	3173765	3550288	4384317	2557075	1773194	2888930	5970625	5330229	3037941	1774941	4009906	4595608	3437638	2719475	2972784	3389277	2942936	3794970	4990745	811655	2892429	4890953	1020239	5538833	2863845	3133273	857567	3177411	4810544	3548518	6086537
3490	3828362	5898275	3571397	4140595	4475857	4657978	2571065	3292172	783471	3330745	3967686	1990800	5542863	6931889	3842947	1133737	4200278	4629000	3950799	3432265	4838562	2573126	1879145	2877507	7530257	5234659	3200632	1501200	4735892	4691369	3892459	2736985	3565832	3172422	2820348	3613425	6115515	861716	3160624	4381439	1042854	5081901	3383904	2756639	807151	3199481	4797878	3548518	5254618
3495	3879985	5483947	3751599	4460121	3942930	4182623	2116636	3737589	656093	3230186	4087437	2152258	5812301	6217226	3962889	1272498	4902851	4126010	3636646	3505189	4057883	2339415	1747727	2810767	4972514	5305281	2915353	1568035	3867703	4373954	4088396	2887439	2929097	3413074	3165797	3678674	5185339	913920	3714177	5675855	1012310	5359591	3478898	2877076	820922	3850047	4212368	3548518	7646553
3500	4723610	5700611	3484847	3831048	4744144	3987261	2507478	3763497	810508	3259356	4093194	2191837	5410639	6755910	3991099	1035375	3987837	4351501	4072084	3722429	4376257	2683239	1534174	3030912	6549226	5872560	3438789	1440316	3323261	4925113	4040227	2956079	3909538	3467767	3240933	4364743	5122969	871502	3230434	6391670	1117633	5014350	3791707	2826517	838937	3247650	4381631	2655028	5783131
3505	4172260	6363843	3110262	5485099	4090123	5452858	2198661	3419791	774341	3207014	4276657	2026108	4875217	7027843	3013714	1278394	4837219	3475636	4010290	3389853	3860410	2323051	1803507	2596914	7382296	5592759	2971879	1642076	4856794	4431335	4062872	2612569	3620142	3764264	3222764	3581185	5996148	916077	3312322	4950828	1081274	4377793	3636646	3095083	945270	3040198	4220620	3548518	5771425
3510	4778304	5799635	3111971	3422669	4268213	5900195	2471474	3360875	732905	3178871	4424810	2031253	6876236	6625221	2938103	1243987	4597910	4182239	4630919	3934870	4612112	2400040	1644151	3350524	6324310	4991705	2949951	1482884	4271476	4486028	4580255	2886096	3643555	3231529	3548518	3822988	5859894	902715	3269527	4877136	1095318	4711520	3217291	2926995	851521	3240933	4273779	3548518	6283242
3515	3876338	5123161	3584831	4418669	3998583	3929689	2261511	3848128	806359	3113128	4272244	2028660	5923799	6165219	3827210	1171816	4126778	4349966	3687693	3495210	4272819	2724511	1655602	4164008	7457907	6277101	2775883	1528114	4935092	3711682	3930456	2744260	3142292	3342644	3267800	3694602	4656634	866084	3945425	4802100	890159	5066740	2913101	3232105	867817	3519007	3936022	3548518	6226245
3520	5597940	5473200	3592315	4367430	3533016	3748720	2462849	4157291	748819	2764159	4689450	2168090	5645725	6356551	3250336	1228797	4285485	3661594	3752942	3447041	5304514	1988084	1798880	3548518	6822310	4880206	3604789	1515435	3370662	4497351	3971525	2930325	3860794	3284481	3018833	3587710	5377247	878722	3909155	5591415	1064118	4802292	3103042	2951084	862330	3225196	4409841	3548518	5254042
3525	4083598	5331765	3161291	4318301	3745458	5207601	2230120	3606325	687075	2782829	4011633	1724225	5320250	6628675	2546607	1106550	4754123	5096102	4121788	4075346	4765254	2276292	1743332	2929929	7700670	6331411	3215749	1571338	4062872	4605011	4424234	2752067	3931224	3693259	3367592	3767335	6008047	842145	3482736	6015531	982994	4876368	3863673	2945338	851357	3111395	4645312	3548518	6165603
3530	4145393	5658583	3950607	4716509	3666775	4781758	2129848	3562762	759069	3344563	4109122	1862153	5737457	7365984	2590008	1338269	4611920	4666613	4055772	3675603	4253245	2560569	1590705	3672917	7527570	5174592	3377187	1210440	4195672	3544339	4464727	2703534	4258810	3348017	3250336	3645666	5242720	1058645	3233232	3891307	993148	4673906	3027148	3201976	881383	3123102	4449566	3548518	5571265
3535	5257305	4816109	3394459	4533238	4524218	3893226	2253172	3776547	835553	3168200	4298535	1852217	5826694	6646715	4039652	1210945	4543217	4537460	4233478	3562186	4586780	2621194	1758959	3548518	6780474	5790040	4008179	1302470	4230408	4102597	3390237	2864923	2917377	3852926	4261689	4455707	5516572	810754	3216158	4988826	1094581	5446333	3148625	2568008	859546	3372581	4473554	3548518	4943536
3540	5083436	4933940	3568519	4202773	3950031	4048863	2314398	3616688	774873	3349744	4440354	2503411	5891943	6622150	3080114	1317783	4737043	4544944	3908963	4050207	5102243	2500217	1764869	2780714	5487402	5590264	2905095	1446239	3703046	5072306	4132727	2803766	3799000	3414417	3447041	3583871	5263829	939552	3061691	5049277	1033151	5363813	3164554	3064664	981984	3262810	4408498	3548518	6228932
3545	4367430	5777182	4040803	5463413	4090123	4840290	2369987	3668119	924525	3396669	4754315	2436467	5733043	6017642	3892651	1151944	4149231	4549934	4075346	3415569	4773890	2682939	1940862	3548518	5418315	5752042	2965354	1483908	4277233	5231589	4229064	2637722	3373925	3413074	3022805	3900135	5630373	928606	3469878	5347501	1068008	5052923	3330745	2779472	889176	3497513	4330200	3548518	6968735
3550	3775395	5736689	3681552	4680815	3918750	4368965	3013522	4658745	672103	3304646	4778112	1867885	5626535	7893729	3074549	1262180	4511552	3903205	4286828	3833543	4315807	2334624	1968772	2858959	5329654	5316220	2616063	1501241	4184542	4663735	4809584	3060540	4239235	3379490	3507300	3629545	4464343	937968	3021768	5112990	1216964	5237922	3817423	2862002	815831	3459515	4895943	3548518	5791383
3555	4700581	5732276	3947344	4355915	4097608	5041025	2462685	3949071	848341	3571973	4922618	1845256	5705984	6787767	4017582	1403316	4209106	4016623	4948142	4666038	3972292	2719136	1714220	3548518	7166784	6365954	2919104	1526408	3609011	5030086	3729145	2730775	3310595	3305798	3271638	4246912	5635170	922737	4059610	5905760	1102688	5249436	3266840	2588821	964637	3313666	4142706	3168776	6075790
3560	4514623	5678733	3766951	4553388	4119869	4928375	2048655	3827978	812556	3332856	4424426	2021085	5748588	7056245	3067448	1202824	4641857	6147371	4154988	4053661	6304352	2853404	1816445	2933710	6016490	5857591	2948914	1660884	4136757	4487756	4132727	2913961	3205622	3137303	3290253	3814736	6081163	1153718	3382752	5230054	973235	5194359	3257245	2744574	939388	3228843	4217934	3548518	5223913
3565	4714974	5994037	3726075	4221772	4054620	5300100	2488985	3140181	818629	4329816	4560489	2349637	5716347	6270960	2943092	1081533	5038338	6019369	5184380	3102568	4019309	2439333	2078012	3005636	6657653	6268657	3085723	1439047	3500008	4913214	4110274	3107749	4075922	3460091	3410387	3901286	5730165	919298	3372689	5925526	1080796	4666038	2804727	2711313	730476	3483504	4613071	3548518	5405649
3570	3845633	5654745	4220045	4689642	4276849	5483563	2483282	4061337	736549	3543763	3480625	1841121	6092294	6680682	2486283	1218151	4370500	5444031	5169219	3643747	4489483	2764377	1653282	2900313	5219883	5819977	3431113	1542035	3509987	4015088	3600184	2874177	3696905	3623980	3153999	3909155	5766627	982120	3633767	5463413	1131854	5913628	3436487	3183169	902415	3378147	4865621	3548518	6676076
3575	4153645	5739376	3681552	4576993	4017199	4719196	2458495	4574306	648955	4250942	4939314	2127896	6050074	7507803	3212147	1304817	4713439	4051358	4031400	3447809	4014320	2359532	1700463	3130093	7164289	5237538	3127324	1539429	4258810	4680623	4035238	2929765	4229064	3669078	3013934	3988988	6169825	910590	3245201	5621737	1146485	5341168	3658907	3011845	1048286	3133273	4381823	3548518	6811563
3580	4824169	6055640	3789980	4966757	4314655	4593497	2424942	3826442	717141	3184512	4491786	2165060	5856440	6871054	2953647	1330421	4178017	5716539	4452828	3769830	4354764	2480032	2102265	3314817	7516247	5087466	2863640	1440138	3424396	4620939	4247296	3234024	3870389	3501543	3075719	4008946	5157129	980783	3216049	5764324	1254605	5226407	3043373	3230570	941217	3822988	4365127	3851007	5235427
3585	4223499	5417355	3724156	5747244	4278193	4562791	2831210	3996856	828497	3575236	4808049	2017223	5859126	7918869	3280082	1291183	4267446	4200470	3981312	4199894	6503360	2880564	1819352	3548518	6317977	5193207	3107749	1512801	4459545	4480847	3719166	2984353	3674452	3283920	3293324	4359370	5559559	1041285	3286064	4766597	1096710	5544206	2838311	3415377	1067517	3546641	4942768	3548518	6687783
3590	5199924	5617131	3513825	5327927	4415023	4282990	2467666	3945233	867476	3550863	4583326	1868076	5915931	7204206	2517155	1128988	3962121	4158059	4008371	3660826	4018542	2998579	1857280	2663872	7558275	5945485	3231337	1611191	3520734	5429637	4178785	3011987	3918750	3170119	3434759	4387388	5347885	986310	3222893	5426375	913347	5839744	3304070	3301384	868977	3347058	4379328	3453374	6503744
3595	3989756	5425032	3941779	5204338	4451293	4565862	2138432	3977090	754892	3164554	4450334	1952190	6218953	7424516	3240165	1432932	4381439	4480079	4519420	3632232	4353612	3068600	1726463	3471222	7149896	5951434	3795353	1426736	3591932	3791515	4548015	2758208	4046560	3224813	3451455	4052126	6368641	1046034	3782688	5295302	1108516	5925334	3619950	3042595	963955	3463545	4980190	3548518	6042014
3600	5108384	5631908	4709601	5097829	4410801	6526964	2252967	3734711	942923	2986023	4576033	1976975	5822088	6349450	3829129	1041176	4431143	4715550	4352461	3418255	4819372	2587538	1802388	3548518	6738063	6033378	2814807	1572512	4666805	5044287	3998967	3329210	3805525	3630505	3142100	3825291	4968292	950006	3873652	5574336	1112146	5648028	3082843	2953718	994308	3364521	5074992	2931089	5603889
3605	4889418	5006481	3034824	4965797	3752942	4423083	2557758	3843714	909130	3530713	4796727	2208816	5899043	7738476	3730873	1306414	5339633	4812655	4868116	3894186	4410993	3072348	1774504	3405397	7749607	6215690	3313666	1453090	4363591	4464535	3306373	2504817	3998200	3485231	3783647	4120061	5633059	980551	3978625	5973119	1099808	5269587	3497321	3323261	973085	3487534	4652796	3245079	6205136
3610	4866005	5411022	3694410	6036065	4388923	4317918	2292138	3819918	634024	3236371	4753931	2241107	6260789	6914617	2779568	1128360	4554923	3725115	4019118	3825099	3943890	2102715	1922628	3175684	7670733	5715771	3143444	1609184	4374530	4427689	3498665	3088942	3798040	3110249	4079568	4060186	6474766	1061798	3295918	6149866	1082011	5369379	3091437	3646241	1081820	4508865	4393337	3323645	7137230
3615	4080528	5564932	3565065	4660089	4707873	4977503	2291360	4132151	832769	3400408	4874065	2241708	6662643	6448474	3742003	1347645	4728599	4569892	4052126	3861753	5030086	2977828	1830612	4067094	6379388	5862773	2995631	1508707	4095689	4585245	4967140	2763531	4075922	3841987	3001816	4286445	5244255	1013893	3648352	5898659	1061976	5069427	3476019	2731949	1028578	3488685	5013198	4430183	7128210
3620	4720539	5297029	4027945	4830502	4432102	5467635	2262098	4232711	818588	3712449	5095335	2556134	5893094	6424678	3372773	1374627	4860248	4582174	4207187	3816847	5071154	2677411	1838828	3019280	5335411	6127797	2446143	1614903	4527480	4544560	3952334	2567598	3510755	3557964	3257245	4161321	5640352	1022955	3285839	5689672	965783	5390872	3362794	3079539	903398	3881904	4699813	3324796	5875630
3625	4624394	6017258	3898024	4728024	4622091	4924153	2510508	4314079	813866	3472757	4426153	2247836	6061589	6966241	3735670	1343141	4304292	4519420	4260153	4015663	4367813	2815708	2002497	3548518	8476360	6702560	3356845	1979841	4463575	4036773	4087629	2829056	3307525	3726651	3100840	3694986	6541357	1036467	3459515	5384923	1134720	5446142	3023502	3312130	891019	4087053	4819180	3548518	7424324
3630	4227337	5904225	3789404	4363208	4243649	4127353	2966889	4418669	888508	3968646	4625737	2271406	4377601	6746506	3937557	1298730	4562791	4801524	4522875	3713985	5178814	2888302	1706932	3355885	7813512	5663765	3518239	1600477	4664310	5655513	4082639	2925053	3201400	3763113	3675795	4112960	6113404	878681	3364329	5811917	1010031	5766819	3629737	2994103	888139	3613041	4375106	4601365	5549196
3635	4624969	5423305	3761002	5615212	4182431	5687177	2640343	4154796	778667	3377379	4991129	2308488	5337906	5862965	2949809	1296887	4465302	5926486	4447263	4382207	5407184	2983280	1851835	3456061	5808463	5854329	3491180	1764132	4725721	4946990	3977666	2503624	3922012	3101800	3125405	4293737	5927637	1089954	3370846	5255961	1179677	5177855	3683471	2720417	865019	3769830	5213358	3558156	5183804
3640	4273011	5771425	4274546	3488685	4273011	5536722	2312637	4225418	972389	3488302	5034692	2146771	6493572	7635998	3875571	1285218	5276879	4568165	4489099	3634535	4902660	4171300	1780032	3029970	5430213	5465332	3637606	1439210	5393367	4258042	4451869	2618983	3795353	3587326	3858491	4155948	5748971	842022	3850431	5634787	1117251	5793302	3293325	3052480	899644	4039844	4503492	3445698	6826916
3645	3983615	5824199	3596729	5359399	4537076	5596405	2411450	4340754	792534	3669270	4940273	2389817	5602546	7314936	3276628	1337068	4666230	3696521	4609617	3862137	4956969	3548518	1677493	3352239	7643482	7663632	3538389	1828360	4163240	4663543	4110849	3073781	3535703	3960778	3764073	3878257	6008430	1079418	3668886	5570114	1194403	5457656	3431497	2827473	885969	3634727	5017228	3278547	5436930
3650	5170179	5551115	4393337	5768162	4918972	6049115	2270874	3950031	836467	3987645	5408911	2513647	5334643	7512985	2967657	1312678	4612495	4125051	5221226	3791323	4712095	3510179	1740698	3282577	5732659	6650937	3656796	1572949	4339219	4541682	4255356	3053631	3680593	3313858	3273749	3844482	5619818	976211	3653150	5164613	1231445	5528470	3929689	2869004	1039633	3591164	4634757	3548518	5919193
3655	4681006	5434243	3884015	5074033	5387418	5263254	2323911	4523067	924798	3731448	4678895	2078544	5770465	7561921	2819884	1205090	4765062	5085547	3790172	3572933	5331189	2469796	1818206	2977152	7008844	6291110	3442052	2066070	4351501	4840290	4046560	3113122	3789980	3592123	2854783	4471827	5673744	1091415	3434184	6104960	999276	5561478	3340149	3784223	1074464	3665432	5375903	3880560	7026883
3660	4595800	5513693	4315807	5006290	4743568	4919356	2289708	3952526	827296	3230954	4967908	1936658	6292645	6154664	2765194	1314807	4239619	4717661	4898438	4490059	5223913	3069751	2098989	3622637	7828097	5904608	2916609	1530598	4285869	5115293	4357642	2558809	3720701	3659867	3101032	4115263	7320310	1035143	3975746	7153350	1266438	5417163	3775779	3328443	954496	3692299	4655867	3923356	6396659
3665	4461080	5899811	3606900	4973090	4473171	5092264	2427350	3884590	894458	3727418	5018764	2499862	5648028	7349288	3845633	1328865	4451677	5631908	4555307	4092810	4223691	2925629	1810099	3044228	6725205	6214923	3542036	1446608	5143887	4417517	4156140	2899780	4020269	3754669	3424396	4154412	5422153	1095686	3967878	5256921	1155370	5411598	3638181	3043460	974559	4543793	4856026	3009034	5480493
3670	4987675	5347693	3763113	6212236	4717277	4753739	2788848	4328856	916705	3517280	5047358	2018288	5882539	6612363	3645090	1358386	4575265	4989402	3841795	4644736	4823786	2973876	1825112	3490604	6420840	6351945	3324413	1824921	4776768	3927386	4025642	3031144	4006452	3943122	3321150	4224267	5845309	1052122	3152012	4852380	1032878	6291302	3493099	3008256	892711	3116961	4157483	4263032	5696197
3675	4310433	5721145	3664281	5178047	5455161	5041792	2547999	3704197	707997	3279890	4395064	2324811	5941071	6231427	2968232	1282134	5371298	4457626	5288585	4428456	5100708	2903793	1805213	4434597	8822370	6175198	3822988	1878435	4594648	4682734	3282385	2935224	3948496	3758507	3102568	4519612	6024167	1036003	3724156	5533651	1185696	5508320	3706117	3061088	885218	4657978	4572003	4259194	5544782
3680	5382236	5170562	4049823	5452474	4906306	5436354	2315176	4997654	817892	3643171	4383934	2080059	6198994	6909244	3103527	1441735	4642817	4807665	3857531	3798040	4284334	3661594	1812665	4075922	6648058	7126291	3035976	1756380	5493735	4812463	4289323	2959819	4164583	3609203	3198713	3925659	5473584	1170547	3606325	5832067	1223692	6241790	3912033	2940397	844888	4216207	4228489	3923548	7912536
3685	4692329	5556680	4338260	5430981	4852380	5507552	2961516	4247296	834092	3722045	4883469	2460133	5550539	6982361	3747377	1325439	4856410	5146766	5584123	3933527	5132565	2881410	1765783	4593305	6407214	6714458	3743155	1515340	4610193	4077266	3854077	2887247	4005684	3665624	3573508	3881136	5515036	1116554	3152655	5703489	1304053	5546701	3795929	3154574	832509	3783839	4927416	3548518	7797584
3690	4250174	6089991	4015855	5543439	4156331	4874257	2242185	4218318	734625	3683088	4790586	1798812	6530419	6254456	3466040	1290350	5267092	7030338	4218318	4000311	4736084	2981437	1912951	3595002	7289988	6797362	3149969	1571952	4932021	4935092	3941779	2699944	3834695	3233065	3475444	4211601	6010733	1031308	3409811	3950799	1059082	5550155	3025125	3443587	928128	3537238	4422891	3379490	6810028
3695	6096516	5209520	3935062	5120858	4640322	6005360	2352176	4161897	918370	3049985	5300484	2228988	6872590	7359843	3206581	1291879	4773314	4542833	4577376	4148079	5319099	2733146	1783321	4430183	7703357	6080971	4018542	1587880	5307584	5462262	4552045	2938036	4438052	3659483	4193178	4221388	5812877	888767	3703238	6259637	1014876	6428516	4103557	3596921	880046	3855804	4603092	3320191	5650331
3700	4328472	6210893	4219085	5505633	5181501	4521723	2096601	4851036	940371	3993402	5003795	2344082	6466514	7296897	3045571	1061607	4596567	4607890	5039490	4752396	4650109	3317696	1788125	3548518	7208812	6075022	4513855	1370233	4583134	4696359	5900578	3428043	4207763	3965959	3882671	4293929	6414123	1164705	3787485	6695651	1140111	6259062	4127353	3017632	1010863	4194329	4709217	4714590	6635968
3705	3311939	6152745	4007219	6016874	5180925	6548650	2647686	4235973	1238965	3771365	5258648	2412132	5595062	6946090	4001654	1310222	4487564	5278798	5333492	4285677	5391064	3532632	1848778	4208914	7960705	6746698	3832008	1609062	4516542	4871954	4274930	3072438	4439203	3882479	3575811	4182047	6002097	1112883	3981888	4416366	1036931	5734962	4118334	3103335	967558	4070165	4528440	3443011	5697156
3710	4603476	5903841	4154988	4601557	4505603	4866581	2229711	4238468	918520	3823372	4671219	1787675	6561892	6809644	3122334	1336030	5316988	5156553	4559529	3846593	4777152	3574660	1741408	3548518	6756486	6556134	3979393	1630407	4965797	5042176	4871762	2870123	3364521	3577922	3548944	4478352	6577052	1027555	3804949	6545579	1227432	5429254	3611122	3045775	1073017	4059418	4279728	3981888	5955848
3715	4113152	5881771	4335381	5466292	4482382	5222569	2684208	3813777	759792	3671189	5055610	2710017	6801776	7939595	2498989	1275555	4478160	5729013	4621899	4724378	4653180	3411155	1850647	3627051	7958978	6407982	3173835	1753145	4558761	4279728	3893418	3212722	4155180	3582144	3755821	4555307	7615655	1127446	4392761	6568608	1566097	5436738	3608628	3100108	922396	3846785	4991513	3790556	7607979
3720	4424042	5781980	3922204	5089769	4714398	4813039	2295440	4035238	835771	4270516	5162502	1982434	6463635	6342733	2764063	1453350	4573730	4981534	6017258	4207955	5200116	2978403	1900258	3074941	6324502	6001906	3664089	1536836	5604465	4644928	4736468	3433992	3831048	3812433	3693643	4242306	7057397	1122123	4038692	4939698	1350074	6330259	3298697	2598334	996191	4519228	5025097	3451647	7057780
3725	4206227	5746285	4426153	5184764	4513855	6446939	2319966	4263224	1145557	3635495	4925497	2315558	5819977	6703519	2986655	1464500	5089961	4562600	4654523	3875955	5781020	3290829	1957703	3969414	6536560	5938000	2959405	1894922	4398519	4765062	4766981	3201784	3971141	3734135	3989180	4524218	5374368	910113	3581760	6336592	1255151	5101092	3646241	3151120	880100	4017390	4547631	4340754	5451323
3730	4852380	5953161	4114879	4888458	4990745	4972514	2350019	4052126	987880	3790172	4631686	2506141	6030116	6255991	3736438	1136494	5138706	4509249	5305665	3997624	5676047	2973798	1910808	4072084	5547277	6107838	4105860	1452231	4268981	5461686	5111647	3301384	3650080	4291626	4079760	4389499	6649593	1149064	3429962	5786969	1106414	5194359	3884399	3488302	815272	3733943	4657786	3942930	5777758
3735	5938000	6275374	3876914	5007057	4775041	4523067	2829847	4072276	843946	3844290	5152331	2313811	5943566	8214023	3933527	1476456	4029864	4703460	4778304	4477585	4836451	3319999	1831240	4164008	7280777	7575931	2944052	2049842	4744720	5644190	4185885	2943668	4185118	3855612	3427851	5971584	5839744	864405	3791132	5367459	1321563	5768738	3749296	3230186	810263	3560075	4407922	3661402	7408779
3740	4122364	5860854	4650109	5217772	4704419	4555307	2528278	4280879	996574	3781344	5006098	2387620	5789464	6616009	3117728	1403984	4437092	6075406	5244639	4313504	6647098	3510947	1893994	4129848	7462705	6676844	3279431	1683212	5164805	5243103	4204500	2868440	3916255	3609971	4170916	4544944	6151593	1025753	3764840	6572446	1320553	5572800	3852926	3447425	1077166	3894953	4784061	4656634	5660310
3745	5093032	6235265	4675441	6146604	4890761	5277839	2288616	4326170	998716	3944082	5593910	2482338	6107455	7545801	2371843	1465169	4128889	4430183	5463221	4064600	5108960	3203319	1751384	3959626	7604333	6682793	3489261	1696191	4559913	4834532	4263992	3101800	3938900	4001846	4033319	4437860	6019945	1177985	3252255	5943949	1157431	5895013	4592729	3046147	871174	4039076	4397943	3914912	6015723
3750	5033732	6138927	4456475	5080942	5090345	5937808	2718861	4261689	759423	3810130	5291272	2624910	6460564	8036508	2855943	1385273	4701157	4518077	4648190	3888237	5032389	3450496	1859669	3977474	6836703	6020329	3611314	1775282	4775233	4884236	4810160	2947890	3866935	3544339	3943122	4443809	6130100	1066138	4641857	7052215	1339074	5482412	3837765	3107833	1086733	3989948	4902660	3862905	5656472
3755	5694086	4801332	4527480	5734003	4920699	5042368	2828332	4003381	848914	3443971	5278222	2443250	5900578	7651158	2945779	1375105	5396629	4641857	4848542	4416174	5659543	3432456	2607355	4863127	6905214	6142958	3618799	1554455	4775041	4906114	4486796	2968185	3915296	3696905	3605557	4443425	5927829	1009116	3408276	5321402	1136331	5581436	4522491	3515169	1217319	3786718	5280525	3066297	6792756
3760	4553772	5971584	4785596	6164451	4612495	4492169	2498184	4338260	983990	4116607	5369954	2377834	5757032	6582809	2941557	1383212	3817807	4898246	5028167	4952364	4664310	3139222	1768431	4126010	7762657	6153512	4217166	1646280	5959878	4982877	4056540	3136535	4348239	3745649	3742579	4850269	5838784	1060310	4431911	5433284	1165811	5607919	4287212	2840038	1093462	3759851	5217388	3256285	7288453
3765	4025834	5302787	5293383	5008784	4881166	5301443	2318724	5251164	702906	4116990	5542671	2020362	6964705	6895235	2585409	1392138	4184734	5419850	5075376	3965767	5909022	3485615	1922246	4632454	7136846	6360772	4355148	1659300	4699238	4310433	4887691	3189310	4054045	3815312	3571397	4493321	5614061	1039743	4618828	5499108	1230039	5707711	3800343	3070327	967107	3956364	4348815	3262344	7334319
3770	6740749	5501795	4794424	5411790	4891913	5085931	2244178	4362632	1050197	3671765	5085739	2369837	6010349	8181207	3862713	1415244	5199349	5469170	5048701	4549166	5809614	3143444	1847740	3929305	6106687	7251223	3855037	1715613	5017228	4938546	5428486	2793788	3919518	4071316	4443041	5018380	5945869	1235375	3432456	5655704	1209376	5828421	3594234	3171897	981588	3819150	4660664	3599032	5289737
3775	6426213	5230054	5117788	5553226	4962919	5514269	2105417	4867924	788494	4138484	5815755	2182680	6841309	7968573	3106789	1477643	4451101	5547469	5904033	4736660	5340209	3574468	1907710	4604819	7840379	6276333	4321372	1584345	4769092	4410801	4247487	2782466	4220045	3830856	4121404	4525945	5782747	1206782	4344593	4709025	1327050	5838976	4153261	3201016	893216	4290091	5155594	4957161	7263505
3780	4496967	6212236	4105668	5973695	4827048	5540368	2374627	4557610	1013784	4148271	5536914	2624484	6019561	6964897	3773284	1586733	4772930	5563781	4972706	4412336	6112444	3850623	1778503	3828170	7333360	6784504	2839846	1805035	4786172	5022794	4407346	2907206	4281839	4525369	3642019	4741265	6218953	1076292	3450112	6922678	1392356	7111323	4066903	3656412	961894	4357834	4403700	4003765	7358499
3785	4516158	7393618	4641090	4933557	5365732	5077871	2946355	4477009	1004203	3477171	6093445	2478790	5633443	6693732	3661018	1473863	4653564	4852572	4923961	4244993	5250588	3842563	2261484	4025642	5827462	6889094	3804757	1478954	5158664	4939890	4511936	3369319	4270900	4144433	4412528	4602324	5803473	867176	3667351	8169500	1184195	5517531	4153453	3589821	852531	3945233	4857561	4138292	5335219
3790	5132565	6223942	4786939	5418315	4887499	5471281	2302551	4148463	979745	4050782	5712317	2513128	6611979	8007147	3968838	1406032	4762375	4827624	6331219	5294151	5594870	3905316	1649924	4457242	5944909	6457302	3689037	1608325	4216590	5007057	4368389	2885136	3763113	3697097	4178209	4907073	6535984	1126804	3630313	7040893	1305090	6049499	3776547	3207349	885737	4062105	5107233	4632646	7795857
3795	4233094	5738225	4261305	6240255	5145998	5454202	2385122	4387964	1027555	3744882	5668178	2168349	5898275	7497249	3008149	1503534	4074963	5935122	4873106	4560680	5618283	3959051	1720062	3865592	7675914	6090951	3792091	1660815	5511006	4841057	4215631	3373541	3723388	4100103	4077457	4221196	5883115	1079568	4614031	6109182	1124348	5623848	4231175	3244003	939129	3859259	4954475	3935062	5713085
3800	5025288	5873711	4882125	5214701	4813039	6240830	2779622	4774849	939524	4354380	5298948	2526899	5548812	7710266	2791946	1406018	4857561	5393751	4756426	4431335	6176541	2799235	1864323	4183007	7682055	6867408	3273557	1720526	4665846	4917628	5335219	3023118	3962313	3969030	4298151	4803443	6080588	1245652	4334038	4978847	1457867	5356521	4599254	2982502	1102278	3947344	5465332	4038692	5813452
3805	5140049	6520823	4735892	6639806	4870035	5151755	2290432	4170724	929384	4502341	5410255	2648532	6101122	6680490	3974595	1491524	4321756	4546671	4968868	3994362	5860662	3920477	1786897	3235751	7249304	6554407	3557196	1511818	4626121	4602900	4958888	2982242	4466454	3754477	3921053	4734357	5680652	1285177	3863673	5178622	1107847	5493735	4745104	3253215	1066398	4300070	4484685	3714944	7250839
3810	4258234	5702722	5006481	5050428	5155018	4581790	2467544	4539954	1003329	4302565	5116253	2448914	6462867	7614696	2602196	1561757	5034500	4690218	4336533	4043682	5515996	3991867	1806769	4257275	7254869	6874509	4063640	1598157	4708833	4607122	5101668	2882642	4014512	3953101	4080528	4686380	7002319	1135648	4737619	6082890	1173344	6368257	4259770	3359532	1089736	4076882	5087658	4172644	7591283
3815	4388731	5809998	4374338	6392629	5020107	5841663	2417673	5051196	960160	3769446	5913244	2650402	5736498	7615655	3032137	1424293	4521531	4242114	4747406	5039681	5984634	3358536	2043305	3470838	8039579	7868014	3695945	1495741	5438081	5049277	5270930	3304262	4148463	4796727	4176674	4774273	6079820	1151603	3986301	6771454	1406032	6493956	3828553	3235367	1070547	4591002	4873873	3934870	6033954
3820	5482796	5608111	4023915	5645725	5780252	4902276	2858822	4573346	875160	4504835	5004562	2880332	5725175	7736365	3422093	1469496	4143090	4420012	4592153	4799030	7403981	3678098	1797583	3170311	7964351	7231840	3765992	1495168	4572771	4950253	4526713	3065913	3949263	4087820	3653342	4883277	5332916	981643	4440930	5141776	1256625	5601970	4078993	3104161	956817	5387610	4791161	4123131	7216680
3825	4321564	6956453	4721115	6008047	5013966	5698116	2214036	4397751	1099317	4240963	5222185	2604339	6175966	7114969	3980928	1376852	4436133	5036419	4430759	5818442	6639998	3882096	1773576	3949071	7474412	7709690	3278739	2008147	4805938	4903619	5813069	2710467	4631494	3931032	3712641	4907073	6016107	1257840	4292778	6720407	1202865	5988088	4239044	3051136	1022178	3917982	5089961	4459161	6447131
3830	4197208	5137170	4823977	6333522	5234659	5696965	2554564	4255739	1119557	3770022	4960808	2416991	6104000	7171198	3225196	1259478	4795767	4119677	4886347	4714974	5309695	3932375	1872730	4213328	6118969	8149734	3802838	1832823	4240387	4941809	5310271	2987088	3218288	3965575	4445344	4628616	6039711	1384304	3305798	4525369	1503302	7340076	4232902	3200632	1068090	4219661	4857753	4045217	6909436
3835	5057529	6213388	4566246	5695237	5478958	4808625	2536632	4631878	1156257	3860602	5273617	2651411	5495654	8044761	3831240	1670956	4489867	4848158	5900386	4946414	4989977	3837189	1802196	3800151	7351399	8286948	3881904	2004558	4486604	4914558	5268051	3337078	4741265	4106627	4512320	4733205	5924759	957963	3739892	6339663	1370233	6786807	4162856	3292172	916295	5672017	5213933	4621707	5920153
3840	5321977	5710014	4526905	5875630	5058105	5194935	2695877	4948717	1072048	4246336	5714620	2299740	6799281	7407436	2898378	1361607	4370500	5654745	5241760	4275314	6485320	3614001	1944151	4246336	7129554	6830370	3220974	1774914	4918780	4445536	4493705	3288910	4414447	3733367	3607092	4826088	5485866	1095195	4065943	5847036	1244574	7088678	3479282	3574852	912924	3993402	4997846	4017390	5580669
3845	4537843	6143725	4747598	6519864	5227175	5489513	2430926	5471473	1062508	4068438	5792726	2398307	5752426	8344712	3773284	1643960	4422891	5281677	5416396	4371844	5582204	3869238	1799808	4469716	8403052	6912698	4034086	1634884	4690218	4687531	4337876	3058045	3734711	4017199	3679633	4979806	6071760	1091428	4389499	6130675	1297952	6330643	4968868	3039305	898402	4397751	4781182	4187037	5478766
3850	6594132	6100162	5441536	5682380	5492199	5509855	2511231	5377247	914698	4099335	5517531	2998746	5773536	7583223	2435389	1734638	4341906	4941809	5462454	4675825	5802514	3759275	1618970	4484493	7152967	5914971	3457596	1619516	4945455	4387964	4879631	3180098	4254012	3777122	4213136	5383772	5453242	1144260	3635111	5760870	1348027	6740941	5181117	3194683	865797	4305635	4554539	4631878	6654199
3855	4087820	6570335	5851450	6084618	5109152	5418315	2727718	4661048	940643	4129081	5065973	2436235	5674319	8480390	3001048	1484672	4976928	5252315	4800373	4780415	6305119	3875763	1746621	4172644	8320723	7059508	3230762	1659464	4934516	4979231	4364551	3884590	3827402	3896297	4559721	4977312	6320664	1061348	3501735	5376479	1406318	6738446	4228872	3473908	934352	4898821	4899973	5083820	5943374
3860	5384347	7243547	4991513	5411022	4774849	4880206	2274067	4826088	812023	4389499	5274001	2558317	7106141	7455413	3242852	1557949	4765446	5289737	5410255	4970787	5292232	3956364	1926449	4408114	7637533	6888326	3172614	1534106	4310625	5123929	4558378	3116577	3938708	3986493	3644322	5043328	6177117	1141749	3647585	6282090	1142322	6055640	5027016	3018356	1043223	3418255	4448606	4382974	6737295
3865	5631524	5894437	4801524	6465554	5279374	5447293	2289695	4740306	899030	4280879	5290121	2680509	7050104	7725810	2808857	1585491	5247709	4854875	5172481	4475282	5607536	3688845	1863490	4451293	8918707	7590324	3071479	1864568	4855834	5007249	4456859	2972262	4023148	3638181	4387388	4517885	5513309	1122068	3646625	4396216	1381697	7093859	5185531	3282385	909417	3969030	5049853	4141555	6496259
3870	4950061	6694500	4241346	5662037	5056377	4852764	2624675	4753164	1098785	4319837	6303968	2500599	6054872	6557861	3549328	1553909	4800949	5319483	4808241	4278768	5263638	4177249	1923706	4039076	9455856	6966432	3731832	1515872	4311968	4993432	4740882	3112739	4089740	3750255	4268789	4651836	6008814	1211245	4561640	5681228	1223515	7035327	4753547	3260124	904558	5263829	4766597	5375711	5872944
3875	4814190	6355399	4569508	5346733	4980190	5558599	2667858	4805938	917305	4602708	6193429	2456693	6970079	7638300	3858107	1323119	4766597	4540530	4942001	4255164	6975068	5253658	1633751	3507876	6034914	8288483	3969989	1677589	5160583	5708479	5203187	3385247	4520572	4324442	3708803	5100900	5883499	1205240	4163624	7887588	1298921	6282474	4184926	3022341	1018260	4026794	4543793	4839330	7420294
3880	5186491	5380317	4848350	5886761	5456121	4888075	2370492	5669714	994103	4851036	5440576	2552954	6270576	8118645	2708761	1538705	4789242	5576639	4950253	4379520	4835492	4344785	2144274	4733973	7533327	7184631	3076084	1729247	4824745	5785434	4581982	3623021	4008563	4108163	5029127	4917628	5567619	1081724	4206803	5232932	1457267	5935889	4651261	3115425	1166971	4353804	4325786	4377217	5775647
3885	4454748	6475341	4733397	6128181	5115677	5813260	2580073	4909568	1058454	4127737	5867570	2473399	7051639	8369468	3710722	1398320	4933557	3827210	6270768	4452637	4839330	3805908	2183580	4765638	6103616	6156199	3464121	1647345	4756618	4903619	4489675	3027077	4004149	4229832	4382015	4986715	6737871	1336303	4072660	6206479	1273153	6253880	5191096	3377763	991961	4118526	4932213	3452991	6434465
3890	6785272	6065619	4644352	6618504	5151564	5723448	2533562	4863319	926886	4335189	5668370	2756789	5999219	7391699	3855996	1856475	5066357	4636676	5177471	4484109	6520248	4614223	1805295	4615374	8255283	7948807	3540884	1607506	4754891	4764870	6331986	3215793	4392953	3794394	4155564	4810352	6228740	1267448	3767911	7342571	1282721	6841693	4029672	3258396	998907	5094183	6034338	4384317	5669906
3895	4506754	4951980	4362440	7387094	5096102	5650139	2397379	4803827	1100832	4162089	5540560	2578271	5663381	7404749	2797447	1486583	4562983	5431365	5293191	5216044	5368611	3609587	1744342	3667543	6339663	7712953	3701319	1666384	5027016	5376095	4722075	3210420	4443617	4240195	4186461	5247325	6061013	1141490	4516350	4927608	1205022	6268849	4808241	3302674	1117087	3988604	5444222	4478928	7191924
3900	4471252	5098981	4646655	5907871	5491624	5424264	3036168	4506563	836672	3559307	5842814	2962630	5507168	7167935	3129626	1668117	4565478	4494472	5167492	4267638	5100132	4047904	1768144	3438214	7905628	6833632	3687118	1663395	4828967	4789050	5690248	3195451	4268789	3827210	4273011	5101092	6083658	1160379	4425961	6410668	1279718	5913052	5347501	3584255	964268	5133140	5343471	4409649	5670673
3905	4380671	5930708	4789434	5354218	5423113	5917274	2347877	4945455	1095318	4254204	5694854	2746116	5807887	8671530	3767143	1809239	4984412	5648988	5065589	4592345	5349228	3780385	2182311	3720510	8751172	8940201	3558923	1664773	5144655	4920699	4264951	2844836	4324442	4010482	3968262	5000916	7861873	1198280	3707460	6326997	1307083	7655572	4920891	3813585	1043291	4643201	4588891	3688653	8028448
3910	5199157	6084234	5042176	6141806	5453050	5287242	3229994	4684269	1106250	4799797	6195924	2978831	6505279	7487653	2606345	1556107	4764486	5088810	6264051	4925880	5925718	4083982	1876306	4465878	7654996	7321077	5122586	2044656	4733205	5616363	4459737	2999897	4386237	4017774	4352077	5432324	6625029	1371829	4098759	5252507	1347099	5762021	4522107	3616688	901432	3797848	5110879	4510785	5805968
3915	4563943	5356329	5025672	6626564	5806160	5726326	2744915	4900165	1101050	4167078	5618283	2761634	5414861	7654805	2976100	1648614	4707873	5968130	5259607	4676593	6507006	4717661	1979677	3856188	7329905	7054134	4271092	1715053	4187612	5763940	5715388	3141717	4442849	4287404	4134262	5243487	5615404	1266602	3179522	6212236	1559778	6296867	4348239	3297354	911723	7690883	4400630	5407952	6740749
3920	5003987	8905849	4598486	7413769	5971200	5605809	2804694	4875793	1035785	3125213	5334643	2864473	6472079	7972603	3776930	1518902	4895559	6902719	5751466	4888266	4976736	3867703	1727814	4518653	7567679	8088707	3574468	1720676	5016077	4477009	5462070	3409619	4320796	3914720	4903811	4748558	5800595	1106141	3764648	6102273	1164855	5842814	4532086	3050797	1042636	3938133	4330391	5474736	6418537
3925	6202641	6017834	4858713	6110909	5216236	4433254	2407355	4516158	866357	4456475	5151947	2598443	5945101	6760324	2860801	1540452	4616717	5641503	5709055	4806706	5509087	4092234	1802838	3355693	8078152	6869327	3593659	1920553	4095497	5738800	4012401	3326907	3893034	4187420	4387580	5092648	5702530	1267312	3848896	6882953	1305513	5644958	4153069	2997924	1001869	3999927	4949293	4212368	6867792
3930	4446687	5435587	5038146	6082507	6693540	4978463	2727623	5577982	942636	4658361	6416618	2639333	4978079	8275625	3051136	1641271	4959080	4795959	5332916	4554923	5462070	4179936	2219243	4709793	7757091	6928435	4296040	1724443	4576801	5972352	4330967	3204278	4067670	3831432	4300262	4334230	5828421	1237491	3612849	6349642	1490800	5988472	4620364	3390045	1213661	4178209	4309090	4180320	7742122
3935	4866005	5968322	4492169	6459797	5325816	5545358	2661279	4741265	939879	4616526	6057943	3317696	6036065	7858418	3899559	1214603	4092234	5060791	5531924	5206449	5147917	4755083	2121468	3798040	8621059	7007309	3708419	1664555	4328089	5753961	4678895	3298121	5041984	3895337	4446304	5395670	7181945	1306277	3658523	6858005	1642718	5878893	4815150	3302151	861088	3773860	4844895	4387388	6877771
3940	6513147	5502754	5258840	5814604	6081739	6297059	2293666	4799413	966275	4441890	6005168	2967081	5676814	8015974	4123323	1494622	4949869	5478766	5234659	4787707	5728629	4452445	1892629	3671957	9456624	8005228	3932375	1678667	5141392	5975998	4656634	3219823	5004754	3743922	5147917	5162886	6665713	1309157	3796121	4985180	1236440	6039903	4603668	3525723	935239	4080528	5044287	4543793	7057780
3945	4533813	6216266	5212974	6158310	5312190	5928213	2683812	5007441	1004367	4211793	5430213	2417619	6194773	7962624	2914520	1463340	4760072	4700197	4905538	4966181	6426789	3986685	1886446	4169381	8155491	6534065	3730297	1712965	4877328	4354764	4308130	3331705	4832805	4429991	4190107	5353642	6201489	1127405	3846785	7146058	1217196	6426981	4942384	2872880	1141203	4438052	4586972	4119869	6727891
3950	4865046	6336784	4945647	7083688	5282636	5286283	2346717	4919931	1084345	4883853	6115131	2714207	5619626	7966078	3782688	1649092	4555115	4341522	6007087	4518653	5391256	4293737	1781424	3407700	7138957	7257364	3880944	1718083	4338260	5754345	4077074	3562186	4501957	4417901	5288202	5097829	6801200	1118779	4373954	5912860	1312979	6466322	4554348	3160332	1037996	4430375	4568741	5478190	7052983
3955	5251931	5972160	4831462	6164835	5368803	6089991	2764235	5012431	1087675	4927608	6375549	3086831	6353672	8506298	3853885	1573453	4406003	6364419	6822502	5656280	7043579	3369127	1937750	4678512	8785331	6423334	5156937	1870041	4606738	4873682	4611152	3378339	4496008	4022380	4489675	6836319	6851288	1369482	4221964	6410668	1638951	6225286	4444001	2770205	834229	5074609	4703076	4043874	7366368
3960	4628232	6375357	4809201	6654583	5526167	5093607	2312146	4794616	841763	4451485	6314907	2976961	5520218	8690913	2769495	1527432	5294727	4233862	5699267	4800565	5483947	4245568	2042322	3820877	8532973	6743436	4019693	1434611	4615182	5463605	4573730	3573892	4206035	4001846	4320412	5243103	5830916	1178094	3987837	4296808	1407929	6043358	4484685	3231721	1261539	4060378	4991321	4802292	6286888
3965	4593689	5879852	5113566	6929970	5801938	5925910	3084336	5019147	1109062	4965221	6269616	3164746	6821734	7871468	3168968	1577835	5577982	6939565	5057529	5424648	6005936	4374146	2008679	3924123	9130381	8401708	3357229	1565497	4506371	5863540	4689067	3206006	4288364	4003381	5080558	5418891	6786615	1270424	4463191	4764486	1685573	6588759	4636100	3737781	775283	4275122	4709025	5718458	8201741
3970	6076366	6203216	4732630	6027813	6119545	5149644	2457376	4742801	926504	4991129	6057559	2828114	5386650	7234527	3666584	1683553	5018188	4944112	4711904	5587385	6126070	4463575	1815462	4347279	7132816	6946666	3485807	1608734	5573376	4915901	6046428	3093548	4421548	3982847	5026440	5994229	6782585	1118957	3557580	5141009	1286406	6894659	5132373	3107365	1004339	4940273	4530743	4611536	6292645
3975	5503906	6000946	5029127	6245628	5296262	5666451	2598427	5043520	987225	4904195	6886791	2693011	5756264	8183510	2863067	1628019	4826280	4872530	6067154	4707298	6075982	4518461	1836030	3924123	8568476	6966432	5112990	1673958	5629797	4972514	4872722	3228459	4579104	4234054	4546287	6074447	6906174	1088467	3600184	7682439	1266821	6820007	4574498	2992029	946403	4888842	5587193	4933557	6423142
3980	4473171	6535216	5170754	6401073	5606960	4771395	3045763	4521531	1023365	4696359	5840895	3078771	5947212	8400557	3954829	1618561	4954666	5589688	5281101	4650493	5846652	4700005	1905158	3746993	8418021	7156421	3513633	1812869	5137938	5721145	4549550	3356269	4512895	4008946	4489099	4931829	5606768	1374368	3708419	7812361	1324825	6436384	4969251	3331513	977439	4202389	5331957	3912033	6179036
3985	4618061	6300705	5463797	6519288	5545741	5667987	2574313	5203570	864855	4590042	6500481	2461702	6042974	9381588	4037733	1456666	4571619	6077901	6947434	6553831	5470514	3577538	2283225	4918396	7859186	6831713	3152272	1671161	5558983	5411214	4397751	3012179	4694440	3963848	4996502	5787737	6046236	1215026	3556429	5972544	1234597	6558821	4719196	2879571	946812	5386266	5406609	4255739	5588537
3990	5190521	5772192	4820907	6732113	6059862	6334673	2739101	4857561	1204230	4628808	6464211	3198137	6964321	8484229	3169159	1600572	4829927	4232327	5431748	5723256	6532913	4052509	1839538	4327513	9425151	8259313	3973444	1757758	4904579	4950828	5133332	3357613	3775395	4178976	4956586	5647261	6558437	1313129	3625707	5924951	1384058	7581688	4488139	3648736	1038446	5150412	4825897	4281263	7077739
3995	4917053	5695813	5351531	5944525	5799827	5608495	3247650	5134484	1126477	4521339	6706974	2846252	6501441	8192721	3551631	1705895	4771971	5026248	5491624	5265173	6547882	5351147	1950170	4344976	8832733	6840157	3487342	1747836	4995351	4599446	5095335	3499048	4458394	3801686	4899973	5293383	6000178	1320594	4023723	6864913	1442022	6099970	4510593	3039865	941749	5918810	6187288	4617293	5790423
4000	3675411	5699267	4361289	6341390	6113788	5813644	2669049	5113566	1147781	4839714	6608141	3199289	6113788	8649461	2704639	1497775	4772738	5280717	5393751	4622667	6359429	4351117	1879622	3849471	9077223	7686853	4129656	1863286	5764132	6061397	5528086	3444547	4135989	4025067	4581790	5306241	7075628	1311232	3714752	6297635	1353691	6781242	4444385	3756588	1116541	4391226	4551277	4511744	8031327
4005	5205681	5915547	5253466	6266930	5517147	5604849	2445707	5628837	1323351	4548015	6254648	2991742	5683147	8853075	3986109	1743892	4462040	5137938	4554731	4591386	5900003	4439203	1921413	4472403	8509560	7663632	4365894	1592247	5006481	5169603	4780798	3454142	4863894	4079185	4707490	5466484	5703106	1147945	3866359	7373468	1394827	6781626	5379358	3269335	1206127	4351117	5037762	5526551	8493248
4010	6829219	5275920	4954475	7290372	5814220	5401619	2445870	5260375	892520	4445536	6170016	2402210	5711166	7792978	2937527	1853882	5195318	5264213	4371844	4722267	5463029	4225226	1718069	4223115	8136684	7211114	4863894	1639688	5208560	5773536	5198581	3516320	4518653	4137716	3648928	5555913	5678158	1188903	3893610	6678379	1560583	8198095	4954091	4140019	1176156	4509441	4930102	3960586	7795857
4015	5069427	5944525	5360551	8376952	5641311	5388761	2922942	4808049	1148546	5065397	6593940	3087852	5094951	7868014	2785518	1563709	4389115	5534803	5386074	5679117	6595859	4611536	1925357	3799000	8745223	6394356	4351693	1721863	4736276	5063094	4890761	2875733	4663543	4060953	4406195	5383004	5745325	1363354	3758699	7846712	1361866	7590899	4009522	3456061	915968	4486028	5362086	4586396	7085031
4020	5166724	6202257	4426921	6554215	5430405	5246558	2559027	5593143	968417	4953131	5930516	2939638	5620777	8604171	3168008	1561320	4703076	5847804	5237922	4838562	6088264	4743184	1711682	3890540	6820007	6739982	3509411	1809280	5484523	6227397	4618828	3124637	4570276	3259932	4267254	5847228	6079628	1305800	3814928	6134897	1665497	5966019	5440384	3075118	1061675	6057175	4153261	4845471	6567073
4025	4214671	7197489	4817645	6778939	5579901	5148109	2974373	4977503	1084113	5251739	6221640	3405206	6019369	8418404	3918942	1528483	4947182	5070579	6668976	4486988	5289929	3809747	2081560	5223145	8242425	7237214	4001654	1914002	5175168	5057145	4869651	3165129	4288748	4251134	4628424	5030278	6980058	986761	4255739	6192278	1567203	6544812	4499654	3173189	1183963	4481806	4098183	4744528	7113242
4030	4440163	6069265	4551853	5662805	6670703	5746285	2236139	5494694	1182147	5037954	6718488	2714971	5198005	8520499	3460475	1465128	5681804	5003795	6287080	4982109	5900386	4440738	1912583	3903205	10232698	7224740	3362986	1655151	5766627	4856602	3999735	3260699	4656826	3836614	4644736	5340784	6112636	1195850	4964646	5957959	1511218	7002895	4934900	3209844	1156503	5007249	4870227	5020683	6144877
4035	4916477	6283818	4766213	6189975	5574528	5298565	2802808	5437506	996560	4324250	6108414	2621072	5896548	8194065	2820935	1712542	4474706	5076528	6010925	4834724	6154664	3794010	1826422	5066357	8077001	7732911	3867894	1855602	4216590	6127221	4941041	3273557	4197400	3969414	5082477	5643230	6694691	1425426	4118334	8241849	1240534	7105757	4595991	3261659	1120799	4558186	4690410	3789788	6067538
4040	4958697	6431011	4835684	6460948	5909598	5320826	2873126	5173249	1159287	5376095	7845561	2914179	5633059	7367519	3687118	1753786	5592951	5663189	5581244	6229508	7089253	4505987	1875187	4063064	8337803	7505309	4099143	1702988	4946606	5044095	4854107	3443203	4967716	4145009	4621323	6052569	5959110	1221249	4613071	7745193	1423993	7636573	4803060	3178790	912324	4385085	4526905	4139635	7276747
4045	5545741	6280747	4761799	7266000	6369984	5404689	2730898	5275536	1055220	5486058	5788121	3124866	5698116	7506076	2944436	1560010	5067508	5473776	4754123	6546347	6151977	4345168	2314398	4714206	7818502	7866095	4239811	1728633	4876176	5101284	4429416	2968424	4206035	4029097	4357259	5749931	6227973	1320717	4752396	6826724	1382666	7769757	4459353	3702854	1136099	5556488	4671027	4478928	7887396
4050	5968322	6278252	5212206	7045882	5906911	6396467	2632394	4917436	1116254	5068660	6452888	2851684	5814412	8565405	2819529	1686856	4861208	4753739	5585083	4945839	5678925	4633605	1946348	4370884	7743274	7562305	3699016	1475910	4778687	6554215	4766981	3137687	4371460	4543601	4861399	5616363	6069841	1256639	4622283	7731568	1616063	6994259	4142322	3004721	958113	6427556	4389691	4542257	5838592
4055	5426567	6698722	5566659	6594324	5844349	6309917	2907973	5396821	1124771	5119323	6406446	3593659	5746669	8003884	2973222	1440848	5155977	5042368	5451707	5764132	6588567	4222539	2094663	3908003	7819269	7494370	3878833	1872184	5103970	5378974	4774082	3506533	4981534	4197975	4501765	5346733	5868722	1442035	4728408	6624645	1345830	6778555	4408690	3229610	875869	6117434	5029894	5065397	6684712
4060	4646847	6094021	5009936	7393427	5737265	5754537	2469849	5301251	1146280	5254810	6472079	2875146	6281899	8767676	2606932	1604380	5109152	6217034	6360005	6830946	6392053	4367813	2046607	4545136	8040347	8132270	4450717	1671884	5389913	5560518	4693289	3597881	5786393	4193178	4746255	5738800	6654391	1501405	4541298	6453848	1442158	6815977	4690602	3442819	1206660	4756618	4224459	4337684	6374014
4065	7089445	6560164	5210095	7090213	5164613	5245214	2293680	5122586	967967	4671027	6544812	2879731	5876014	8489602	3029067	1666315	4785404	4963110	6719448	4855834	7094051	4511744	2133805	4995543	7917142	7571901	3909155	2012842	4790202	5238881	4537843	3613041	4692329	4396983	4175714	5570114	7423172	1263777	4237124	5775839	1497160	7626978	5062902	3350320	1193858	6059862	5126616	5463605	7478250
4070	4913023	6923061	4899397	6085385	4793464	6303200	3233832	6199954	1003957	5191672	6319512	2639074	5571265	8624705	2981666	1759860	4861783	5405841	5400276	4990937	6127797	4372803	2311750	3710530	9261646	6809068	4202773	1837436	4846431	4489483	5088618	3463545	4987675	5184955	4576033	5862005	6984472	1215135	3674644	7139917	1824634	7423940	4973090	3202359	892165	4796151	5161735	4566630	7230689
4075	5491815	6288231	5345966	7174652	4837987	5541328	3072822	5451899	1251289	5223145	6618888	2759368	5724407	7962432	2995291	1736167	4918012	6932081	5567235	7310906	6528883	4516350	1888262	5106465	7373276	8695519	3553166	1722928	5171330	4883469	5113374	3506341	5143312	3962889	4716701	5670098	6122615	1210959	3453950	5644382	1521304	6744587	4921083	3091437	1148409	4212944	4948525	6161573	8469644
4080	4695783	6675501	4989786	6407214	5797716	6393589	2473522	5507168	1275856	5164421	6164451	3175855	6404144	9765019	2853923	1492493	5412174	5598324	6946090	5553226	7288261	4922810	1909471	4294121	8612039	6940909	4304100	1692233	5162886	5262486	5172673	3634535	4251709	3832392	5629029	5972160	6102657	1327405	3830856	9231708	1424839	7333360	5277071	3085296	910959	6555942	5289929	5033349	5336562
4085	5293767	6150058	4988826	7573052	5891559	5514844	2551766	4384126	1174532	4969635	6335249	3244963	6222983	8947877	3982655	1743550	5010512	6217610	6541549	5575871	7384983	4738003	1889244	4200470	7300927	7859186	4196824	1689886	5344814	5197813	4743376	2785982	4643393	3810706	4780990	6038176	6090951	1176033	3853501	7153350	1328988	7242203	5165573	3486574	1158222	4643776	4461656	4759880	6749961
4090	4984028	6288807	5907103	6471311	6279788	5969089	2620062	5822856	1308420	5176320	6819623	3193724	6240447	8012520	2914114	1529970	4552620	5115869	5909790	5141392	5716731	4569508	1924047	4062105	7429121	9103898	3567175	1795591	4928375	5810190	5468019	3505957	4626121	4002997	4752396	5287242	7785685	1358290	4569508	6743628	1489968	6154280	4310241	3618223	1041640	4733973	4714590	5242144	5318715
4095	5321018	8185813	5537106	6853591	5340976	5232548	2993948	5620010	1212815	5106657	6550761	3060540	6212812	7265040	3390429	1674805	4576609	5890983	7408971	5288585	6802160	3363178	1981001	3955404	9777685	7782231	3664473	1692929	4870227	6105919	4594072	3526875	4727640	4035814	4605395	6698530	5506976	1167203	3652958	4687531	1773713	6622918	4950828	3905508	904653	4616717	4967524	5243103	7636190
4100	5468787	6303584	4823786	5790615	6148907	5859510	2530980	5937233	966561	4445920	6374590	3415952	6735760	8356994	2734078	1661907	4987291	5483180	5916315	5588921	6379196	4626889	1780660	3976514	9182196	7555780	4165159	1559683	5207217	5046014	4941041	3133657	4454364	4024491	4937587	6782009	6057943	1185846	3640868	8000430	1544792	7578617	4833957	3431881	1054155	4338260	4725721	5773152	6967776
4105	5847612	6369408	4762375	5870257	5200692	4983261	2384085	5068276	1092397	5045247	6667441	3224237	5718074	8352580	3217904	1713907	4865430	5216428	5585658	4783869	6417769	4769860	1661648	3603446	7424324	7616807	4192218	1833683	5137170	4807473	4871954	3624364	4688107	4410993	4711904	5772960	5803665	1367721	3553934	5968514	1285054	8098495	5206257	3142484	1056544	4276849	4811695	4348815	5607536
4110	5337714	6342157	5280909	6322775	6107071	6263283	2215749	5742063	1239101	5301443	6421607	3040261	6460948	9283715	3882096	1644096	4094153	5141392	7199408	5942222	7495329	5099557	1862235	4743760	8525873	8071244	3878449	1651139	5152139	5730740	5261335	3531289	4142706	4466070	4887499	5948747	6187096	1248082	4053277	6908668	1495918	6472271	4721499	3492907	969468	5195318	4855834	4082447	7560962
4115	5878701	6433122	4880974	7418950	5499108	5660118	2642949	5882731	1078094	5557832	6097284	3080646	5586426	7609322	3916447	1596260	4613839	5113182	4750285	5586618	7746728	5422153	1950634	4793080	7058548	7364257	3816655	1694089	5429254	5357096	5180350	3669654	4644160	4304676	4382590	6120312	6018410	1306373	3733751	7675914	1656844	6598354	5499492	3210420	1064077	4569700	5020299	4725913	7917526
4120	4493129	6785272	4738195	6969695	5976574	5541520	2436003	5794837	1245912	5430597	6630402	2993339	5791767	7571133	3243044	1600463	5205490	6559781	5944909	5259799	6959524	5361894	1886337	4579104	9766746	7982582	4019693	1685423	4373571	4904579	5107425	3794586	4713247	4177633	5039298	5022794	5914396	1179008	3884399	8740809	1475596	6907709	4645887	3295435	1102374	4939314	4248063	4699621	5447677
4125	5117788	6587223	4877328	6743244	5509855	6940141	3304070	5588729	1246717	5264405	6693732	3354542	6086153	8420707	3252063	1960883	5350955	5663189	4724186	5007249	6750728	4067286	2318287	4506371	9972855	7754213	3757356	1624347	5029510	5024713	6167138	3237478	4612687	4279152	4666421	6355975	5899811	1250279	4499654	8539114	1451507	6583769	5585083	3322302	886474	4905154	5007249	4581982	8533549
4130	7023045	6340622	4941233	6309341	5182844	5431365	2473849	5354026	1158673	5455545	6356167	2776524	5819018	7627554	3381025	1641435	5655321	5091880	5539984	6087112	6332946	4301989	1622491	3858107	8775544	8086021	3901862	1970560	4826280	5047742	4707298	3230954	4591386	4127737	5001876	5781020	6854934	1248437	4442465	7479785	1692179	7062962	4514431	3619566	1028524	4107779	5087083	4792888	6773182
4135	5039681	6339471	4648958	6468241	6707357	6238719	2338787	6288807	960638	5017612	6358662	2983201	5740336	8278504	3677714	1657253	5048125	4839138	6336592	5601395	5977149	4504452	1999808	3809363	9776342	7526418	4027178	1740930	4882509	5294343	4936435	3988412	5066549	4263224	5364005	6273647	5869681	1406837	4235973	6140271	1655861	7686277	4812271	3696905	886242	5961029	5103395	4628040	7435838
4140	5387802	5914012	5894821	6429475	6709468	5710782	2508324	5672208	1309416	6352712	6715226	3366056	6986775	9101403	2603616	1626750	4693097	5085739	6954534	5320826	6483785	5217772	2009485	3672341	9779988	7434303	3927002	1905608	5013774	5092456	5188602	3365097	5170562	3952718	5181501	6388791	6251961	1288780	4300454	5455545	1643837	6500673	5693510	3579841	1101623	4679279	4599638	5059064	7047034
4145	5574720	5765284	5165189	6890245	6146412	5489129	2366425	5344047	1270656	5624807	6065619	3157144	5922072	8551012	4185309	1645120	5436546	5925910	6530227	6297251	6933616	4985947	1968158	4474514	6859156	8369660	4504643	2078244	4562600	5935122	4901508	3498473	4369541	4623242	4724378	6356359	5821321	1292288	4568357	6571295	1418506	7246425	4720731	3469878	1124457	4266102	4038308	5738225	6751880
4150	4565862	5872176	4719580	7122453	5409295	5757607	2394171	5763365	1191769	5243679	6886407	3094699	5706176	8513590	2754646	1555998	4406387	5077487	6040095	4982685	5883307	4751053	1756052	5462262	9973814	7906587	4025834	1778217	4953131	5642271	5969089	3847552	4800565	4107203	5390296	5625767	6055256	1394212	4001078	8221315	1407437	7645977	4672754	3307833	1008584	4550509	4843168	5794070	8440090
4155	5232165	5908063	5273809	7592243	6052569	5802897	2323760	5524632	1072143	4777920	6686439	2829547	6004017	8073930	3014098	1586228	4804787	4961959	6245628	5173249	7038782	5058680	1695946	4441890	9179893	8626240	4255356	1708092	5932819	5965827	4809393	3293324	4666230	3908771	4775041	6527732	6008047	1472061	3865400	7044539	1463176	7404173	4781374	2993756	1167312	4688107	4886539	4804787	7052023
4160	5200308	7337581	4759305	6762819	6071376	5681420	2297338	5145423	1020731	5149069	6375741	3007573	6478987	7953988	3191421	1620035	4486412	5687561	6167138	5257113	6685480	4804211	1757936	5091305	8712598	7368671	4309857	2116350	5369954	5919193	5093416	3111011	4426153	4138484	5329462	6544236	5826118	1292452	4444001	8652531	1436139	7560578	4103749	3365481	1094854	4750861	4628424	5028167	8703003
4165	3767335	6646715	5474736	6515834	5710590	5291656	2404708	5265365	1066711	5476463	7018631	3321534	5843390	8389043	2665032	1722491	4748366	5172290	6246588	5695813	6561508	4578336	1972007	4356491	9364892	7959937	4246336	1799863	4691178	5108001	4648190	3145747	4604243	4317150	5010895	5896932	5745517	1331090	4336341	7215145	1492302	8300189	5125464	3192956	897133	4493513	4736084	4861016	6838238
4170	5171522	6830754	5033540	6822694	5878509	5467059	2346553	5567043	1184795	5468978	6754375	2975528	5966019	8368700	3226732	1785259	4308514	5022026	6258486	5808079	7929616	4375682	1872744	5067700	6847642	8334349	4410993	1683635	5169219	5643230	5082285	3717247	5285707	4354764	4971554	5810574	6922869	1398730	3962505	6955110	1617250	7042812	5292616	3483312	1007274	4192602	4141555	5638241	6183834
4175	4592345	6628291	5384347	6597778	6696994	5687369	2822041	5104738	971516	5774687	6450777	3218288	5069427	7983926	4101062	1870574	4969827	4904195	6350218	5223337	6412012	4734549	1914998	3987837	8808360	9005641	4225034	1584236	5220458	5992310	4523642	3535511	5032965	4171492	4692329	6122807	5960837	1426900	4690218	7583415	1405049	8689570	5214125	3366056	902087	4519612	4736852	5320442	8049366
4180	4495624	5175168	5110112	5864116	5961029	5479341	2322272	5873519	1135020	5358632	6643260	3519199	5667795	8173722	3773284	1829752	4187612	6198611	5867762	5134484	6950312	4924729	1546198	4507906	9431292	8434141	3946960	2006850	6100930	5138706	5174401	3336887	5030854	4021420	4456091	5790807	5775647	1308693	3944657	7896224	1661061	7515672	4457818	3156685	951357	4656826	4885964	4473363	6293029
4185	5730932	6232578	5158472	6974684	5730740	6563811	2762698	5436546	1267981	5952585	7427202	3169159	5257113	8601292	3253407	1777357	4851420	5142544	8208074	4806514	5860854	5125272	1848368	3712641	8497278	8832349	4646463	1978449	5075184	5022026	5369570	3712066	5209520	4221772	5728821	6076941	6240063	1244601	3841411	8724881	1684836	8916596	4671411	3210420	1061430	4969827	5346350	4682542	6144493
4190	5511966	6232962	5282636	7821572	4763719	4980190	2375173	5215661	1291469	5858551	7016904	3091673	5402579	8662319	2763367	1756571	4528056	5598900	5453626	5859510	6999057	5810382	1909566	4586396	8843287	7802765	5307584	2219543	4908609	5003411	4821675	3742195	4535157	4543985	4477009	6483977	7414728	1484904	3546833	7360802	1474545	7236446	4484301	2881738	1052272	5024137	4666613	5174017	8950372
4195	5319674	7086567	5252315	7852469	5862197	5882731	2529056	4845087	973931	4911871	6415658	3462010	5875055	8381942	2945203	1839865	5437314	5034116	5985018	5198005	6057559	4883853	1985846	4021420	10641077	8558881	4564519	1684058	5482220	5776606	4591194	3826059	4561256	4027562	5111839	6159078	6592213	1469646	4077074	7391699	1553855	7133392	5125848	3192806	1307342	4818604	4291242	4288939	6107838
4200	4854491	5771425	5378974	7856691	5936465	5071346	2484208	5730356	1315654	5684874	6879498	3019488	5349996	8615493	2721017	1716909	4592921	5182269	8564830	5705025	6244285	5077295	1649378	4204500	10649329	7718518	3909922	2121427	5500259	4855642	5232740	2793461	5006865	4357067	5119707	6287848	6961827	1320294	4669492	7942474	1618124	7681288	5034308	4210449	872553	5019723	4921466	6237952	6109374
4205	4652412	6524853	5344431	7037438	5480877	5458040	2711040	5207025	1283744	5495078	7333360	3381409	4991513	8989329	2990877	1766179	4881358	5155210	6175966	6197843	6021672	5375711	1717373	4204500	7434303	7316472	4111617	1754059	5243103	5158472	4501381	3477747	4441890	4194905	5257880	5446909	6228356	1344110	4509633	8376569	1752599	8128048	5521369	2637572	1050375	6810987	4902276	4288556	7588788
4210	4568741	5633443	5182844	7170046	5430405	5706752	2484235	5126616	1031022	4996502	7012874	2990877	5445374	9210023	3674068	1683771	4693289	5340592	5894245	5331381	6226629	5121434	1959396	4647806	8664430	6853399	3678482	1739497	5979836	5849723	6059670	3557964	5181501	4181663	5150412	5887529	5670481	1465647	4547823	8185813	1572566	7532943	4815917	2775159	811969	4653756	5066932	5080558	6546539
4215	5574528	6966241	5163078	6588759	5977533	5833411	2667516	5645917	1204612	5566851	7504349	3372581	6442909	8331086	3895721	1655711	4766405	5078063	5549963	5154442	6417001	4760648	1857635	4843744	9057072	7435070	4015663	1932018	5026248	5036611	4315807	3625323	4443809	4801141	4718428	6660916	5382812	1445270	3508260	6450201	1489422	7434111	5130262	2734010	1274709	4666805	4866581	5104930	6886407
4220	4628040	7443323	5370722	7621796	7660754	5985210	2934570	5203762	1270192	6116666	7002895	2944410	5797524	8691872	3170503	1820021	4401205	4416750	6051034	6475149	7737709	5000532	2210686	4632454	9187569	7332208	4447647	1833396	5206449	5503522	5400851	3880177	4632454	4462808	5320058	6548074	5851834	1418315	3942355	7247961	1186064	7629665	4476241	3446082	946471	4521915	4723418	5293575	6058326
4225	4543793	6719064	4411952	7598192	5731508	5385883	2476265	5697540	1404653	5609647	7687045	3602678	5559367	7773979	3164746	1732400	4776960	4800181	7000208	5465524	5689480	4917436	1854128	4580639	7991026	8968987	4144625	2124320	6443868	4785212	4827816	3122682	5191480	4023340	5038338	6388215	6218377	1322409	4492745	5459383	1346567	7252183	4732054	3635495	1110563	4986715	4490059	4452637	5834562
4230	5444222	6255031	6133170	6568608	6297443	6108030	2944765	5549963	1464637	5589880	6934384	3184128	5753577	9061102	4124859	1593298	5374176	5286474	6961251	5779101	7621988	4604052	1740671	4031975	9081061	7526418	4067286	1914957	5488937	4462232	5808079	3195643	4688491	4214096	5427910	6385529	6120888	1432837	3848320	6053337	1682625	6839965	5334451	3273557	894786	6153321	4145393	4926264	7162946
4235	4625929	7187318	5447869	6657653	5228327	5534803	2457703	5415820	1530475	5658391	7697024	3203779	6813098	8224386	4045217	1878135	4702500	4942001	6661683	5543822	6260597	4335765	1956816	3749296	9062830	8182358	3860410	1819434	5094759	4995159	6282090	3070519	4772162	4925113	5430405	7309563	6760132	1363176	3765032	8695327	1605185	7852469	4618637	3384480	1302811	4957353	4346896	4957929	6068114
4240	5439809	6080396	5050620	7028802	7005773	5667027	2637886	5733427	1125480	5440192	7222437	3224045	6229892	7298240	3674836	2123788	4834916	5456505	6514107	5523672	6798897	4414639	1943346	4430567	7771292	8433949	4333462	1737859	5783131	5546701	4797686	3358188	4669876	4114112	5435778	7125908	5861621	1398416	3921053	7409355	1575023	7506844	4757578	4029289	1023310	4722650	4587931	4978271	6320664
4245	5381661	5305473	5233124	6808493	5528278	5418699	2506359	6324310	1422287	5261143	7280969	2747808	4974433	9212326	2825548	1748013	4867157	5425607	5748780	6888134	6421991	4280496	1946430	4192026	10642612	7973371	3939284	1986201	4963686	4529783	5101284	3344371	4697319	4503108	5397397	6661300	6270768	1263231	4501381	8288483	1505499	8123634	4883469	3720126	1135853	5960837	5392216	3735286	5659159
4250	5417163	6895811	5381277	7367135	5477039	5857015	2375309	5285131	962931	5752234	7243931	3369511	6512955	6774141	2813019	1828169	4820139	5453434	5058105	5153483	7597232	5039298	1946662	3943314	9381396	7905628	4169381	1643073	5528854	5187834	4795767	3738357	4414447	4804019	5506017	7507612	6911739	1384918	3813393	7368671	1771133	9253010	5496805	3469878	1201733	4494089	4581982	5666643	5691591
4255	7054710	6556518	5381085	6047004	5372257	5869489	2576933	5762981	1248846	5663765	7878569	3305222	5323129	8667116	3623788	1625016	4307363	5431557	5680461	5568578	6685480	5660886	1714889	4102597	8944998	7949766	5441152	1857867	5079790	4988250	5396821	3393883	4883853	4684077	5305857	6199762	5742447	1662317	4644352	9779988	1478954	7706044	5193975	3507300	1028265	4815725	4572387	5034116	7773020
4260	5259416	6229508	5273617	7265424	6013420	5338673	2578053	6981401	1126040	6140079	6765313	3270487	6187288	8160289	3737973	1859150	4711136	6843995	5923223	6411820	6862227	4426921	1843769	4800181	9091808	8244152	5112798	1785518	5538257	5967170	4998997	3311171	5037762	4318109	5345198	6587991	6435808	1456871	4116223	8402284	1664186	8047255	4521339	3292172	952299	7618726	4240771	4988826	6596819
4265	5031238	7214185	5533651	6886791	6764354	6283818	2535907	5996148	1120540	5420234	7079466	3361643	6090759	8471179	2983009	2051835	3996664	5947788	6750537	6189591	6756294	5024713	2120458	4859672	11091100	7556164	4089164	2191155	5700227	4943536	5295110	3462202	4467030	4157675	5027783	6664370	7012298	1334829	4739922	7365024	1729943	7745769	5159816	3620526	1335594	5558215	4378176	4967332	7409355
4270	5401811	6843036	5309311	7285575	6631554	5130646	2585873	5888296	1051576	5892710	6863954	3752942	5925718	9472552	3804949	1809853	4569892	5159048	7479593	5329078	7435262	4743184	1871051	4720539	7023813	7727346	4111233	1900627	4989977	5030662	5720569	3356077	4885388	4163048	5183996	6689510	6946282	1466780	3663897	7297089	1445079	9012358	5938960	3898600	1017960	5724407	5240417	4745295	6315290
4275	4338260	6644028	5032773	7560002	7111706	6813866	2716390	5951626	1020212	5277263	7413193	3744306	5969665	9237465	2959405	1797597	5290121	5506209	6430627	5511006	7641563	5276687	1939906	5477422	8127665	8148774	3760042	1783103	7611242	5823432	5822472	3456637	4178976	5328310	5394710	6566497	6016107	1724457	3521310	9157248	1649979	8190034	4716509	3487150	1050921	6344077	4937011	4681966	6585496
4280	5387802	7992562	5089577	6436960	6095556	6661108	2596136	5776990	1115913	5443839	7115928	3474484	6925364	8338571	3760426	1454046	4655291	5775263	6518137	4630919	7362721	4774082	1794499	3826442	9397132	7792210	3995321	1669659	5353258	5837249	4993432	3380833	4727448	4148655	5337906	6898113	6338511	1611477	4251326	6370752	1791060	7259283	4678512	3702854	1028783	5184955	4878671	5578366	5728054
4285	5440960	6663986	5169795	9434171	6092294	5400084	2637477	6374398	1154333	5426183	7330673	3290445	5801362	8337995	2925821	1790186	5300484	4716317	7159491	4699046	6696419	5090921	1807028	5100900	8212296	8801644	4376449	1805322	5212014	5127959	4228297	3471030	4541874	3903397	5031429	6447515	6296867	1617250	4060761	7524307	1714275	9099676	5242911	3342068	1346717	4558953	4571043	6252345	6428900
4290	4641857	6015531	5108960	7375579	6657845	6577436	3138070	5782171	1221413	5997684	7039933	3227499	5799827	7237790	4074003	1883594	4736276	5313533	7626018	5602930	7110939	5037571	1981260	4059994	7301311	7552134	5064629	1835921	6321240	5440192	5242336	3968838	4750285	5106657	5332148	6456151	8234173	1644724	4092618	7554629	1503247	7416264	5619818	3284496	1129070	4693289	6201873	5465908	6452888
4295	4599638	6556134	5733043	6771071	5775839	5416012	2432864	5718458	1053282	5288777	6981785	3352815	6426405	8334157	3958283	1824443	4657018	5019147	5794070	6034338	8229184	3744690	1790145	4801524	9468906	7480553	5179774	2159328	4817645	5278222	5270930	3804949	4912063	4714590	5408911	6413931	5876398	1181301	4648958	8210760	1503957	9219810	4713055	3802262	1117919	4842401	4583901	4863702	7719094
4300	5012623	5942606	5710590	5638817	6108030	5221226	3217904	6842652	1109157	5762021	6877387	3384671	6016490	8831965	3590396	2271188	4713439	5029510	7483047	5177855	6863186	5168068	2005445	4358794	9314612	7969725	4393721	1959082	5605425	5202803	5717882	4013552	5089961	4414831	5628646	6747850	6889861	1392506	3642211	5173633	1650948	7967230	4557610	3470646	1203520	4850653	4827240	5183612	7811977
4305	4631302	6403376	4788858	7484007	6041247	5486826	2538227	5460151	1091196	6214731	7390164	3698056	5411022	8854610	3984574	1750047	4810736	4676017	6956069	5304322	6146796	5549388	2196737	4165927	10939685	7891618	4019309	2125698	5041025	5148685	4849117	3556812	4672563	4979806	5746285	6732689	6603344	1272976	3486191	6314331	1387347	7116888	5472049	3302919	1044492	6102465	4719964	5510814	6993683
4310	5233508	6564386	5746477	6629635	5799827	6145836	2962475	5835714	1022137	4995159	6524853	3099617	5525975	8581718	3478706	1711668	5331189	4794808	6326805	5597748	6677612	4774273	1850989	4741649	9236122	8138411	4236933	1876006	6200146	5635746	4739154	3502886	4481615	4441506	4846623	6856086	6265778	1402347	4684461	7773020	1577698	8422818	5838400	3275476	1240616	4382782	4560680	6205711	6410668
4315	4577184	5824967	6128756	7591859	6308574	5099557	2385887	5746477	1338855	5585850	7246234	3083253	5518299	8359873	3182017	1704680	4215439	6551912	6732497	5861429	6656886	5144463	2049583	3972100	8636795	8427808	5193975	1831772	5883882	5109728	6298019	3478706	4832230	3751599	4862743	6503168	6546347	1178449	3634535	6033186	1517769	8647926	5944717	3781344	1070301	4916861	4268981	5086123	7367711
4320	4942960	6618888	5165957	6422183	5226024	5231205	2627213	6412588	1451084	5495846	6903103	3603254	6251769	9414212	3118496	1684167	4828583	5579325	6416809	6384761	6908476	5294151	1929697	4298919	9604968	7877033	4132343	1707833	6905982	5532692	5183804	3416912	4875793	4284526	5202995	6748809	7291716	1521427	3734135	7926546	1566657	7746920	5057721	3393691	947181	5516763	4723802	5509471	6260213
4325	4844704	6245436	5344047	6542893	7228194	5245790	2647604	5694278	1129097	5941647	7440060	3439173	7013642	8595919	2960364	1750893	4494856	5528854	6342541	6140463	7286726	4612879	1927405	4318301	9092191	7692610	4583709	2038105	5438465	4954475	6306463	3548752	4850461	4206035	5482412	6922294	6136241	1384809	4646655	6679915	1867134	9207720	5318907	3227115	1072212	4447071	4936819	5148109	7022661
4330	4905730	6426213	5269779	8308441	6035297	5029127	2540971	6991764	1306291	6339087	8215558	3002401	5408911	8899516	2976484	1860187	4788475	5734770	6762051	6043166	7242203	4864470	1941749	4649726	10715921	7911193	5046974	1852749	4786556	4407538	4883661	3267224	4790202	4312736	5334259	6639230	5744366	1490677	4169957	9384467	1664801	8473290	5046206	3129818	1205240	4981342	4817645	6450585	6784888
4335	4909376	6596819	5269587	8294240	6018026	6233922	2631922	5818250	1274081	5492967	7902941	3383328	6357510	9124624	3779425	1849965	4547055	5304706	7653269	5721145	6941293	5337330	1862003	4671603	10271847	7598959	4140595	1872116	5423113	6349450	4894599	2707046	5205873	4794424	5541136	6600081	6649593	1344042	3761386	8358337	1663108	8798957	4708257	3430729	1214439	4785212	4531511	5072114	6752456
4340	4837411	6089223	5372257	7566911	6245820	4993240	3006809	6328148	1327978	6253304	7579385	2465783	5335411	10363003	3998200	1799344	4568741	5556872	6934768	6051993	6837279	5165765	1942813	4605011	7763424	8411496	3863864	1842240	6496259	4880398	6114555	3449920	4573346	4599062	5143312	7042812	7967806	1502306	4653372	7481320	1785628	8692064	5093032	3810130	1065319	4967332	4936051	5245022	6992340
4345	5708671	5993654	5009744	8194065	6216842	5543822	2768265	6049499	1323802	5892518	7700670	3604789	5818442	7804684	2416841	1847249	4823977	5072306	7013450	6818856	7120342	4748750	1978763	5183804	8907768	7692802	3746417	1923051	5513693	4955242	4606738	3284688	4338644	4036197	5389529	7202862	7008652	1312119	4152877	7536398	1638542	8881477	4892680	3433800	965579	6813482	4904771	5266132	7876650
4350	4887691	9453361	5771233	6886983	6549801	6472079	2681906	6327572	1186911	5799059	7289413	3773476	6681450	8534316	3072438	1735675	4782525	5359783	6381690	5931859	7549064	4359945	1959491	3873844	8670187	7639068	4908033	1722669	6298978	5153099	5454202	3429770	4526521	4139827	5414669	7063346	7154886	1397843	3831048	7560194	1985778	9357599	4700197	3203319	1159901	4889610	4678320	6986775	7352742
4355	5613293	6810220	5318907	9320561	6023015	5855672	3280274	5636514	1133478	7010379	7556356	3518239	5464373	7959362	3242852	1780987	5032773	4787323	6442333	5725559	7910425	5089769	1939579	4272627	7694721	7799695	4773506	1798020	5135251	4660089	5492775	3532056	4813231	4290475	5742063	6788726	6034530	1427186	4067286	10208517	1582584	7732719	5924375	3511714	1369564	4379712	5030854	6923061	6145836
4360	4541682	6638463	5452283	6794867	7109404	5407376	2729206	6218761	1480878	6045660	8343944	3225004	5504673	8409385	3860794	1912310	4548206	5597748	6571103	5217388	7694337	5242911	2281137	4355915	9240728	8249334	4826280	1879254	5329654	6119353	5211055	3878449	5105698	4153069	6439838	6805230	6246012	1482639	4792121	9910869	1836371	9348004	4707298	3790172	1022983	4693864	4695208	7146825	7217064
4365	5574528	6008430	5357096	7127059	5564357	5272081	3452991	5591032	1477985	5633059	6606990	3177603	5276687	8171419	3654301	1779650	4546095	5973311	6283050	5973311	8338955	6045469	1930093	4214479	8830046	8981269	3967878	1907123	6048923	5020491	4786939	3665432	4762183	4091467	6451929	5331765	6628867	1371461	4191450	5498340	1594581	8024610	5844349	3787485	1176456	5083628	4266486	5448444	7664592
4370	5253658	6448666	5057145	7670157	6336784	4951212	2664635	6414507	1374723	6625797	7581304	3238246	5397013	7620261	3953293	1836699	4731478	4569316	7139917	5509663	8348166	5037954	2075323	4132727	9641239	7584566	4676017	1747713	5671633	4944303	5895205	3986685	4333078	4104516	4750477	6725972	5807119	1553254	3720318	9424959	1777152	8302876	4979614	3426124	1220581	4858521	4387388	5660502	6298978
4375	4362056	5885993	5441920	8879750	6323926	6136433	2913922	5687561	1429042	5861429	7689348	3536662	5935314	7727921	3119072	1814180	4492553	5394710	6479371	5454969	8891456	5326007	1870137	5445758	7959170	8397870	4619980	1819079	4960040	4882317	5278031	3042692	4682734	4117758	5577214	6799089	6169441	1253705	3469111	6807533	1609485	9064365	4981917	3573700	1102565	7135119	4577568	5278414	6937838
4380	4355339	7368287	4887883	6709276	7154886	5636706	2521645	5913436	1441217	5769697	8901627	3679249	5823623	8969371	2959082	1858495	4724761	6265394	7231265	6095364	6306846	5072114	1959969	5117404	8856337	7945736	4319261	1794294	6402800	6061013	4742033	3503654	4029672	4823786	6428516	6893508	6734992	1453500	3482928	9050739	1555247	8919475	5772384	2839510	1070506	4500613	4652412	4645504	7123413
4385	6757445	6412971	5328118	8446231	6376317	5956999	2833000	6000562	1379677	6263283	7512217	3381025	5174209	8507449	3892075	1836030	4580639	5537681	6381498	5363621	6876812	4508865	1917919	4122364	9514580	7652885	4311585	2248300	6008814	6220488	5297797	3734519	4748366	4196824	5249053	6871054	5604081	1378817	3877298	9238233	1726040	8109241	4784253	3531481	1156148	4196632	4627848	6275182	6980058
4390	5270354	6806765	5449980	7571133	5994805	5892902	2542649	6242557	1193243	6253688	7624291	3040006	5383963	8140906	3847744	2042759	4725529	5642655	6452120	5389145	7101343	5776414	1692083	5069427	10324045	7969341	4067862	1854715	5825159	4517885	5327543	3735670	4856794	3648544	5329654	6750345	6888710	1515708	4692137	8295967	1743619	8337227	4552812	3475252	1059614	4949101	4942384	5774303	6644028
4395	4507522	6472463	4893640	7135887	6505087	6127797	2577329	6376125	1286433	6447898	7617766	2796532	5746477	8277544	3876530	1954919	4628616	4919356	7487653	5745709	7247385	4681390	2073317	5392791	7052983	7711993	3775587	1928592	4849117	5002068	4745295	3240741	4834724	4596567	4974625	6825189	5203570	1397952	4490442	7747688	1741380	9826046	4745871	3329978	1026777	4788475	4623242	5629797	6503935
4400	5231973	6265011	5560326	8012328	5898467	5983482	2510140	8064143	1355083	5354218	7804300	3426507	6281515	9065708	2840493	1802729	5136595	5393751	7530065	5419274	8212871	5436738	2031171	4447839	8450645	8517429	4378752	1876961	5595062	6103233	4709984	3688461	5423496	4201813	5528470	7889891	6163492	1544615	4271476	9119634	1714098	8030943	4876752	3492715	1332414	4962727	4614990	5327543	7917526
4405	4856602	6376317	5429062	6895235	5951626	5597173	2510385	5906911	1409034	6244668	7216104	4172644	5308736	8552548	2627718	1813306	4655291	5502562	5903265	7329521	7485734	5372833	1848136	5224872	10263019	8413799	4027562	1949692	4901508	5804049	5190713	3342836	5493735	4750093	6460181	7043771	6498178	1593462	3790172	10706709	1746444	9422848	4728216	3586942	1411696	7186358	4819372	4960040	6621959
4410	5341744	5437698	4959080	7047417	5700995	5641887	2840916	5950282	1370205	6117434	7506460	3688269	6006511	8211144	3041541	1881055	4579871	5342703	6691621	5435778	8036508	5278414	1836044	4395640	8231678	8963613	4350350	1813661	5536914	5433476	5874479	3602103	4854491	4362824	5184955	6890629	6689702	1458686	3548518	9273736	1978026	6952807	5359591	3272406	1024607	4927608	4339603	5122969	6630786
4415	4813614	6554599	5474160	9503449	6080779	5533843	2484863	5926294	1266889	5971968	8129584	3308868	6601233	9936968	4016431	1580209	4357642	5351915	6933808	6254648	7901598	4686188	1934870	4668916	8238011	7257172	4098759	1760147	4665078	6129716	5084588	3978817	4627080	4452253	5718266	6776444	5993654	1518643	4892105	7950342	1716527	9097949	4891529	3336887	1154524	5325624	4534581	6226629	6512187
4420	5731124	6594324	5995956	7427970	6611787	5643614	2655028	6304352	1239975	5383388	7892002	3326140	6047388	8799916	3313666	1946744	4364359	8351237	8608968	6568800	8056275	4617869	1996451	4639554	9845812	8864397	4773314	1916527	5541328	4886731	4945263	3471222	5297029	4209298	4579104	7175420	5526551	1518097	3659483	10015266	1782120	8389426	5011663	3826251	1243400	7330673	4793080	5116828	8103868
4425	6788342	5886569	4909376	7612393	6266162	5665108	2474177	6469968	1467380	6069841	7897759	3334584	5277071	8906425	2579991	1818492	4830502	6696802	7358116	6425637	7638684	5217388	1810535	4441890	9605352	7522772	4517501	1965592	5403922	5309311	5507552	3775395	4428264	4328856	5595446	7653845	6735952	1586296	3591740	8707225	1642554	7926737	5384731	3535319	1215654	4574114	5031046	5976958	6195732
4430	5039298	7104030	5513885	6707741	6050650	5933586	2373822	6676844	1452313	6555942	7888548	3167624	5875439	8565405	3159756	2088862	4682158	5565508	6253880	5810190	6762243	5836481	1986870	4955242	9828732	8147431	4483534	1710590	5492391	4451293	4904962	3614960	5212590	4975584	5912477	7135119	4890569	1712665	4082447	6375166	1858440	9044790	4823977	3317120	1061948	6570527	4601365	5590072	7879336
4435	5276879	7070446	5637473	7241436	6355783	6662259	3271638	6035681	1231704	5692167	8320915	3244963	5534803	8659824	2922942	1736412	4972898	6710428	7061235	5630373	7651542	4769284	1978107	4231559	9254545	8133806	4483534	1853418	5284364	6078669	4847006	3353391	4528440	3747377	5031429	7386902	5907487	1380701	3196794	7923667	1589108	8422626	5476463	3185663	981124	5108960	5004562	6490502	8742152
4440	5520218	7398032	5396437	8105595	5437122	5509663	2416895	5971200	1286488	6544236	9454897	3734327	5348269	7796624	3714944	1664650	5279374	5642655	7541771	5476463	7591667	5456505	1979254	4394872	9104282	8120372	4417901	1880045	5345198	5756072	5878509	3734519	5933203	4425961	5855288	6815593	5877166	1395250	3525148	7882023	1669304	9330732	4893256	3452031	787075	4774082	4884236	6835168	6855510
4445	6155240	6225670	5502178	5267284	6254264	5717499	2388002	6717145	1297133	7093475	7368479	3374117	5505633	7665743	2973222	1872757	4713439	5258264	6055448	5169219	6938222	5200884	1887852	4776001	10635703	8419748	4847198	1599399	5090537	5486442	4748558	2949425	4773890	4515390	5805584	7325491	6583385	1487743	3758315	8333389	1548423	8363711	4511168	3470070	1350183	4571427	4197592	6889094	6116666
4450	4937395	6671471	5203187	7114201	6530227	6068689	2538173	5871984	1363217	6230467	8250102	3762921	4894599	7432768	2944436	1935689	4953899	5450555	8747718	5440384	7220326	5371106	2037450	5534611	8345671	8370044	4118526	1828455	5360935	5377247	4849309	3226924	4715166	4598486	6016682	6999441	6639998	1470383	4474322	7913112	1575569	8575768	5550155	3398297	1001542	4762375	4889610	6510844	7024580
4455	4434405	6294564	5565316	7084647	6038560	4796535	2977111	5923223	1417633	6162340	8273514	3632040	5894437	8397678	2450320	1882366	4780606	5565508	7253334	6631362	7299584	5050620	1934038	4462040	11178226	7818118	5136019	1953145	5336179	5300100	5247517	2989342	4213328	4641665	5558407	7046458	5754153	1473767	4595800	8865741	1724197	8194065	4800949	3904741	1080414	4759880	4800565	5437314	7742890
4460	5440000	6571295	5073265	6572638	5383963	5834562	2584849	6287656	1159273	6174047	7573052	3422861	5876782	8830046	3861753	1878571	4051934	5456696	7096738	5752042	7653653	5046398	1935989	4134454	8641785	7925010	4168613	2135757	5732084	5348844	5007825	4055004	4507138	4562600	5909598	6964130	6390902	1332823	4386812	5691399	1823801	8228224	4449182	3520158	1154592	5444031	4540338	6445596	5048509
4465	5171714	6529843	6018985	7310906	6137392	5782171	3174725	5892902	1413688	6021288	8846550	3840644	4753739	8202317	3730489	1911750	4723802	6412779	6839390	5719034	7118423	3866359	2119748	4686380	12135268	7983734	4566438	2006482	5772384	5474736	5269779	3742387	4819947	4013168	5820745	7165824	6724053	1697542	3966343	8118261	1542800	8138795	4869268	3190950	1013743	4778879	4862743	5549772	7995056
4470	4589850	8011561	4993432	8174490	7994865	6032227	2709648	6187672	1314289	6915961	8799724	3513825	4913406	8374074	2803861	1892711	4385085	5336370	6763202	7108252	7913496	5929173	2787251	5396629	7252950	7900254	4348239	2134624	5532308	5558024	5511966	3777890	4865238	5295494	6839774	7066416	6997330	1417169	3782496	9586161	1633560	7970109	4828008	3457021	1080401	5095910	4685420	5463221	5859318
4475	4491210	8393264	5751850	8201933	5847804	6745739	3286799	5821513	1479090	6043933	7819845	3143828	5944909	7845752	2883334	1619489	4620939	5580861	7231265	7306876	7455413	5751850	1898975	4683117	11261897	7707579	3773668	1781670	4778304	4862743	5511774	3553550	4671411	4589467	4746639	6732497	6028389	1686296	3596729	9883234	1587293	8947109	5424264	3470838	1109648	6908093	4558378	6401841	6214155
4480	4769284	6551529	5059256	7545033	5885610	5432324	2862683	6050650	1223679	7142028	7910617	3985150	5966595	8340874	2954223	1803657	4889418	4695783	6578971	6200530	6633665	5141201	2276524	4882893	8968987	8512823	4166694	1940848	5820937	5226599	5040257	3853501	5450172	4779647	6454999	7036095	5737649	1561552	3569862	12269603	1637941	8921394	5928021	3348209	1076088	5303170	5049085	6917112	7358308
4485	4918204	6667824	5297029	6772030	6361732	5487210	2773385	6826532	1466684	6541166	8280615	3217520	6523126	9082020	3877874	1748505	4832230	5565508	6592405	5947212	7548104	5876398	2022628	4332502	9915666	7695489	4024107	1848668	5285899	5034692	4131959	3797848	5343663	4524986	5492967	7085607	5753577	1505131	4356299	8859024	2040930	8956129	5232740	3574276	1109648	5085931	5150220	6551337	6982936
4490	4850077	6548458	6615242	8514166	7105373	5794262	2546995	6246779	1371202	5781788	7428929	3064378	5323705	8896446	2935224	1820280	4673138	6873165	8011561	5841471	7666127	5042560	1759764	5496229	7961089	8612231	4814574	1805827	5371489	5409871	5574911	3277011	6049307	4443617	5688329	7052407	5907487	1393093	3600184	8389234	1760283	7822148	5029318	3478706	1513484	5489704	4607698	6588950	5686218
4495	5219499	6307422	5129878	6870671	6153129	6098627	3040793	5842430	1413197	6818088	7236446	3591164	5458999	8470219	3203703	1863326	5499300	5511390	6705054	5850682	8117685	5312958	1791278	5061559	9338601	8194065	5064821	1712514	5457464	5465908	6297827	3612082	5701187	4436900	6108222	6994067	6089607	1639333	3717823	9256656	1678230	7985269	5933011	3294091	1363040	5091113	4310049	6194581	6363267
4500	6319129	6560932	6049115	7357348	6270192	5907871	2382993	6298594	1448423	7245274	7968189	3606325	5732467	9156864	3174149	1867598	4736276	5440000	7202287	6592981	7565184	5134100	1779909	4805171	9329773	8193489	5201459	1895345	5707136	5040257	5528470	2600599	5335411	4726489	5407184	7278858	6031459	1620157	4199703	7943817	1719748	7560770	5055802	3685007	1428592	4709217	3717247	5880236	6529843
4505	4570468	8044377	5391640	8601100	7435646	6492805	3276436	6191126	1314521	6373438	7705852	3659291	6142958	8560992	3741427	1719652	5191864	5578558	7143371	6126645	7714488	5408144	1744246	4416942	9783058	7210347	4406003	1854510	5540944	5297413	5461302	3866359	5307200	4791929	7391699	7302271	6568992	1601910	4044066	8810855	1943455	8791281	5857015	4248255	1176565	5825543	4779647	5037762	7847288
4510	5974847	6719639	5475695	7257556	7962624	5510431	2414875	6160229	1483567	6255607	9015237	3292556	5036803	9157056	3098154	2079732	5374176	5796756	7547528	6259829	7394386	5817099	1912501	4491786	9348964	8190034	4557802	1953623	5473776	5348077	6232962	4030824	4202965	4380287	5160007	6233538	7049720	1444192	4051934	9783634	1922846	9510742	5506784	3544339	1113593	5337906	4521915	6084810	5588729
4515	5323896	6027237	5767203	6602768	6445404	6172511	2898306	6728083	1177343	6182874	8157794	2954799	5429254	8807209	3896681	1975637	5387610	5896356	5847228	5886185	6977179	5600051	1815681	5847228	10019872	7549639	3694602	1869837	5612333	5437506	4833957	4107395	5770657	4570468	6082890	7847096	6583769	1709294	3651423	8791664	2044164	8548710	5093224	3332473	1275542	4885388	4909952	5939152	7859186
4520	5575103	6888902	5150028	8602252	6763394	6295908	2511818	5623080	1247986	6160229	8110393	3387358	6563619	8633725	3769254	1999535	5323896	4783293	7409547	5597748	8419556	5622504	1878312	5667987	8740425	7870125	4876944	2266738	5662037	5295494	5057913	3824140	5414669	4398327	5390872	7567103	6282858	1792220	4429800	6209933	1949569	8413223	5211055	3000089	1142431	5161351	3861945	5144271	7685510
4525	4486220	6398578	5734962	7028610	4993432	5610990	2501937	6375933	1521045	6498370	8389618	3715712	6459413	9732587	2487293	1907819	5676430	6449242	7008844	5993462	7221286	6445404	1845447	4278960	9409798	7435454	5403346	1711777	5449980	5945101	5695045	4147887	5585274	4385661	5342895	6473614	5815180	1711341	4326937	8240890	2068253	7703165	4912639	3490988	1459723	6947626	4550509	5843966	7157764
4530	6070225	6883720	5967746	8186196	7055094	6282282	2573822	6111485	1286665	6422951	8639290	2988958	5577982	7968957	3181441	1976101	4430375	5378590	6358662	6069841	7523732	5378206	1900900	5067700	10059405	8538922	4957161	1918451	5153866	6510460	5336562	3881712	4859864	4756042	6019945	7923475	6198227	1636371	3601335	10348418	1846717	10025821	4377217	3623404	1041790	5265173	4472403	5862197	8161440
4535	5836289	6918456	5765476	8527792	6429092	5865651	2535607	6050842	1366343	6737487	7831168	3518431	5289545	8672682	2921407	2016213	5611182	5645917	8420707	7407628	7350055	4509825	2020867	4652988	8580950	8110393	5368419	2252381	6803695	6355975	4985180	3113698	5175360	4477393	5758759	7108444	5710206	1719339	3674836	9802825	1706427	9794381	5215469	3631081	1156352	5639776	4134454	6827491	5739568
4540	4953515	6079052	5294151	8401708	7751526	5151180	2918912	5734003	1368663	6430051	8027297	3619950	6204944	9847539	2962667	1856885	5214509	6428516	8552164	6171552	8070092	5235619	2008788	4763719	7602606	7386518	4896327	1715694	5814412	5414669	4789434	3588477	5582012	4470676	5991734	7980472	7012490	1539483	3656988	9424575	2324252	8057234	5542863	3552782	1021522	5786393	4840482	5758951	8692832
4545	5647836	5964675	5596597	7724275	5790232	5468019	2939647	6490502	1441954	7037438	7744042	3976322	5666259	8969179	3875955	1874149	4985564	4795767	6163108	6084426	6391861	5205681	2073999	4581982	11454764	8356226	4075922	1722873	5237346	5219691	6275566	3182401	5147150	4476049	5591991	7337965	6715801	1493967	4054429	9451058	1838924	10699608	4910144	3152272	1266943	4728024	3783071	7047225	7571133
4550	6420456	6837663	4873298	7126867	6368641	6097092	2744819	6276141	1503002	6384569	8227840	3236439	6366146	7694721	3073014	1918738	4676401	5653785	7099808	6562275	7102111	5182844	1870260	4795767	10593484	8843096	4806898	1809798	5214317	5170562	5164613	3313666	6076366	4247487	5604273	7145866	5521177	1618956	4457626	8111352	1626272	7876074	4810736	3543763	1116063	5093607	4879439	6355783	6212236
4555	6299938	7465008	4706338	6735568	6147563	5421577	2840422	6303776	1108243	6992340	7889699	3039660	5502754	8759808	2698034	1826818	4491594	6573406	8042841	7091364	7145674	5265940	1881560	4980190	11975601	7426051	5142352	1680032	5413325	5145423	5283596	3584831	4990361	4672754	6175390	7028994	6813674	1735211	3970757	7948999	1988535	8612423	4962919	3812817	1189408	6458837	4765638	5842239	6860116
4560	5418123	6529651	5255002	7075244	5999986	5812877	2492684	6157542	1330093	6123959	7536973	3268567	6258486	8831197	3814928	1915776	5650523	4729559	7413577	5635170	7637533	5389337	1824866	6016299	8948645	8463695	4171876	2238500	6575709	5396054	4960808	3502695	5074609	4888458	6579739	7356580	6648058	1478148	4855834	8124786	1744533	8968603	4889802	3154537	1168417	5506784	5403922	5946060	6039711
4565	4760264	5984826	5484715	8452948	6218569	6188440	2891469	6193429	1118069	6419112	8445463	3376611	6496067	8871306	2902024	1960993	4947182	5097446	6687975	7426818	6782009	5076912	1913866	4472787	7360994	8187732	4625161	1631922	5252699	5074992	5179582	3616688	4842401	4397751	6202065	7137230	5934546	1416759	3580609	7512409	1769332	8072395	5380893	3628202	1108188	5708479	4670643	7005006	7608555
4570	5404689	6796594	5259032	8342217	6439646	5212014	2409280	6853975	1090118	6400305	8949988	3887277	5602162	10188751	3020623	1972443	4978655	5136403	7478058	5643614	7336238	4996310	1731185	4265719	8321683	7485350	4714398	2202101	5771041	4831846	4910528	4168613	5188602	4753931	6350601	7898911	6080204	1451507	3789404	6813674	1840848	8705690	4705762	3375652	1232332	4775425	4318877	6297059	5870065
4575	5894437	6201681	6270768	7102495	5717115	5665492	2907642	6388407	1012433	6944171	8205771	3787485	5499876	8773817	3120799	1915708	4433254	5480109	5817866	5447293	6912890	4667957	2199276	5122010	10515953	7692994	4589083	1596751	7028802	5443263	5791383	3560459	4646079	4749709	5651099	7169279	5058297	1657253	3854461	9194670	1796396	9881507	4785212	3366440	1278476	5286474	5279566	7248153	6377277
4580	4892488	6994067	4611920	7605484	6308766	5707903	2834638	6221256	1418738	6694883	8059154	3074163	6208782	8792624	2889312	1995441	4236741	5865651	7450807	5864884	9117907	5689864	1940821	5586426	9409031	9012742	4435365	1907369	5587961	5439233	5759334	3640868	5338290	4133878	6479947	7147785	6301857	1878844	4059610	10277604	1762699	10114866	5130070	4013360	1062399	5321977	4857177	6308574	6730578
4585	5017804	6787959	5204146	7453110	7728497	5490472	2335798	6797938	1365115	6198803	7806987	3581569	5083436	8591313	3121758	1924361	5217964	5549772	8033246	6913082	7846904	4920699	1952736	5755113	9585202	8017126	5796756	1820430	5612333	4991129	6397619	3765032	5154634	4286828	6057367	7107101	5310463	1524320	4194137	9210023	1949364	8662703	4913790	3544530	1187238	4957545	4676976	5408336	6897538
4590	4564327	5834562	5192248	7633311	6255415	5444222	2299243	7208428	1521277	6367873	8451796	3679249	5881580	8468684	3552591	2014684	4350542	5571841	6209933	8038811	7897759	5405073	1930953	6033186	8830813	7871660	5441344	1721249	5317947	5332340	5254810	3714369	5424072	5097446	5753769	7395346	6303776	1511409	3706500	8273898	1732373	8498238	4868500	3559691	1145789	7767646	4444576	5852602	6944747
4595	4703460	6485896	5401235	7532751	7091364	6923637	3100648	6024743	1140725	6091334	8314966	2971303	6469200	9473512	3928921	2107697	4575649	7529105	6594708	7493986	7266768	5470706	2118083	4817069	9853105	8894335	4462040	2651220	5412750	5983674	4654139	3491372	5050428	4481231	5970049	5998067	5419466	1563886	4501381	8665773	1782830	9040952	5838017	3319039	1145761	5209712	4192986	6051034	6351945
4600	5868722	6550569	5212398	6961635	5710398	5545933	2783425	6096516	1309621	6657270	8360064	3321150	6399730	8452180	3879217	1666193	4235205	6546731	6881226	6364611	7559235	5197238	2174027	5172098	8645239	8182358	4697127	1932059	6565346	4727256	4860824	3433032	4994008	4715934	5934162	8090626	5766051	1592752	4513855	9369306	1868267	8621251	6346188	3549520	1167680	5587961	3934294	7240093	8845398
4605	4311585	6551145	5223337	8131887	6789110	5526935	2490582	5974079	1268076	6544620	8587859	3852926	5255577	8637371	2946739	1874709	4705379	6616009	8411496	6595283	8566749	5163654	2207942	5661270	9386961	8953826	4391802	2000026	5650715	5054458	5218923	3505381	5040641	4267254	5690824	7589556	6041247	1598034	4238660	9755999	1998157	10652783	4903619	3566216	1066466	5583931	4335189	5568003	8493824
4610	5213742	5879660	5602162	7625443	6351177	5625767	3438214	5918426	1424552	6828835	8135341	4358602	5809039	8533933	3039430	1872211	4290283	7230689	6910971	6205327	7956099	5641119	1909293	4421548	10163611	7795281	5030278	2004858	5338865	5447293	5769889	3682896	4346512	4459737	6863378	7302462	6282282	1609416	4974241	7077547	1887456	9365660	5598900	3495210	1190091	5881388	4921275	7473452	6053337
4615	4812079	6236992	5520602	8406890	6539246	5981371	2909948	6398003	1498088	6557094	8320915	3338806	6093637	8065870	3542419	1961498	4377217	6346955	6927283	6009390	7413961	5127383	1725630	5313917	10186832	7844409	4496967	1896614	5895205	5753577	5753769	3473908	5459191	4399478	5683531	7769181	8736779	1627091	4431527	7205933	1786460	9393870	4902468	3385055	1075678	5250780	4417517	7283847	8232638
4620	4787131	6507774	5914588	7323572	6421607	5129302	2681437	7083112	1274477	6798705	8439130	3184128	5847420	7878377	3367976	2049160	4624394	5723448	6831713	6780474	7535246	5349036	1903930	5457464	10122159	8634492	4855450	1912337	5315453	5370914	4906114	3384288	4339027	4282798	6649593	7239901	5873519	1412460	3890156	9176631	2052408	9465451	5070195	2996059	1147590	5580285	4895559	7347369	7060851
4625	4711712	6188056	4880782	7972219	6581658	5563013	2562139	5968706	1255888	7457140	8245880	3718399	5639584	8578263	3662554	1853473	4941809	5433668	8654067	7876458	8094273	5280717	2104953	4850269	9248020	9884577	4394105	1904803	6013612	5308544	5095335	3642019	4815534	4326170	6155048	8351237	6870095	1651234	3724156	9275079	1885860	10742596	4722267	4229832	1045543	5523864	4158442	6421031	5858934
4630	5143312	6936687	5819785	7595697	6207055	4678320	2768813	6226053	1099303	6680682	8685348	4105284	5853561	8869195	3275092	1857635	5021258	5589113	7035519	7876266	8473866	4994008	1801541	5648604	9466987	9220578	4703652	1930230	5800403	5910749	5909598	3111587	5557832	4468757	5968514	6751880	5864116	1793202	4619788	9190832	1786474	8398062	5592951	3493867	1055643	7399951	4879055	7171582	5404881
4635	5602162	6120888	5222761	6649209	6603344	5407760	3266073	6585304	1361921	6774525	8374074	3541460	5458424	8590353	2989726	2148491	5096678	5600819	6385720	6015339	6971038	5294343	1887279	4504835	9855983	7270606	4052126	1879390	5290888	5682572	5024521	3696329	4551469	4419437	5577790	7285191	5614061	1631021	4209874	8899324	1960829	8008682	4586012	3164746	1130612	5340017	4453404	6929778	7365984
4640	5082669	6530803	5565124	8255667	5644574	6176158	2719857	5975422	1377766	6713882	8280807	3559115	6588567	8632381	3932183	1717496	4904962	5631524	7140109	6542893	6957989	4328089	2005254	5655513	9009671	10481985	4289899	1857799	6860308	6223751	5961029	3371622	4813614	4418861	6965089	6175966	6986199	1696628	4069973	8705306	1823269	9112342	5120283	4438052	1252667	5672592	4542449	7398224	7654805
4645	4639746	5910749	5141968	8090243	6373630	6039711	2792061	6231235	1548914	6388983	9198316	3725883	6745547	10293724	2857717	2150033	4936243	5589880	6547882	6729619	8415910	5084396	1963791	5553610	9967673	8679399	4891721	1972867	5154058	5285323	5231205	3831048	4768324	5020683	6350793	7495138	5832067	1606796	4273203	8904506	2006577	10298138	5208944	3595962	1284836	5053691	4436708	7841722	6601424
4650	4705954	6270000	5704833	7849783	6873933	5432516	2519461	5667219	1233956	6765122	8234173	3465081	5749163	7988340	3629162	2101923	4921658	5960645	8574425	6334097	7584183	5520985	1862289	5326007	9896859	8259505	5535378	2049132	6016490	5998643	6206095	3173381	5088810	4997462	6475533	8800684	5793878	1653227	4817069	8318229	1785013	8954210	5344622	3999543	1186829	5118172	5064438	6060245	5916507
4655	4620556	6382458	5738992	7176379	6233538	6200338	2892397	6443868	1373140	6705246	7830976	3414033	5048317	8961311	3349744	1596997	4892488	5686410	6867792	6895619	7881447	4938930	1898348	6015723	9427454	7790099	6108030	2022082	5268627	5150412	4682158	3913185	4580063	4942960	6045660	7584758	6699681	1656066	3852734	8711831	1875951	8999500	5819210	3362986	1549351	5204530	4599446	6379196	6585304
4660	5956615	6066578	5988472	8266989	6060629	6019561	2595877	6839198	1533110	6932081	8266606	3467767	5108960	8984531	3546641	1957062	4964838	5437889	8067406	8308825	8821218	5387994	2213729	4439011	10007590	7968381	4932981	1936017	5266516	5109920	5206833	3940627	5287242	3581760	6096516	7702398	5318139	1424771	4198935	9348004	2012160	9396365	5259224	3949263	1539961	7006541	4453788	6165219	5941263
4665	4553580	6123191	5068468	6434273	5755304	5803857	2599317	6015915	1554715	7054518	7957443	3459515	6014380	8925808	3113698	2040698	5609263	5447293	7995824	6348299	7374044	5609839	2108925	4635332	9615907	8331278	4107203	1896137	6043358	5502946	5351915	3473141	5340017	4953707	6072527	7253526	5688329	1518943	5034500	8853459	1980550	9408071	6282858	3444163	1401732	5377439	4514431	5886761	7351207
4670	5080174	8916404	5862773	7616999	6581850	5685834	2544929	5994421	1373535	6936495	8282918	3182401	5572225	8300381	3386782	1829957	4864854	5157129	7714680	6317785	8914485	5679885	2183430	4327897	10307350	8331470	4544176	1822068	5773919	5254042	5814604	3157645	5053883	4469141	6310877	7673036	6317977	1658727	4049823	10708820	1892001	8273514	5797332	3039430	1259000	6215307	4444385	6113212	6480907
4675	5292040	5914396	5349804	8027681	6246204	5342128	3212914	6774141	1672512	7410698	8451796	3753901	5708671	8638714	3782879	1915121	4250942	5478574	7149128	7408395	8505914	7690499	1785013	4382974	10044436	10729546	4278576	1884276	5485291	6573598	6364419	3820301	5095527	4990553	6637311	7696065	6634624	1528142	3989372	8065678	1733178	9585777	5148877	3553742	1267435	5098213	5196470	5515420	6379004
4680	5575871	6178460	5890215	6972573	6407406	5426375	2568554	6481098	1669618	7232032	9156864	3362602	5444414	9481764	3070711	2206796	4955626	5919002	6833441	6332946	7825026	5413325	2050852	4482382	10074566	8699165	4953707	1841653	4814766	5344047	5925718	3865592	5518874	3886126	6175006	8089283	6638655	1699262	4543217	10183953	1631690	9475239	5879277	3548369	1171911	7597232	4412912	6032035	6560164
4685	6172127	6930546	5704065	7275595	6218377	5506209	2716145	6267889	1356325	6460181	8224386	4417326	6372863	9668106	3730681	1963504	5166916	6137968	6672046	5823623	7929232	5579901	1885887	5021450	8483653	8262192	4964262	1892643	5505249	6656502	5519258	3638181	6047196	4198935	6200338	7246617	5560902	1632427	4312736	8080839	1891742	8712790	6518520	3830664	1489149	5034308	5025864	6411436	7884134
4690	4763335	6290726	5421577	7693954	6388791	5784091	2654646	6156007	1403493	7650199	8593424	3535703	5147725	9027711	2474231	1899494	4607890	5645917	7258899	6259637	7428738	6168097	1870082	5517339	10908788	8587859	5236003	1939333	6051801	5209136	5315261	3575811	5632867	4491018	6101697	7702781	7481704	1551903	4169957	9507095	2097379	9603433	5625191	3433032	1545939	5986745	4795383	5549004	6805230
4695	4670068	6168097	5834754	7237214	6698913	5754153	2320990	6186712	1542117	7161794	8714709	4037157	5411790	8920050	2927356	2018861	4789434	5596405	6528500	6705438	8385780	5732851	1922286	4498119	11169206	7933646	5694470	1423993	5973503	5232548	5856440	4373763	4359945	4605395	6488583	7036095	5250972	1577616	4009906	7677450	1836631	9511701	5324472	3863673	1078121	5714236	5661078	5704641	6037408
4700	5457848	6378428	5706176	6896578	6212044	5641503	2570819	6573022	1554742	6587991	9543366	3711682	5667987	8924656	3082993	2153240	5353834	6336400	6681066	6457110	7985845	6270960	1782161	4557802	10175701	8323026	5299716	1901132	6236416	6314523	5213933	3082801	5392983	4408882	6606798	6931697	6153896	1700313	4250942	9358559	2232345	9282180	5375136	3814736	1138719	5286666	4373571	5725751	6863762
4705	4816685	5913820	5540176	8079304	6766465	6881609	2483553	5893094	1235184	7357348	8590162	4624969	5087850	8514934	3779617	2054141	4608849	6999057	8815269	6197843	7137614	6141422	2290213	5545358	8820259	8904314	4417709	2085082	6101314	4705954	5997300	3747952	4591194	4620172	6111485	6588759	5281101	1600422	4710176	7633887	1908188	10827611	5252699	2843168	1286528	5760486	4575457	6099778	7293827
4710	4529208	6837279	5679693	7363873	6488583	6556710	2962283	6019945	1377794	7623524	8137260	3718207	6145452	8784756	3839300	1858604	5187066	5522521	6361924	7401103	8761535	5563205	1799030	4834340	10204487	7630816	4853531	1913675	6564194	5847996	5233700	3766951	4390459	4650877	6492805	7659602	6607757	1761075	5495270	9106201	2049201	9745444	5225640	3693259	1216882	4977695	4231943	5733811	6009198
4715	5249244	6287848	5560710	8627008	6358470	5914588	2814561	6406638	1431649	6446363	8389043	4055004	4952364	9239768	3104678	1953541	6186904	7168127	7899103	6494340	9829116	5752426	1984181	4479887	9797643	8399214	5509471	2093270	6032035	5647836	5549963	3794202	5009744	4815150	5886953	7402830	6393205	1755001	4780415	8269868	1740616	9802825	4957353	3541268	1632550	6092486	4024875	6818472	7061810
4720	5374944	6879882	5923799	6939374	6576285	5968514	2717973	6654583	1436262	7294210	8116726	4145777	5388377	8993551	3729913	1672976	4219277	6421223	7301503	6030116	8447382	5273233	2028674	4480655	10530538	7342379	4957545	2048436	6537327	5049469	5854712	3625515	5344431	4298727	6754950	7511258	5840703	1562412	5120091	9082020	1732577	8694559	4846623	3488685	1438528	7776666	4793464	5664532	6807725
4725	4680047	7474603	5964867	7728881	6438303	6567841	3036521	6384953	1310645	7553285	8744263	3908387	4895751	9738920	3803989	1896491	4887499	6329875	7549064	6527540	7539276	5363429	1850020	4668341	9759838	8058002	5039298	1982761	5337906	4619980	5794454	3928537	5584891	4773890	6462675	6872014	5567043	1803452	3804181	7992178	1823406	8932333	6026853	3170311	1236426	4940273	4445920	6724629	8831965
4730	5776798	6130484	5522904	8218245	6191510	6059862	2580782	6356934	1613415	6643644	9347428	4542641	5200884	9125967	3443395	1858099	4624778	5838400	7202287	6144301	8697246	5440576	1844478	4947566	9233435	8169692	4163048	2000600	5129878	6149099	5515996	4064792	5061751	4471635	6737103	7905628	6923253	1691592	4522683	8869387	1957362	8914677	5026824	3456637	1296765	7729457	4084366	7180025	8920050
4735	4849117	7169279	7427586	8778423	5694470	5574336	2536071	5545741	1402442	6546155	8562527	2877998	5455929	8462159	3000281	1687538	4716125	6770111	6905406	6482826	8468684	5983866	1749296	4753739	10198346	8686115	4577376	1780182	6074255	5672784	5191864	4067094	4667573	4174946	6138352	7600687	6567265	1762248	4842976	9521297	1653145	9314996	4249598	3519199	1269045	5724983	4694056	6134514	8617220
4740	6233154	7773595	5829189	8078536	6534257	5643998	2549310	7166400	1546403	6905406	8837146	3534743	6111485	8959391	4099719	1927773	5125272	8773817	7553094	7351015	8210952	7516631	1924129	4600981	8585748	8484612	5002643	1703602	6017066	5744750	5400468	3439941	5093607	4996886	5844925	7355429	6955110	1611668	4850461	9476966	1896956	8881285	6036257	3802646	1499262	5603889	4559913	5631332	6490694
4745	7706428	7144714	5764708	8694175	5589304	5905568	2526190	6625413	1485600	6801776	9046709	3740276	4609041	7640603	3717823	1907492	4691753	4702308	7417223	6811755	7258132	6005168	1962398	4716509	11006468	8720851	4699621	1563190	5682955	4745295	5637473	3603062	4645120	4960424	6480715	7704892	6331603	1779977	4052893	11826681	2128210	9996076	4929910	3822412	1306004	6748426	4770627	6494148	9078950
4750	4622283	6335825	5606192	7720245	5564357	6290726	2456325	6248890	1271802	6611404	9078950	3798232	5438465	9314228	3034824	2000190	4416366	5888680	7925010	6747850	8510520	5622696	1963176	5055226	9859821	8358529	4577952	1869113	6029732	5814604	5522521	3646241	5435011	4565478	7553285	7580728	5329270	1820471	4214287	10104695	1981451	9416131	5181309	3171846	1252313	6696419	4652796	6278636	8879366
4755	5379933	6924213	5621353	7048761	6267122	5766243	2334856	6697378	1644751	7152199	8427616	3921629	5053115	9364508	2876005	2115326	5208944	5767395	7522772	6519480	7550599	6100162	2723815	5628070	9789775	7870892	5504673	2176838	5815563	5168835	6295524	3958475	4275314	4686572	6345228	8182742	6815785	1599713	4702116	10358205	2091032	11542466	5382044	2849442	1389531	5185531	4466262	6223367	7306876
4760	5164997	6051610	5416012	8638138	6917112	5647452	2657812	6457110	1445898	7471341	8631997	3953293	6320472	8853075	2547317	1807697	5138130	5517531	7542539	7283080	7785494	5785050	1769809	5655129	7992178	8949028	3990140	1688262	5621929	6101697	5271506	3641444	5058105	5174976	7312442	7996016	5847804	1647399	4288364	6511804	1886351	9632027	4879439	3575619	1540698	5607152	4896902	5369954	8755010
4765	4946031	7678601	5551691	7332400	6232386	6448090	3095481	6198035	1371215	6790645	9075304	3345330	4678704	8864397	3020047	1890377	4787899	6093445	8407849	6166370	7812361	5189753	1873822	4358410	8238011	8002157	4345360	1964951	6295524	5292616	5364005	3372965	5817099	4525753	5833219	7353894	5657048	1675269	4830502	8307098	1831840	9700154	5405073	3433992	1276101	5234084	4703460	6313947	8422818
4770	4801524	6165411	5950474	7220710	6205903	6003825	3366824	6716377	1664009	6503360	8231486	4776193	5456121	9999146	3783071	1614876	5120475	6903295	6778363	6450969	6713307	7087334	2142704	4969060	9186802	8458129	4984604	1974327	6574941	4693289	5078831	3533016	5707903	5283404	7892002	7853429	5884074	1727828	4095305	7255253	1814698	9465260	5026440	3505189	1424225	5572800	4468181	6458453	8102333
4775	6216266	6696611	6124534	9127502	6946090	6349066	2333587	6043741	1689545	7411466	9414596	3601335	5353834	9344358	3935446	2051862	4838179	6014955	7375195	6279404	8015399	6431011	2108597	4676017	8927343	7677833	4064983	2162303	6992532	5213742	5258456	2967081	6400497	4684077	5662229	7771676	6407982	1605813	4089548	9153026	1734897	8975704	5143312	4119101	1561675	5733427	4554923	5816523	9078374
4780	6090951	6451161	5659543	7548296	6390902	5627302	2768008	6345612	1371079	7504349	7689156	3469111	5401427	9374487	3287566	2054319	4720156	6066386	8075850	7011531	7454837	5685834	1931745	4378560	8580374	8397870	4446304	1848218	8043609	5122586	5116444	3833735	5158088	4683309	6784888	6491270	6102657	1587416	4114879	9214820	1851180	9859821	5893670	4179936	1212856	5918042	4192410	6420072	6801200
4785	5628646	7011531	5836673	8619715	6524086	5717115	2699178	5898275	1415667	7792594	8501884	3729145	5444990	8705882	2924020	2263927	5312382	5886953	6973725	6366146	8742344	5967938	1753309	5939919	10742212	7414536	5348844	2094663	6009390	5064629	5184572	3619182	5056186	4262648	6150250	7631968	6750728	1435389	4108930	9585777	1898184	9257040	4844895	3324796	1333669	5158856	4696743	7803533	6366914
4790	5091880	6808493	5050428	9746980	6507966	5430405	2823692	6425637	1055998	7907355	9057840	3819918	4893064	9333803	3080498	2197215	5569346	5635746	8416485	5990583	7890851	5945677	1864241	4951212	7691843	8012904	5589304	1877780	6200146	5711933	5557448	3177603	5370146	4363783	7078123	7761505	6562467	1964582	4064600	8786483	1844956	10289886	5881580	3965383	1470765	6369600	4759688	7488805	6649593
4795	6765313	6279979	6003633	8451988	7852469	5951242	2830059	7303614	1629056	7031105	8137836	3705925	5949323	8694367	3596921	2140329	5750699	5883691	6733073	6366914	7918293	5914971	1742950	4924537	9291008	9507479	5662421	1756079	5401235	5352874	5240417	3618223	5179198	4959656	6002289	7131281	6457878	1731322	4032743	9165692	1745161	9576950	5297221	3379106	1304640	5583547	4907649	5624807	8724497
4800	5012431	6431011	5966595	7189045	6304736	6719448	2879240	6426213	1288016	6459797	8698973	4384701	4967332	8482693	3708803	2286733	5295110	5059640	7491299	7799695	8874568	5086123	1948163	4665846	9051891	8151845	4049247	2069618	5607919	5330997	5196854	3646049	5013582	4786364	7145482	7236254	6047196	1846034	4434022	9023105	1905472	9183348	5079214	3493099	1626245	5387226	4248831	7065841	7363105
4805	5890215	6539246	5407952	7496481	5914588	5981180	2627827	6592405	1205691	6336592	9093343	3946577	5143695	8916980	3090861	1823706	5101284	6368449	7191156	7343723	9288129	6175774	1879732	4625161	10921645	8132462	4444385	2028933	5602354	5725367	5971008	3442052	5698692	4503876	6013996	8809704	6337552	1850811	3829897	9102554	1824675	10415969	5357672	3067832	1447454	5343663	4543025	5738800	7133776
4810	6343885	6913274	5837249	8661743	5910941	5968897	2676797	6636160	1331663	6920950	8515510	3328251	5261143	8522226	3570246	2026395	5342320	5735154	7539852	6886407	8393073	5696005	1862931	4416174	10844307	9258575	4450909	1924197	5679885	5502946	5382620	3447617	5416012	4667765	6623302	7527378	6481866	1719134	4259770	9314804	2378394	9583091	5748588	3663705	1229152	6095173	4892297	7129554	6097667
4815	6095364	7560578	5539984	9462957	6594516	5621545	2563190	6794100	1885123	7170046	8121140	3836230	6437152	9750818	3962121	1982175	5463221	5790807	6058902	5889256	7755556	5741871	1872675	5859318	12056394	8325713	4982109	2311354	5159048	6470160	5866419	3773092	5381469	4965413	6258870	8557921	6315290	1958577	4920507	8919283	1839292	9922767	5253658	3601527	1342841	5163654	4487756	6729427	9109655
4820	5472433	6241790	5975230	8381942	6256759	7317815	3165321	6571487	1428142	7538892	9442039	3803605	4954475	9015620	2171938	1911832	5683915	5414477	7597808	6566497	9060335	5606576	1862044	5929940	10260908	8843479	4600405	1851398	6366338	5192824	5451323	3773092	5178431	4584093	6466130	7227235	5643806	1757076	4136949	9236890	2025439	8777079	5087275	3806484	1320581	5277839	4581406	7589748	7332016
4825	6149290	6466130	5824391	7068335	5317947	5808847	2465114	6590678	1466848	7142795	9101211	3937365	5953929	8876679	3858491	1837218	4606163	6893508	7552518	6503552	8129200	6234497	2137450	4847006	8931757	8385588	4534005	1886706	6066770	6388023	6129332	4108546	4901124	4444768	6035297	7433535	5715771	1660474	4146160	8601676	1993052	9480996	4690602	3663513	1704735	5133908	4377217	6852823	9392335
4830	6334673	6013036	5493351	7544266	6873933	6193045	2840384	7203246	1320622	7589364	9346853	4863702	5340209	8872266	3709955	2106113	5144847	5835138	6825189	6079052	8628735	5821129	2035375	5148685	9356064	8626624	3909155	2097720	6502016	5457656	5168259	3622445	5170562	4908417	5863924	8428384	5202419	1792083	4130040	10618048	1874136	9865195	5611182	2967273	1535266	5330805	4187996	7884710	6617737
4835	4950061	6818664	5699651	7192883	6536560	5365732	3318137	6402033	1333301	7480169	8817764	4014704	5666835	9736617	2784754	1981574	4644544	6496259	6199762	5901730	8266030	5800211	2083212	6066003	12462278	8801644	3966343	1933519	5765284	5103779	4825897	3255134	5284747	4477201	6079820	6794483	6516985	1772703	4751436	8309209	2078503	9907798	5266900	3809363	1480127	7587637	4797494	5523480	9075112
4840	5686793	9107544	5499300	7537165	5857975	6105919	2589940	7703165	1360338	7258132	8087556	3409428	5347693	8515126	2996443	2145065	4042914	7343723	7062194	6773757	8778807	4987291	1787497	4707106	10108150	7782039	4792505	1855097	5604849	5296070	6512763	3466232	4438819	4488715	6028773	7551558	6028389	1567557	3999543	9977844	1730912	9661005	5197429	3237095	1417796	5659351	4587356	6461332	6260213
4845	6074830	6113596	5639584	8800876	6342157	6511612	2607287	6397427	1587661	6986583	9278917	3308100	6101314	8914485	3870773	1886965	5863156	5988664	8196176	6128564	7502238	5829573	1875992	5811725	10323278	9750050	4097224	1832850	5817482	5141009	5316796	3879217	5143695	4654907	5490664	6859540	5609263	1560310	4607698	9291200	1898402	9289472	5403346	3074741	1426422	7760354	4638019	7185975	9172409
4850	5902306	6770879	6676076	7618726	6591829	6561124	2320594	5999986	1712678	6889094	10362043	4757961	5088618	10006631	3104678	2167243	4935092	5969089	8146471	7596657	8157026	5421194	1795782	5309311	9817410	9539912	5080558	1965742	5605809	5950474	5155210	3712641	4751245	5232357	6683753	9070314	6402800	1688739	4744336	8445847	2188712	9658127	5022794	3855996	1235116	5941071	4896135	5064054	8911031
4855	4950253	7949766	5937425	7773403	6973149	6502208	3899559	6668784	1509307	7074284	8845782	3503078	5231013	9060911	4015855	2014575	4965029	6374206	7378266	7514904	8330895	5747436	2072962	5734962	9381396	7808139	4339603	1944083	5437889	5417739	6752648	3582720	5093416	5304130	5842622	7478825	6382074	1763381	4308514	11671428	2156407	10037336	5027016	3594234	1488180	4100103	5179774	7559618	7029186
4860	5807695	6417769	4649917	7409739	8624897	5181693	2692902	5855672	1411286	7559043	8673066	4338452	5863156	8523570	3603446	2150606	5150220	6417577	7286726	6780282	8262000	5565700	2144424	4657786	9257808	7792210	5679117	2162207	5731316	6359429	6586839	3796505	5149836	4881550	6862802	8632957	6773182	1656284	3942930	7892194	1926081	9938120	5948171	3476595	1392602	5524440	4810928	5851642	6850520
4865	6881034	7001935	5440960	8589970	6769919	6476685	2409457	6554407	1765442	6994259	8744071	3554893	5736306	9421505	2537913	1862467	4800757	6125878	8268141	6875085	7953988	5977341	2185327	4641665	11460905	8193873	5177087	1943359	5378782	6415658	5045631	3947152	4504835	4205844	6165411	7178682	6046236	1852381	4411568	9399435	1887088	9024448	5248861	3954445	1597720	5307200	5153291	6371519	6305887
4870	6457686	6687207	5807887	7979512	6061013	6258870	3176644	6578012	1192111	7175612	9060335	3929689	6359429	8989137	2915842	1936194	4755083	6038176	7743850	6154856	8403244	5379166	2046062	5683915	9329773	9694397	4260153	1779568	6448282	5816139	5214509	3228651	5453434	5147725	7006349	7945736	4937011	1849323	4427113	7298816	1746689	9748899	4865621	3415569	1392534	5747820	4575649	5600243	9392910
4875	5011471	7065265	5896356	7340460	6277485	6644028	2521003	6859156	1653814	6418920	8986259	3987069	5527894	8639482	3946960	2193857	4964262	5788504	7897951	7298624	7334319	5748780	1941135	5665108	10088575	8343369	5620010	1968417	5717499	5832643	5071730	3404054	4501189	4403508	6064275	7299968	5475695	1629356	4125818	7504733	2168745	10316753	6161956	3843906	1378080	5562246	4748366	6725013	6829027
4880	5581436	7265040	5370722	9009479	6923829	5729397	2764427	6538671	1609184	6809836	9106776	3583104	5214125	9348196	2536085	2069045	4633797	4892488	6520440	6355975	8424737	5868530	2001732	4762567	8500733	8017702	4955818	1888671	5843774	5903841	4946031	3433800	5000532	4647615	6746890	7155653	5873711	1647331	3996089	8990672	1877507	9569657	6089607	3318847	1586283	5230054	3681360	6812331	7896992
4885	5417931	6529075	5551691	8192529	6093062	6369216	2343141	6610636	1323938	7387669	9729516	4114112	5106849	8837722	2958822	1977384	4421164	5766243	6953191	5942990	7708731	7201135	1914220	4793272	9448947	7406092	4240579	2285204	5723448	5835138	5653977	3555085	4517117	4535924	6072144	7943625	6278636	1760542	4619404	11278593	1854237	10183761	5376479	2935266	1444328	6971038	4151534	5554953	6030884
4890	5267476	6771646	5643422	7147977	6522934	6005552	2414821	6635584	1357581	6899073	9402698	4338260	5458040	8434908	3823948	1804558	4970787	6472846	7571901	6242749	8624897	5897508	2027350	4682350	9094494	8472522	5236003	1942568	5641311	5463989	5404498	3474100	5240225	4879247	7064113	9025600	5401235	1676129	4427689	8781877	1627036	9880355	5767203	3352047	1362330	6370944	4858905	6744012	6603919
4895	6430819	6727316	6625989	8169884	6622342	6534833	2662903	6753607	1460242	7434879	8772282	3407892	5305665	8733516	2887823	1926012	4839522	7018823	7562881	6671087	7792786	7000400	2024443	5312190	10132714	8545447	4685228	1808256	6306846	5858551	6337936	3713985	4586012	4719388	7507995	7658643	6991956	1617073	4394680	10377971	1974013	9392143	5366500	3428426	1533969	5348269	4738579	6852631	7218215
4900	5454202	6586456	5344047	8411496	6639422	6359813	2493475	7122837	1491919	8217477	10227708	4069205	5590456	8247799	2834774	2113552	5340592	6474574	7078506	7644633	11802309	5935889	2298252	4736084	9461613	8091202	5124121	1850060	4756042	6338703	5346350	3660251	5190137	3982271	5999219	7306876	5544974	1971010	4588315	10411171	1842977	9702457	5109920	3432073	1502005	5711933	4615566	6222599	6861843
4905	5923415	8051861	5702338	7537549	6194581	6272879	3042281	6195732	1693407	7156421	8588051	4039844	5485483	8363903	4023915	2074955	4828967	5719226	7883942	8736395	8309977	6157159	1798784	5197429	11560121	8036892	5005714	1944328	5948171	5193399	5453434	3665816	4953899	4973857	6992724	8717780	5821704	1676074	4086285	10785967	1893475	9256464	5047934	3727034	1396642	5508128	4583326	7037630	8699933
4910	6117050	6170592	4703268	9493662	6573982	6697762	2919872	7222629	1414507	7194802	9412293	4113536	4967332	7497440	4043874	2158604	4715166	5906528	8378680	6236608	7648088	5504673	1907970	4195864	9708982	8446999	5783323	2006318	7018631	5465332	5426183	3549328	5237346	4256891	6460948	7764576	6955302	1824388	4099911	10670822	2060215	9765787	5067892	3453566	1441449	5500259	4330775	6991956	6952807
4915	5339825	6115131	5960645	8492481	8267373	5972160	2590909	6820199	1461539	6978906	8877255	4311393	6015915	9741798	3785182	1948682	5071346	5646301	8804906	5970049	8580374	7017288	1981588	5178814	9394446	8945766	4279344	1986515	7863216	6592981	5048125	3536470	4904387	4640130	6616585	7499168	6649401	1841571	4050015	11205285	1868704	10855053	6077901	4093961	1421249	7428162	4444001	7055669	6223559
4920	5377631	5820169	4919547	8667884	6879306	7046650	2664336	6819815	1409799	6710044	9352226	3593467	5770849	8086213	3008533	1592684	4962919	5522713	6706206	7242395	8085253	5187066	1809744	5998835	10057678	8577688	4438243	1974095	5814412	6464403	5611374	3298313	5100132	4810352	6237760	7530640	6148331	1791196	4380671	10469128	1987620	9206952	4980766	3781344	1698416	5326583	4249023	6568800	7100960
4925	6335057	7318391	5776222	8016550	7524116	5981947	2735375	7376731	1497556	8307098	9281028	4032743	4896135	9729900	2789053	1973644	4953515	5569346	6861459	6200914	9486561	6205903	2003725	4743376	10224254	8475593	4337492	1878817	6459605	5414669	5024329	4061337	6237184	4977503	6972573	7478442	5905376	1792534	5045439	11626713	1834652	9053426	4855258	3269143	1427910	5582588	4342674	6880074	7562497
4930	8156643	7496481	6502976	7570941	7610666	6192853	2879117	6551912	1635143	7344490	8698589	3595194	5347693	9744101	3036935	2098307	5474544	5990391	6958756	7451383	7709498	6098243	1893776	4385277	9759646	8193873	4730135	2112528	6095173	5292616	5541520	4115839	5269779	5066165	6492613	7588405	5943182	1643209	4890569	9506520	2186474	10909939	5327927	3007957	1464159	5105122	4395640	5880044	9227678
4935	5291848	6799473	5717307	10070536	6930162	6297059	2586487	6752456	1560556	7300735	8920626	3509987	5945677	10122926	2700190	2010549	4790586	5550731	6850520	7575355	8183510	5909598	1922914	4270516	10672741	8563294	4761032	1972675	6270384	5975614	6314523	3699016	4676976	4626313	6239487	7096354	6597394	1802155	4497543	8750212	1804230	9469290	5165957	3486191	1321577	5261910	4467222	6339087	8015399
4940	5235427	5982523	5657624	8080071	7374620	5239649	2951848	6948009	1641025	7487845	9656016	3975171	4556075	7858035	2957294	1935948	4854683	5272273	8624897	6387448	8145896	5280333	2143728	4959848	8872457	7702973	5024521	2076784	6022440	4502916	5152331	3951950	4879631	4426921	6934960	7723316	6215307	1743073	3939092	7037630	1853322	11822843	5717115	4130040	1456694	5589496	4429416	7905628	6521399
4945	4872146	7434303	5526551	8080455	5986553	5058872	2302278	7213993	1629302	7782039	8966684	3312514	4821099	8271595	2926588	2148191	4970979	7153734	5797716	6860116	9818945	6243325	2387129	5715963	10913201	8251253	5652634	2114780	7481512	4813806	5992886	3514017	4585437	4525178	7769565	7442555	5757415	1756857	3965383	10361467	1841080	9514964	4808817	3460667	2136808	5848571	4147887	7444858	8979734
4950	6607182	6156967	5670289	7153542	6318937	6407214	2810822	6055064	1931799	7414344	9397132	4094729	5020107	9267403	2750238	2090759	4661432	5058105	7790291	6870863	8474249	6057367	2343741	5349996	12107058	8078152	5185915	2046034	5146766	6500481	5357288	3841027	4968868	4753931	5390105	6977371	5586810	1768308	4279152	9287745	2117346	9802057	6402608	3488877	1374409	5651291	4892297	5709439	5811917
4955	5326007	7404173	5474160	8335692	5784091	6074830	2973030	7407820	1994717	8568668	9299452	3772133	5393175	9175479	3807252	1939292	4860056	4766213	8259121	6171168	7913112	6412396	2101555	4724186	9207720	8606474	4718045	1936576	6395124	5288394	5358056	4310817	4565862	4757961	6056791	7595697	6774141	1860747	4926456	10724173	2210904	10138663	5619242	3096614	1433123	5965827	4907841	6333330	6593172
4960	6884104	6445020	6089415	7550983	7364832	6009198	2718328	6504703	1681533	8109625	9809542	3853118	5854521	8820834	3868086	1899822	5293767	5861045	8047447	7912344	7183480	6967200	1961866	4480847	10557213	8329167	5522904	1949269	5382044	5434627	5299140	3173765	4998613	5470898	6821926	7611625	6776828	1771556	4341138	10485248	1938255	10484672	5575871	3636070	1643086	5435395	4187037	7005198	9406536
4965	6073295	6298786	5833411	9128078	6714650	5317372	2706618	7280969	1668745	7690883	9019075	4015088	5124888	9170682	2844068	1874054	4600021	6667057	7229538	6915769	8417829	5722296	2186610	5335795	9943301	8322643	4799797	1979281	6494532	5168451	5845117	4079185	4969060	5497189	7150088	7137614	6361540	1794035	4093002	10311572	2125876	12092089	5859894	3480817	1495468	6580507	5063094	7904860	9778836
4970	5339825	6913082	6390326	7726002	6983128	6059862	2483375	7048953	1611641	7607979	10158621	3319807	5961605	8298462	3459515	2137286	4631878	5782939	7498976	6278636	8417061	5924183	1983048	4572003	10099322	9070506	4774082	2190841	7222821	5433859	5383004	3855037	5597173	4585053	6456918	7806795	5481644	1631062	4107011	9631643	1624511	9653329	5019915	3156993	1392506	5403346	4889994	6461908	9964411
4975	6062932	6567649	5708671	7422788	6740365	6096132	2700709	6480907	1641626	7490724	9157056	4077457	4854683	8508025	2978787	1788016	4472019	5802514	7239517	7193843	8032862	5915739	1987047	5529237	8069708	7986804	4135797	2189080	5885802	5873903	4541490	3810706	5515420	4746063	6627140	8063184	5856248	2196805	3772900	9512085	2105349	9950402	5199732	3475636	1317824	6485512	4102981	6887942	6313179
4980	9465835	7210731	6956261	8870346	7533135	5722680	2789654	6901184	1247167	7304382	8768827	4050207	5684491	9554688	3781920	1866752	4858905	6067922	7367135	6656310	8908920	5576063	1983089	4990745	9219234	7894113	5130646	1727022	5681420	5387994	5348461	3327099	5413517	5117788	6366530	7660178	5563205	1744205	4420588	9575223	1942895	9376790	5463797	4003957	1472020	5614636	4778879	6566689	9569849
4985	6266738	6150826	6091334	7399184	6763202	5747628	2200122	6770303	1770683	8137836	9397900	4072468	5237730	8042841	2775582	1929575	4696935	6528116	7943625	8060881	7591475	6781434	2099194	5382044	8687842	8698973	4765254	2258318	6720791	5324472	7001552	3741427	4590618	4513087	7444090	7450423	6038368	1782980	4154796	8828127	1972266	9840631	4479120	4071508	1397911	5559175	4636100	7385558	6622918
4990	6142574	6451545	5721337	8157026	6751496	6345228	2679663	6822310	1451780	7647320	9408839	4048863	6190551	8715477	3064378	2135375	4531511	5725367	7055669	6253304	9092959	6564962	2064500	5338673	11080737	8614918	5503906	2068103	6229508	6590678	6157351	3834311	5169603	5116828	6343117	7849207	5562629	1666493	5074992	10762170	1767858	9909525	4833381	3960202	1413770	5072306	4514047	6728083	8080455
4995	5858359	7700670	5782747	7597232	6893508	6297251	3096235	7344490	1527104	8094848	9653713	3504422	5460918	9240152	2880914	2240602	5243295	6473230	7135887	6463059	8137260	6089991	1941094	4600981	8333581	8429919	6288999	1959819	6819048	6216266	5627302	3503462	5557448	3998967	6239871	7415496	6963170	1866670	3695753	9812228	1821550	9986096	5268819	3384288	1682229	7256597	4832613	5873711	6667441
5000	5898659	8370236	5917850	8386164	6585112	5409487	2615244	6962594	1502401	7117656	8881669	4307555	4860248	8878790	2995099	2281697	4906498	5488169	7519510	6007855	7698943	5681036	1835102	5351147	9630876	8075658	4374914	1698880	5651674	6245820	5476079	3803030	5887337	4610001	6167138	7672460	5739184	1881806	4121212	10102200	2053909	11672579	5765284	3403287	1349938	6094021	4242114	7305149	9943493
5005	5566084	6915001	5794837	7707387	7162754	7220134	2601705	6517753	1732864	7936909	8861711	4291434	5069811	8867468	3771365	1980810	4921658	7392467	7542731	7096162	7139341	5966019	1904721	4349198	8939241	8187540	4185693	1960515	6041438	5665876	5104546	3764073	5753577	5206065	6866641	7662289	6512571	1674354	4516350	10412707	2037586	10700760	5217580	3193532	1268199	7147017	4371652	6568224	8214791
5010	6750537	6089991	6637311	9705336	6682217	5592951	2603224	7864367	1747454	8633916	10165146	3996472	5402387	9671176	2983393	2065742	4571427	6420840	7869933	7332976	8108858	6090183	1990691	4888458	9918161	9259919	4188380	1987757	6986967	5363046	6198994	3166665	5567427	4695975	7619877	8338955	6673006	1832482	4261881	9947715	2208570	10141158	6232003	3612274	1372785	5467059	5138322	4972130	7803533
5015	5558407	9189297	6003249	9345701	6288423	5941647	3136343	6365378	1914029	7924243	8725072	4509057	5718266	8585172	3406741	2166575	4988058	5885610	8636027	5770657	10440150	5174209	1743196	4628424	10780401	8372538	5256153	1927582	4739922	5572800	5294535	3627818	5245214	4861783	6849369	7749415	5857207	1657403	4039652	8921010	2161252	9358943	4975201	3789021	1605527	7513753	4654139	6805038	9468522
5020	6194005	6548458	6010158	8228416	6270576	6163108	2390582	6994643	1559328	7330481	9251283	3912609	5281869	9320753	3796505	2040575	4700005	6908668	8442777	7339117	8544871	5079790	1909580	4681966	11423675	8528943	4614415	2188616	6247931	5286283	5160007	4148847	4975392	4752780	6004400	7763616	6011693	1705472	3941587	9878436	1765756	10382193	5273617	3176452	1280523	6861651	4011441	6590294	8849620
5025	6749001	6469008	5851834	9979764	6141998	6478604	2999316	6738638	1765210	8111736	8822945	3647393	4841633	10294876	3070519	2028264	4182815	7297665	7290180	7699135	7901406	6061589	2001528	4616526	10330187	8158562	7991218	1960856	5818826	5300484	5279758	3773092	5056569	4569508	6575709	7299200	5828421	1806687	4107011	10373366	1998675	9818369	5475311	3233448	1356666	5724024	4073811	5640544	7318391
5030	6918264	6459797	6022823	7113050	6451929	6513147	2621058	7216680	1829807	6324694	8634492	3589629	5357672	9557951	3588285	2230448	5520218	6844571	8730638	6843228	7460018	6325462	1949856	5008401	9874598	7961856	4658553	1877302	5770465	6867984	5157513	3703622	5434243	4648190	6933232	7768030	5635554	2068226	4809968	10370679	1856202	10107382	6178652	3215985	1399344	6081739	4451485	6902143	6758405
5035	5319291	6631362	7888548	8316885	6514874	5639584	2591100	6999824	1640016	7156613	8883396	3654110	4915901	9466795	3070327	2454305	5692359	6701792	9503641	6102465	9322289	5803665	1995209	5310655	11973298	8299806	5126807	1902347	7587637	5821896	5393943	3527451	5499876	4907265	7172733	7437373	6277101	1756885	4137908	9420353	2281424	9690175	5174401	3546066	1455875	7675722	4652028	6650169	8629503
5040	6403952	6977755	5828421	7709306	6870863	7174268	2463872	7730032	1933546	8228608	9390032	3128667	4669492	9246485	2744465	2533737	5302019	5538257	8394992	6201489	7740203	5493735	1981410	5525975	8811623	7905820	4879439	2022955	6432930	5291464	6698530	3378530	5031046	4905730	6230275	8842136	5635362	1815954	3792091	10244020	1807697	8963422	5574528	3924315	1473931	5548044	4099719	5961989	7708539
5045	5760870	6927475	7326451	7547336	7672844	6034722	3437254	6469008	1536440	7150472	9001803	4480463	4803443	8927727	3783455	1975583	4147504	6054296	8268525	6217418	8950372	5304514	1857335	4828008	10442644	8300765	4839138	1958290	6548266	5323129	5740911	3981312	4521723	4897478	6936111	9018499	6425445	1849255	4414447	9032124	1864050	9743142	5118747	3960394	1625753	5123929	3821453	7398032	7062002
5050	5582204	7017480	6118010	8340490	6602768	5983674	2588507	6016490	1756134	7855348	8755394	3515169	4823210	9192175	2939254	1917796	4566438	6059670	7778777	8053013	7803341	6250426	1807042	6432738	10913777	9086818	4411376	2008693	5284172	4821867	5524248	3925275	4764678	4940273	7188661	8088132	6978331	1687347	3971525	9367962	1689886	10298714	6645755	3469687	1556148	5623464	4461656	6449626	6482826
5055	5707136	6041438	5389337	8138795	6604687	6703903	2449228	8204811	1476497	7442363	9450867	3746609	5288394	9119059	3973444	1831895	4727064	5695045	7660178	7441787	7738092	5472433	1834406	4961575	10799400	8036317	5592567	2035525	5997492	4989402	5309503	3047490	4983069	5126616	6984088	8158945	5194359	1822287	4858329	9216739	1807260	8816996	5640736	3619182	1593393	5304322	6329492	6349066	8491905
5060	6505087	6480331	5780636	9333035	7883174	6699297	2985504	6504319	1788207	8246263	9652753	3612849	4870227	8416869	3308100	2110590	4525753	6325845	7807947	6561124	8375417	5327735	1992424	5048509	11950845	8664430	4593113	2033219	5724983	5255961	5273041	3493675	6190359	4475665	6459221	7296513	5870641	1981287	4206611	10357629	1919284	10049426	5396054	4148079	1375078	5731700	5193783	6311452	7143947
5065	6098243	6619848	5744174	9010823	7036095	7278666	3089518	6769727	1661661	7847672	8600141	3714944	5673936	8475785	3032481	2263613	4729367	6429475	8499965	7137230	6512571	6820391	2530625	5319483	9720305	8337227	4009906	2065237	7301695	6160229	5430213	3537622	5327543	5386266	5981180	8524529	5981755	1791674	4353228	8022499	1552517	9954240	5249436	3580993	1756325	5277263	4705187	6019945	6558437
5070	6274222	6090183	5686410	8706649	6220296	5992502	2613429	7193843	1785641	6693348	9364892	3602295	5725367	8483845	2759041	2095618	4907457	5707519	10915120	7439484	8021156	5525015	2241380	5340784	9341287	7743082	5307968	2060515	5752042	6566689	5645150	3812433	5304130	4500997	6920950	7929232	5846652	2049337	3631081	10165914	2002524	10203144	4897286	3985726	1561116	5184764	4391226	8214023	9018115
5075	7443514	6797938	5260567	7730224	5981755	6488199	2671897	6232770	1650579	6972957	9513812	4418285	4656058	9545477	3312898	2186692	5224296	5731700	9106585	7793746	8760767	5558407	1989463	5218155	10581202	9269514	4975392	1806564	6217034	5588921	4586012	3583104	5175744	4681198	5990007	8020580	5589688	1751630	4131192	9797259	1848300	10627259	6343309	3865975	1497024	4475282	4994775	6193813	7512025
5080	6232386	7824451	5833986	7509722	6808301	5592567	2881997	6153512	1613456	7265040	9516883	3319231	5131989	8049750	3012179	2055397	4345744	5636322	9301371	6348682	7222053	4845663	1944151	4686188	10318480	7489380	5118172	2027732	6093829	5307584	5489704	4041955	5028167	4688875	6310109	8531438	6576285	1514985	4573346	9275655	1480469	10299481	6887558	3425740	1358495	5848380	4576993	6219529	9225375
5085	7156229	6927859	6254648	8479815	7631776	6648250	2455369	6859924	1398184	7223013	9533387	3779809	6044701	9279109	4002038	1921495	5881771	5684491	8397295	7035327	8365822	5701954	2212719	5243679	11178609	7927121	3915871	1931199	6787767	5441920	6872782	3814352	4720923	4323867	6435041	7332592	5983099	1806618	4908033	9568506	1821631	10089343	5240992	3952526	1713156	8267949	5047934	6575325	6610636
5090	5105314	6393397	5453050	8866508	6824229	6068881	2846621	5687177	1935634	8465038	9608039	3929689	5534803	8404203	3879409	2170983	4998613	5780636	7532943	7676106	7944585	5931092	1788289	4971554	10773301	8648501	4599830	2520266	6430243	6064659	5250588	3524572	5110495	4727640	6679531	7575163	6381307	1739756	4216207	9268746	2169659	10604038	6494532	3506725	1442472	5068276	4630535	6653048	8340490
5095	6150058	7175995	5166532	8397486	6801200	7050872	2865701	6661108	1518247	6879690	8573849	3686350	5623848	9087970	4038116	2206045	5146190	6325270	7830208	6091142	7765919	5974271	2054578	6052953	10263978	8282726	5368035	2180387	5751466	5609647	5673744	3412498	4820907	4811312	6821734	7919253	5443647	1837463	3850047	9762524	2173208	10660075	5059832	3330362	1328333	6247547	4817261	7190388	7682247
5100	6332370	6745931	5810766	6623110	6575901	6431778	2817777	6530035	1640070	7676874	9913555	4083598	6171936	8976279	2456898	2149651	4825129	6343885	9505368	7256597	8808744	6006127	1718547	5396821	9319026	10134441	5868146	2321481	5839552	6805998	5889640	3538006	5125080	4957545	6278636	8479623	5909022	1875200	3616112	8264686	1891128	10839317	5828805	3476979	1923979	6182299	5043520	6799089	8638138
5105	5527126	7320502	5049661	10286432	6479755	5705600	2666670	6771263	1581028	8801260	10057678	4063064	6141998	9182772	2915458	2128469	4886539	4598294	8793200	6382842	8029792	6317785	2110563	5542095	9327278	8587283	4202389	1949733	5534611	5143695	5564548	3489069	5043136	4719004	6483593	8078344	6529075	1783608	4137908	10410404	1910522	11423100	5090537	3569862	1523324	5094567	5011279	7121494	9411334
5110	6592597	6593364	6122232	8922353	7159108	6173663	2796109	6896194	1694622	7909082	8589778	3232489	5517147	9250131	3098346	1877248	4360329	5819402	7227427	6283626	7674571	6082123	1973399	4966565	8402668	9460270	4758537	2104926	5767778	5833603	5656856	3633959	5044671	4443425	6498370	7766878	4860824	1903507	4008371	13264644	2093352	10699800	5166916	3467192	1505950	5237154	4036965	7107293	6593364
5115	5104738	6633473	5358824	8425121	6515258	6742093	2728251	6101122	1779786	9900314	8323410	3602486	5552074	8848085	2923255	2070314	4359178	6137200	7219558	6803119	8680166	5555721	2059014	4851804	10295259	7947080	4906498	1872116	5393559	5826886	6101122	3645090	5262102	5377055	7283655	7829632	4786747	2012692	4003381	10506549	2216936	10569111	4711712	2805335	1378981	5641311	4721115	6889669	10326540
5120	6295716	8539306	5317947	8827551	7712953	6222407	2342677	6573790	1401896	7863024	9580212	3933335	5944909	8833884	3690956	2348627	3888429	6874125	7359843	8095808	7980855	6064467	1832004	5856056	11241939	8066254	4725913	2190050	5662613	5238306	5249053	3450688	5782555	4837219	6983704	8519348	6828835	1832536	4022188	7102879	2407792	10281634	5686793	3468727	1592302	5666451	5106465	5808271	9191791
5125	4587356	6262516	5595637	7980663	6541741	7945736	3232297	6280747	1759273	7909082	9282180	3925275	6112444	8275625	3686542	2054919	4766597	6725589	7247193	6206095	8203468	5367651	1998252	6161189	9044023	9858862	4540146	1832372	5281101	5272657	5221610	3534551	5698308	4467605	6631746	7800462	5775839	1817087	3484080	12059081	1916595	11142915	4553772	4438627	1811559	5005714	4974241	7552902	7575547
5130	6336208	6706398	5517339	9388689	6960100	8314582	3083569	7507612	1699644	7977209	10152096	4837411	5337522	9398860	2594226	1860570	5131605	5522521	7154118	6450393	7492259	5554953	2516336	5476847	10019296	8279080	4716317	1957390	5683915	5036419	5242144	3653726	4837603	4981150	7497440	9182772	6602960	1882106	4185118	12079807	1760147	9987824	5578941	4202581	1263040	4972322	4721115	7924818	9839287
5135	5558983	6634241	5180350	8173722	7171006	7673803	2511477	6747274	1540166	7822724	10096827	4189723	6109758	8035357	3149201	1928715	4461848	5768930	7586677	6614666	8607433	6415658	2084399	6506430	8946534	9485410	5370338	1922396	5832067	4720731	5330997	3199097	4710944	4737235	8555426	8174490	6393781	1841298	4501381	9180469	1841312	10726475	4943152	3397733	1731704	7127443	5027399	7620453	6738254
5140	5574720	6039711	5597940	7319350	7715447	6450009	2721467	5872368	2006359	8486340	9626846	3767719	5193207	8741001	3791323	1974286	4594456	5571841	8093505	6616585	9381972	5648988	1982693	5389721	9884385	8182934	5118364	1977111	6253880	5226024	5783899	3689804	5779869	5271314	6571679	8363711	5427910	1852094	4053853	9241687	1755260	10325581	5635362	4138484	1755929	4923194	5400084	7079850	8435868
5145	5871217	6799665	5649180	9952513	5727478	5842239	2448996	7443131	1615012	8105787	9155329	4342865	5408528	8357953	2326190	2133792	4633030	5680652	8016742	6620423	9067435	6005168	2013415	4961959	9276615	8389810	6235265	1883335	7356388	5487785	5211055	3732600	5596405	4878671	6801392	8144360	6123191	1859478	4459161	7951685	2122068	10678307	5308160	3597689	1659218	5839936	4887115	6263283	8081031
5150	5406992	6908284	5126040	7703549	6422183	6491653	3159819	6525045	1751848	7938444	9001995	3574852	5943566	7820037	3631848	2030858	4381631	5599476	6716185	6900032	8230719	6132786	2136139	5091113	9065133	8052245	5572225	1956789	6378044	5984826	6634624	4020077	4915517	4776193	6522742	7412042	6136625	1847345	3718207	11237909	2187647	11249615	5006290	3482160	1400149	7518166	4800373	7874539	6666673
5155	6388599	5865651	5577982	8227265	6957029	6436384	2585259	6740174	1582284	7527378	9272968	4361289	6187096	9188913	2830059	2090404	4649534	5779485	6203984	6650553	9475431	5562437	2037914	5743598	11897495	9581747	4909760	1949869	5793494	6125686	5386650	4045601	4839138	5612333	6799281	8063759	6203600	2118888	3503846	9896284	1656257	11030649	5933011	3057277	1765005	5640352	5015309	6426213	7455605
5160	5370530	6816745	5375520	7956291	6788918	6849945	2797761	6320856	1901487	8133038	8761535	4073044	5340209	9821632	3032713	2178681	4900932	6775868	7903517	7175036	8318804	5911517	1874846	4255739	12368820	7966654	6224902	2171120	5529621	5484523	5370338	4040419	4473363	4939890	7422980	8190994	6354440	2105881	4446879	9407304	1843059	11714223	5345006	3985534	1571406	5580093	4541298	5729397	7887396
5165	6012844	6817704	5060983	7411082	6878731	6338127	2767694	6374398	1717796	7630432	9923535	3748720	6005552	7709306	2930235	2141244	4990937	5858167	7967422	6754759	7778585	6059862	1912692	5775455	11026811	8528559	4719004	1931786	6765122	4927991	5287050	2744852	5196278	4214096	7329138	8511096	5482028	2138173	4987291	10185680	1754291	11391819	5939344	3555085	1489067	5680269	4524794	6867024	6923829
5170	6187096	6338511	5654937	7895457	6350793	5514461	2661238	7270222	1504653	8639098	9414596	4438627	5428294	8144936	2792520	1954892	4816301	5633635	8825440	6015915	9570617	5798100	2556188	4996694	11088029	8649653	5004754	1672075	5788888	5434435	5684299	3319393	4952747	4735316	7147593	7448888	5396246	2020458	3949839	9862316	1835539	9400587	5039490	4333462	1399289	5412558	4614415	7733487	9229405
5175	6438111	6465554	5587961	6952999	7267727	7427202	2989726	7087718	1781083	8217093	9877669	4272244	5031429	9050931	3109092	2136999	4533621	6225478	7072749	6857045	7581880	6151210	2631785	4683117	9288705	7708731	5478382	2110604	5549004	5427526	5290313	3721085	4791545	4940082	6772798	8309209	5652058	1884208	4474898	12446350	1652108	11144258	5578174	4123707	1571857	5756456	4606930	6961059	7422213
5180	5577790	6889669	7317047	7763808	7008460	7005582	2579104	6918839	1481642	7648280	9392143	4201046	5227751	9346661	3865400	2126026	4472403	5902497	7630816	8905082	8285412	5473009	2084754	5563013	10688862	8491713	5082093	2200600	5458807	5417355	7050488	3802838	5897316	4768708	7534479	8204044	5920729	2049951	3919518	11203366	1718520	10643380	5888680	3457980	1598443	5778525	5297605	7112474	8195792
5185	5719610	6346955	5495462	8982420	7481896	5871600	2582884	7045115	1468308	6611404	9514196	3500776	5355753	8016742	3023118	2073617	4816493	6071376	7245466	8359681	7732911	5835522	1954551	5602930	11010115	8235708	4742609	1841135	6625221	5411214	5354218	3492332	5272849	4900357	7264465	8809896	5461110	2038255	4107971	9846004	1732577	10949280	5683915	3072438	1493489	5235619	3955404	8343177	8945766
5190	8063184	6987158	5834754	7129938	6159078	6179804	2644983	6949161	1501036	7388053	9768473	4144625	5692167	9088929	2917305	2240862	4458010	6079052	8279271	8081415	8938857	6225094	1999944	5208560	11306612	8301917	4443041	1948859	6326229	5956040	5212398	3710722	5024137	4510017	7068719	7070830	5720569	1941503	3832392	11307187	1836290	10351488	5097446	3256669	1618028	5440000	4429608	7941706	9724527
5195	5692551	6195540	5744174	7553094	7709114	7369054	3056461	6089223	1880059	7511833	8736971	3962889	5370914	9011782	2927740	2011204	5204146	5873328	9055537	7925970	10516145	6474766	2018533	4457626	9049204	7412234	4128697	1834365	5871408	6941868	7064881	3505189	6337744	5022986	6885831	7413001	5701954	1928687	3969989	9151491	2041626	10783856	5312190	3683471	1613006	8106363	4675249	8028448	8970522
5200	6278252	6885448	5833027	7982007	6412779	6298594	3291319	6817896	1635716	7357540	9038649	4805362	6125686	8171228	2641749	2015094	5188602	6638463	8168733	8163743	7431808	6592021	2389108	4802484	10771190	8378488	4400246	1840807	6565154	5203187	6632897	3413650	5119899	5239265	6383034	8349893	6017066	1684208	4632646	8425505	2053937	10778866	5232357	3882671	1568062	5497957	4918972	7454837	7680712
5205	6071568	6660532	5563589	7864943	6405871	7222437	2358850	8059154	2034447	6915001	9318450	3911457	5059832	8626624	3605749	2153950	5172673	5387226	6678955	6778555	11316207	5655129	1903111	4698278	10837206	8834460	4487564	1953937	5648988	5554185	5290888	4368581	5578941	5108384	6675693	7984310	5430021	1745325	5013774	8109625	2562726	11011842	5673168	3341492	1651453	5320634	4444385	5817291	6628867
5210	5202227	6796019	6038560	7706428	7265424	6212044	2598266	7470381	1828073	7718518	11220253	4744336	4442082	8262575	2827746	2142663	4408498	5596981	7989299	7887588	8601292	6261556	1804530	5346733	10906868	8661551	4886539	2138460	6518329	5228902	6010541	3215793	5297029	4752780	6683177	7657875	5386458	2088152	4032935	10039255	1688084	11016831	5079790	3742387	1471174	7039741	5047934	7324532	9465068
5215	5813260	7535438	5884458	11712688	6991956	7697600	2579267	7408395	1636331	7092132	9966138	4091467	5719993	9262221	3820493	2178626	4704803	5004179	9333035	6664562	8394032	6248890	2095891	5037379	11421372	9689791	4558569	2117632	6146604	5596981	5803281	4052509	5213358	4850461	7404557	8312855	5519642	1508857	4455323	8709144	2014411	10167257	5297029	3153231	1154906	6065619	4846623	7479593	7084839
5220	5374944	6945131	5902881	9765979	6398194	7070638	2797556	6836319	1636795	7636765	10341701	3982463	5914012	9157440	3213874	2209662	4877136	5681996	7015177	7538125	7221861	6926132	1813374	4952747	10976147	8944423	5241184	2018861	5711933	5289161	5628262	3371238	5112031	4417517	6365378	7523924	6526005	1679636	4258810	8149542	2210112	10187599	4911871	4160553	1662671	6146988	5130454	7214185	7491683
5225	6393013	7543306	5952585	9295421	6991572	6139887	2163285	7024005	1543796	8299997	10204103	4334230	5817291	9860205	2950852	2040862	4816109	6634624	7517015	6770303	7440444	6310301	1939278	5323705	11536133	9053234	5187834	2095686	6152745	5110879	7004238	3827402	5835330	4823594	7040509	7952837	5342895	1947904	4282607	10323086	1944478	10715153	4798646	3847168	1348409	5268627	4414831	7341420	8058578
5230	5991734	6398386	6734033	9479269	7833278	7677450	2788343	6921142	2035539	7877801	9727405	3950031	5782939	9411717	3073206	1950197	4842209	6831138	7408012	7086567	7476714	6005360	1994540	5972160	8948837	8479815	4491978	1898935	5913436	5510239	5610222	3432265	4861591	4870227	7057205	8005611	5794262	1654796	3737973	10709971	2285832	11007620	5289929	4104708	1129493	5985401	4633797	8017510	8209033
5235	7451958	6979482	5489321	8880901	7221861	6373246	2852353	6294756	1694444	7477866	10930089	3992251	5657624	8883588	3882863	2045843	4700773	5713852	6640382	6843036	7793362	6065427	1905704	5511774	10781361	7995056	5855864	2111750	5416780	5460918	7038590	3498473	5120858	4606354	6221831	8432797	6281515	1711341	4655099	7737709	1681247	10049042	5199732	3126364	1840015	5985977	4462808	8891840	6823461
5240	5781404	6523702	5771425	7981239	6863186	6263475	2976676	7164673	1887920	8132654	9907606	4362056	5335795	7842490	2724593	1788084	4593689	5567811	9108887	7185399	7991410	6530803	2338132	4671603	8726608	8281958	5251931	1916008	5515228	6113404	5048125	3619566	5115869	4904387	7587445	9073193	5617131	1710931	4699046	8429151	2361402	9764635	5659926	3148764	1147031	6661875	4515966	7692802	7823299
5245	5741679	7730224	5483180	9319602	7414153	7026883	2715722	7003279	1501610	9294846	10424413	4240963	4993048	8697438	3785950	2152667	4838179	5531732	7240284	7420869	7851894	6393972	1948136	4644736	10242101	8153956	5531157	2136835	5197429	5152331	5988664	3405589	5375520	4654715	6309533	7536781	5666835	1711764	3870581	10625532	2380796	10751999	5335987	3568711	1741298	5876014	4762951	6671663	8145704
5250	5919002	7560194	5380893	9146501	6575901	6209741	2693148	6866641	1927964	7612201	10600008	4122172	4924537	8834268	3478706	1870096	4335957	5382812	7282504	7175228	10344004	5764900	2312146	5249820	10826267	8892224	4927032	2027323	7148169	4968676	5412174	3761770	4670068	4968292	7104798	8357378	5880236	2051562	4749709	9084131	1859723	10732233	4999189	3721661	1338078	5586426	4815342	7046650	7440060
5255	6505279	8188115	5623464	10908212	7233568	7008652	2776156	6953767	1746935	7375003	11058667	3970949	5581820	10776179	3054783	2054087	4576609	6211660	8940009	6580890	8510136	6518137	1979363	5012431	10334984	9028286	4580447	1805158	5737649	5530197	5576255	3057853	5076528	5105122	6312796	8359489	5995764	1993775	4785788	12371122	1870942	12035476	4671027	3754093	1208830	6556326	5436354	6547690	7112090
5260	5627494	7802765	5799443	9199852	9088929	6353480	2488412	6232770	1881738	8176793	10042325	3653918	5439809	9517267	3488302	2138610	4905538	6421607	6326613	7694337	8781109	5762981	2058550	4569316	9922767	8036892	4602132	2032482	6764354	5305665	5160967	3705733	6174430	4737235	6532338	8377144	5505249	1955888	4787707	13523527	2107628	11615199	5990967	3455485	1461457	5250588	4794232	8730254	7309371
5265	6068689	7473452	5792918	7739820	6633281	6150250	2438582	6548458	1707956	8546790	10480450	3727802	5982523	8837722	2912579	2032550	3883247	5601970	7385750	7537933	8843671	6304544	2085532	4571235	8762111	9474087	4766981	1864459	5966019	6103233	5167876	3624172	5366308	4617293	8006763	6520248	5087275	2191605	4747598	10240182	1783976	10680034	5251547	3735478	1485205	5661462	5048893	6051226	7151047
5270	5757607	6648442	5717115	7967998	6374206	6228548	2385095	6337744	1753200	7740971	11874658	3599032	5210863	8275433	4078225	1627746	4807473	5470706	7239325	7523924	8201549	5348077	2190514	4530743	12277855	10420959	4511744	1960092	6144685	5737073	4916669	3165513	4701541	5264597	6496259	8290786	5595637	1648641	5212398	10461643	2118206	10472774	6290534	3368935	1304926	6025318	5176320	6798322	8070092
5275	5546125	6933041	5991734	8652148	6763778	6229124	2883601	6879306	1702974	7961089	9599787	4313887	6053145	10058829	2871127	1934993	4945263	5795221	7385750	6638655	9429181	4607314	2147140	5351531	10349953	8727951	4250750	1622887	6829411	5550155	6216458	3601911	5658199	4775809	6580698	8728527	5377631	2416240	4020077	9732395	1892916	11614623	4870419	3885550	1184208	5640352	4580447	7338541	7522772
5280	5155018	6838430	8105595	8550629	6926900	6592405	2522860	6563619	1530557	7928081	10167833	3550096	5625767	8785331	3753710	2090377	5100900	5511582	7109979	6604879	9271817	5853369	2316636	4614223	7742890	8628159	4711712	2356475	5945869	5415820	4934900	3708803	6345036	4673522	6502016	8537195	6328532	1760419	4479887	10661419	1944588	9926413	4754315	3699400	1479786	5629605	4758729	8865741	8387315
5285	6203216	6331411	6558437	10332681	6438303	7326835	2760023	6974876	1808488	8079688	9676358	3884782	5253466	9324783	3756204	2265032	6109758	5576447	7943817	6586072	9525902	6211277	1627732	6051418	9188913	8309209	7059891	2180714	5623272	6737103	5323705	3722621	5238690	5952201	6831905	8270828	5856632	1942950	4656826	11689659	2013907	11023548	5126999	4064792	1455165	5786202	4790778	6877004	6645371
5290	6387640	7674187	6925556	8698397	6853207	6785464	2706004	7739244	1284727	9251283	10599049	4606546	4981150	8407274	3036935	2187675	4599446	5975998	7227235	6981401	8163551	5788888	1875815	5718650	9704376	7717174	5233124	1916868	5418891	6398194	4182239	3481201	5237922	4613839	7410698	7588021	6551720	1887497	3867319	12122602	2213142	11972339	4806514	3203127	1712501	8855378	4869268	8014823	6739790
5295	5031429	6579547	6370176	8003500	7835581	6661683	2549856	6730194	1925726	7808522	9853488	4878287	4664310	9408455	3115425	2290595	5548812	6453656	7589748	6516985	8149542	6940333	1871843	4952747	9139017	8216134	5774303	2078517	6032995	5708287	6358470	3577538	5996916	5219115	6804463	7879528	5431173	2220512	4864278	9860781	2322819	12134117	5589113	3394651	1952517	5136595	4492937	6102081	6210509
5300	4878863	7003471	6768384	8469452	6997521	6695075	2889742	7745769	1616418	8397295	9546245	4079568	4794424	9116756	3101992	2471147	5468595	5186299	6980250	7450807	7838460	7032257	2048109	5436930	9242071	9254161	5660118	1930175	6231619	6412396	6132595	3997816	5561094	4689450	6277101	7984118	5516763	1623924	4449950	7708347	1945857	11131208	6371327	3868662	1463095	6171360	4539954	7117272	8135725
5305	6078093	6612363	6265970	6830370	6460756	6397235	3450112	6223942	2271352	8028832	9903576	3871541	6277101	8659440	3809363	1940711	4923386	5480301	7337006	6853399	8031135	5444222	1872143	4900357	12403171	11202214	4228105	2335839	7277323	5498340	5775263	3743730	5311231	4835876	6854358	8534700	5408144	1921072	3691723	9965946	1771215	10832025	5031621	3745266	1554728	5013198	4552237	8730830	9061486
5310	6553256	7037822	6413547	7189045	6853591	6214923	2393994	6642493	2070928	8204811	9511701	4794424	5637281	7691651	3063035	2197119	4510401	5402195	8321683	6770879	9126927	5886761	1881028	5454394	8867852	8813926	4840290	1579704	5638049	5386266	5137170	3645282	4421164	5021834	6851288	8425313	5667987	1866875	3821069	11963319	2374136	10800744	5781404	3594043	1899549	6810987	4320796	6839390	8247031
5315	5777758	7201327	5753577	7772636	7372509	6033186	3142100	6188440	1716459	9239576	9156864	3777122	6627908	9102363	2912195	2492686	5419850	7269646	8459281	7092899	7902557	5629797	2015244	5660694	10636663	9064941	4390459	1991715	6378620	5509279	5252891	3699208	4932213	4292394	7892962	8072779	6870287	2118506	4414063	12284380	2364254	11620189	5595637	3379298	1607642	4625545	4972514	7446585	7315512
5320	6126837	7026308	6234497	8172187	6833057	6065235	2778230	6622918	1884208	7993713	10978834	4508482	4801332	9310390	3859259	1791292	5037571	5845501	6971806	7784534	9365852	6441374	1911327	4529591	8302108	7409739	5163078	2081833	5253466	6031459	5458807	3941779	5049853	5029702	7841147	8131887	7017480	1974152	5001684	10296411	2074395	10734152	5639009	3814160	1281383	5514652	4742609	7344682	9350307
5325	5903265	7785877	5742639	8111736	6169057	6503552	2529383	7075244	1590323	7789140	9895324	3726843	5211439	10364346	2970343	2068404	5352107	6301281	9433211	7113050	10175509	6274606	1783744	5584123	8779382	8483653	4501381	2354919	5569730	6855126	6661683	3600759	5964292	5002451	6828067	7225316	6192086	1994594	4254972	9801290	2150333	11635541	5287434	4346320	1516309	5697924	4778304	7641179	6662835
5330	6797170	6038176	5879660	7365984	6925172	6084618	2328865	6495683	1992110	7327986	9871912	3884015	5857015	8296927	3580993	1948341	4770819	5877166	9055921	6341198	7805644	6201297	2019475	4663351	10446866	8691872	4554156	1930202	6022823	5412174	4138868	4594456	5301827	4460121	7061235	7525459	5326007	1972675	3900711	10742788	2020499	11144450	5710014	3685966	1281410	4612495	4373763	8110201	8585556
5335	6778555	9348580	6171552	7774363	6160613	6898689	2473194	6756678	1541012	8607049	9352994	3829513	5270930	9577909	2810440	2304981	5749931	5480685	8896062	6593748	7563265	5915547	1982966	4829927	8560992	7843641	4841057	2343414	6406063	6262324	5639392	3391964	4980574	4372611	7477482	8395184	6243133	2155615	4011633	10458573	1868881	12273250	5649372	3104103	1662317	7667279	5316604	6553831	7820229
5340	7159491	8113655	6228164	8743112	6622534	6516601	2616049	6896386	1462303	8004844	10713810	4014128	5832451	9054386	3684815	2111518	5356137	6678763	7201327	6653815	8227648	6269808	2057212	4887307	10088959	8261232	4959272	2194117	6440990	5411022	5925526	3813201	5648796	5548812	6404527	8868619	5515228	1670737	4712095	10939685	2064773	11467814	5135443	3661402	1562016	6153704	4530743	7499551	6653048
5345	5670865	6566881	6557670	12849932	6591253	6506814	2709129	6900416	1897119	8620675	9833338	4745679	6732305	9591343	3093356	2029029	5530389	6794867	7779352	6551337	8170076	6335441	1967571	4949293	8894527	9526862	4039844	1999494	6036257	5305857	6589142	3689229	5239073	4894791	7483623	8175258	5488169	2029888	4022572	8624513	2306768	11113745	5299140	4349390	1868417	5524440	4987866	6260981	9432827
5350	6117434	6825764	6196500	7283080	7444474	7487077	3160715	7000592	1827159	7487269	10326732	4283374	6422375	9083748	3923164	2386788	5380509	5656088	7308412	6591829	8926383	6140655	2082707	4221964	11115664	8499005	4899589	2086924	5987512	5443263	5891559	3513633	5008401	4714974	6644987	8717972	5447293	1957335	4376257	10503095	2369877	10756029	4996502	3085680	1637300	5695429	5416204	7259475	7370014
5355	5795221	6749001	6133938	8725072	6692005	6124151	2406564	6947050	2010454	8005228	11472228	4342674	5729589	8527600	3731256	2217018	5506592	5520602	7289029	7159875	8600333	6371519	1935771	5765092	10393516	9210406	4731862	1972689	5652442	5366116	4120253	2958637	5958343	5378206	6431970	8358337	5201076	2093489	4151918	10547234	2107246	10866376	6734033	3817999	1675910	5298181	5473968	7270798	6918647
5360	5933970	6165986	6008238	7374236	6784120	6557478	2708665	6545004	1753486	8251061	9482147	3900519	5390872	7521045	2891661	1976429	5091113	5519450	7704892	7300543	8446807	6065811	1999180	4905346	10814561	8748101	5968322	2093352	5996724	5826502	5492391	3547217	5471473	4272052	7262929	8279463	5744750	1582543	4304292	11108947	1914848	11215072	5166916	3357804	1268759	5363621	5357864	6564770	9330732
5365	5822664	6636352	6291110	8640249	6815209	6259637	2684209	6249082	1499426	8951715	9897435	4023915	5133716	9586353	3124253	2003657	5285323	5198965	7247001	6592981	7715639	5876782	1822095	5988088	10607109	8006571	4616717	2006782	5544782	5403730	5902114	4504835	5278414	5107425	7006541	8086404	6358662	1869304	3484847	8814309	2339756	11340579	5981180	3313282	1534324	5796948	5027399	6090183	8332430
5370	5099365	6251961	6715801	7938252	6873357	6767808	2461197	6328340	1648587	8736203	10074950	4073427	4665654	8891264	2927164	1977029	6575325	6400497	7433535	6628675	8089091	6434657	1887839	4622283	9699387	8840409	5314877	1935034	5889064	5487402	6099586	3887661	5303938	4790010	6872398	7702014	5108192	1995045	4419437	11288189	2199699	11161913	5095143	4012017	1439169	6322775	5032581	7767838	9573303
5375	6431011	6529651	6562851	7721396	6439071	5712317	2922177	7138573	2040984	8256434	10097595	4686956	5736306	10817248	3143444	2295359	5285899	5579325	7005582	8156834	9898011	6015915	2038214	4971938	11539971	7928081	4069781	1898116	5594102	6599313	5159816	3569862	5314877	4258426	6938030	8762111	6550761	1854919	3346482	8017510	2044069	11544385	4742417	3625899	1397447	5621929	5523288	9189105	8620483
5380	6091142	6146412	5999795	8217477	7178874	7029570	2592520	7361954	1933983	8924848	9131532	4752012	5520794	8357378	3125213	2189667	5201268	5927445	7620069	6757637	6595859	6571487	1841831	4400822	9484450	9623583	4494089	2347372	5481261	5102051	5641695	3879601	5683723	5235619	6896194	6521207	6089799	2227937	3710338	8758656	1719816	11978096	4828008	3992442	1832140	5364581	4447647	7401487	7874730
5385	6603919	7391124	6230467	7779736	7545033	6282090	2536917	6793716	2043414	8062608	9825470	4203157	5469554	9744101	3028683	1981601	5866035	5543247	7522005	7028994	8056275	6226053	1734597	4666038	10438998	9119634	4232135	2052476	7199984	4974049	6630402	3568711	5247901	4775617	7606636	8165278	6977563	1626954	4669684	10686559	2056243	11362649	5299524	3432265	1873836	6875276	5128727	6963362	6663794
5390	5104930	6603152	6429475	6866449	6837279	6936111	2955374	6918264	1857021	8575001	10591181	3982463	4627464	9256656	2796655	2071966	4532278	5789656	7175420	6287080	7817158	5860854	2301514	4683885	10985551	8605130	4498119	1914603	5598516	5436930	6095940	3847936	5322553	4691369	6799665	7898143	7106909	1924525	4853723	10593484	2059055	11185902	5739760	3623980	1516827	5289353	5058105	7113625	7245466
5395	6059094	7647320	6519480	7838844	8127089	7537933	2838695	6872014	1917605	8232062	10245363	4447071	5427526	9341671	3651039	2158700	6325845	6833441	7609898	6845339	8090818	6227589	1987989	5043712	10547810	8127856	4415406	2058604	6344460	6042974	5159816	4201622	4798262	4252861	6555750	8030367	5713085	1990050	4123899	9835833	2170860	10670438	5174784	3082801	1813170	5752426	5157705	8000430	6748617
5400	6039519	6550569	6604687	9312885	6086537	6092294	2608982	7229346	1846444	8093313	10077252	4145393	5865459	9098333	2777739	2116309	5746861	5987321	6673582	7104414	7296705	6179420	2378462	4591578	8399597	8519156	5153675	1984331	5708095	5399124	5419466	3816655	5959302	4449950	6794291	8449493	5772000	1979909	3758123	10569303	2378476	11930311	5185723	3979777	1536644	8522226	5014158	6694500	7996784
5405	6661491	6651896	6649018	6429092	6834592	5914396	2429888	7559043	1730817	8496895	9629340	3909922	5696197	8737738	3056510	2307642	4723802	4755850	7631008	6852056	7699903	5580477	2081328	5137554	11434614	9004298	4948525	1835798	6681066	5734578	6902911	3750639	4543985	4799221	7654229	7587061	5858934	2222341	4866197	10955037	2015067	10892092	5831684	3350128	1587388	5475120	5119131	7151431	7276171
5410	5300292	7061043	6683177	9527821	7483815	6445212	2608625	6980250	2127445	8155107	10546274	4305060	5698884	8835995	3024845	2050743	5262870	5652250	7523924	6518712	9072809	6105919	2179131	5618666	10663914	7790099	5058297	2159532	6795059	5448061	5312958	3376611	5850874	4296808	7009420	8394224	6481674	1882488	5057529	8733708	2039142	11070566	5842430	3553166	1643946	5559559	4657594	6547690	6691813
5415	6101889	6298211	6772414	8001581	8111544	6181147	2697067	6311644	2114439	8413031	9840822	3978049	6185561	9955775	4099911	2563244	5513693	5738992	7413001	7232608	9967098	6844187	2650907	4897478	10808612	7586677	5534227	2022232	5642079	5285515	6193045	3947728	5067316	4271668	7056245	7922515	5789848	1934583	3712833	9970744	1958672	11101079	5874671	3009109	1647809	8647734	5827078	7662865	7355237
5420	5147342	6022056	6717337	8856913	6594516	6724437	2798197	6382842	1876988	7271949	10348226	3895337	5475887	7945928	3761578	2105840	4975584	5633251	8849429	6564578	8446615	6272495	2249760	6205136	8766716	8590162	4939698	1791947	6146028	4226570	4266678	3545682	4350926	4994391	6597778	8450069	5242528	1891469	4051358	13314923	2162821	12064838	5106849	3945617	1766616	5918234	4352461	7744042	7681672
5425	5402003	8070284	6686056	8802411	6816553	6854742	2745044	7299968	1553131	8269100	9631451	4918204	6499713	9197357	2727172	1880264	5373409	6941293	6028581	6637311	10263595	6548458	1978408	4688107	11783310	8703963	6597394	2049160	6424102	5000149	5330805	3223661	5343663	4618061	7759778	8252788	7469422	2011382	3829513	10782321	2032741	13074463	4989594	3914528	1779677	5992886	5059640	6494532	7173884
5430	5033157	7714488	6063892	7555396	6757829	6281515	2441203	7129362	1578653	8074506	10317329	4743184	5588345	9327470	3774244	2037668	5071922	5899235	7374812	6756870	8583829	6753415	1982884	4794616	10661611	10063435	5451515	1951889	7158148	6422759	6044125	3471030	5099557	4379904	7681096	8278696	7621605	2007287	5502562	10468936	2102633	11181296	4819564	3343028	1586023	5329846	4721307	7191732	7267343
5435	5454010	6553831	5467443	8360448	6507774	6495300	2690759	6981401	2036576	7531024	10679458	4850653	5030470	9496540	3849471	2091646	5879660	6195540	9477158	8100989	9802825	6485896	1838077	4662200	9037114	9277958	5231397	2433942	5594486	6089223	6351177	3608244	5641695	4634373	7836157	8616453	6085961	1875610	3763881	8051669	2288330	10349953	4757386	3967878	1393202	5718266	4794616	7926162	6847066
5440	5235427	6366338	6064659	7678409	6755142	6561124	2886801	6571871	1821440	8367549	9599403	3710147	6350409	9027135	3576003	1674327	4830694	6277677	7351015	7239133	8003117	5708671	2036440	5836673	9406344	8642744	4951212	1914753	5990391	5311231	5936081	3626475	4158442	5274192	6753031	7740587	6165027	2091182	4094153	11920908	2290609	10666217	5166916	4100103	1712815	6127605	5306433	8409960	6613707
5445	6134130	7709882	6905790	9095262	6906365	6845531	2708311	6294564	1767298	8162016	10751040	4245376	5410639	9291583	3096618	2099207	5402387	5839552	7293443	6577052	8868235	5642847	2091605	6115707	10770422	8018661	5002451	2538500	6156967	5262102	5409487	4159786	4828391	3898984	6901760	8103292	5299524	2347099	3808019	8630270	2159955	11836468	5906911	3698632	1600941	4837219	4580447	7596657	7417223
5450	6213004	7367519	6013420	8050134	6113212	6179612	2535006	7223780	1800177	7945352	10333449	3805525	5370914	9493470	2947314	2396723	4759113	5833603	7129170	7650966	8459664	5455161	2288316	6628675	8935595	8945766	4777920	2103684	6560740	5304898	5524632	3832008	5549963	4593305	6334481	8066254	7030146	2070792	4198359	8157410	1853377	11059819	6354631	3172798	1603903	7722356	5176895	7155845	8819875
5455	5766435	7227235	6831330	8210952	6831905	7817926	2534365	7256213	1891619	7889891	10307733	4354956	5272273	9025216	3559307	2150429	5740144	5769506	7570173	6687783	10269352	6115707	2093120	5068660	9414404	9804552	5222953	1906864	5731508	6163684	5621737	4358410	5418699	4855450	7194227	8829662	6172127	2108352	4180704	11328105	2266820	11863527	5087466	4076690	1929970	5473968	4834340	7271565	7275403
5460	5721913	6556134	6412204	8319956	6762627	7259859	2895691	7657875	1524266	8009258	10409444	3652574	6302049	8826783	2458167	1872935	4955434	5660886	8919667	6527924	8643896	6226245	1946812	5213550	12264998	10051729	6252345	1903002	6083466	6823653	5479150	3535703	4974625	4460313	6809836	7643482	6412971	2336317	4301797	13631571	1915531	10338822	5403922	3833735	1600832	5592567	5296837	7609898	6728659
5465	5679693	6839582	6086729	7955332	6954342	5719802	3502311	6297827	1575528	8251445	10440725	3978433	5150988	9816258	3999927	2333314	5049469	7348136	8272171	6961443	8537387	4671795	2109143	4961959	11054253	8244920	4137908	2079117	5002451	5662229	4626313	4079760	5237730	3910306	7219366	8395567	5800019	1988207	4147696	13237777	2076292	10597706	5243103	3401559	1606714	5589113	4977887	9161470	7313017
5470	5514461	6519096	6200914	8619523	7257172	8036317	2702933	6763202	1574927	8122675	11566263	4074195	6218569	8900476	2961334	2231240	6093445	5676622	8186004	6769152	10404263	5663381	2821604	4438052	8932333	9085091	4902276	2416500	6279788	5534611	6633857	3778466	4999765	4701732	6951656	8199822	6349834	2212678	4796919	9160511	1909184	10912050	5580285	3417488	1675378	5910174	5034308	5512733	6731154
5475	4939122	7816583	6466705	8366781	8343944	6780666	2612692	6873741	1895413	10368184	10817823	4134262	4824361	7569598	3722045	2240275	5269395	5929365	7337198	7233184	8097919	6214539	2483362	5758375	11271876	8237052	4605779	1763859	6091526	6603727	4476241	3596154	4772354	4843360	7083496	9490016	6193429	2103657	4984796	12240050	1853759	10887102	4717277	3784799	1685723	5768354	4436324	7436030	6906749
5480	5312190	8698397	6970463	7906395	7232800	6678379	2747347	6693924	1903261	7581880	10020832	4324442	5329462	9622624	3003543	2370301	5466100	5657048	7071214	6790645	8703963	6101889	1936590	5407376	11456491	9959805	4618637	2018711	5685450	6528116	5211055	3627626	5378782	4676593	6442141	7280777	6052185	2057799	4257275	8370811	2132796	12025113	6296483	3501159	1287225	5624232	5474160	7824835	6803695
5485	6151785	7687045	5937617	8551012	6505663	5921304	2710535	7212074	1622164	8174106	10173014	4156715	5742255	10303319	3152463	2013292	6606030	5934546	8260465	6732113	8446231	6465554	1767298	5837057	10795370	8774585	4589275	1917168	6027429	6095748	5200884	3705541	6065235	4042914	7219366	9775766	5903841	1906250	4756426	11609826	2006318	9850034	5317372	3360491	1658823	5426183	4152493	7703549	7168703
5490	4725145	7556932	6265203	8613382	5918618	7328754	2667776	6377085	1914084	8550245	9978996	4843360	5458232	8502076	3070327	1785682	5417739	5730356	8392305	7751142	7841914	5901154	2198197	4569700	10791916	9679812	6730770	1868294	5601587	4963878	4663927	3982463	5005522	4834340	7064113	8386548	6359813	2150538	4860248	13368657	1957717	10318864	5131029	3518239	1749419	5189369	5369379	7764959	7497824
5495	6242557	6756870	6504703	9126735	6834592	6027621	3012371	7096930	1958891	8480007	10208901	4260153	5573952	8917172	2795836	2149105	4874641	5622504	8090243	6495300	8741768	6056023	1696710	5341744	8956705	8669227	5647836	1898211	5818634	5370530	6026086	4420588	5669138	5393751	7180025	9974006	6497027	2296014	4107587	14670750	2238077	11109331	5922264	3386591	1673140	5697924	5807311	8286948	8411112
5500	5339249	6423142	7199408	5657815	7869933	7299584	2551725	7047417	1963654	8554467	11025659	3701127	5174592	8935979	2718356	2007001	5150028	5845885	8117110	6989078	10015266	5150604	2537136	5032965	11165752	9459502	4328089	2096396	7190580	5735538	5353450	3638181	5260183	4649342	7026691	8610888	5949515	2277329	4299111	9141128	2085477	11503509	5474736	3955212	1522027	5262678	4883085	6760324	8462735
[truncated: 32 more rows]
[truncated: 47 more columns]

## Sheet: 50uM 100mM
Time	Sample X1	Sample X2	Sample X3	Sample X4	Sample X5	Sample X6	Sample X7	Sample X8	Sample X9	Sample X10	Sample X11	Sample X12	Sample X13	Sample X14	Sample X15	Sample X16	Sample X17	Sample X18	Sample X19	Sample X20	Sample X21	Sample X22	Sample X23	Sample X24	Sample X25	Sample X26	Sample X27	Sample X28	Sample X29	Sample X30	Sample X31	Sample X32	Sample X33	Sample X34	Sample X35	Sample X36	Sample X37	Sample X38	Sample X39	Sample X40	Sample X41	Sample X42	Sample X43	Sample X44	Sample X45	Sample X46	Sample X47	Sample X48	Sample X49
[truncated: 760 more rows]
[truncated: 47 more columns]

[truncated: 28 more sheets: 50uM 200mM, 50uM 300mM, 50uM 400mM, 50uM 500mM, 100uM 0mM, 100uM 100mM, 100uM 200mM, 100uM 300mM, 100uM 400mM, 100uM 500mM, 150uM 0mM, 150uM 100mM, 150uM 200mM, 150uM 300mM, 150uM 400mM, 150uM 500mM, 200uM 0mM, 200uM 100mM, 200uM 200mM, 200uM 300mM …]
